# Supplementary material for: Single Cell Sequencing Identifies Distinct Cellular Alterations in Impaired Aged and Diabetic Wounds
Source: Aging Cell. 2025 Nov 4;24(12):e70217. doi: 10.1111/acel.70217 (PMC12686554; doi:10.1111/acel.70217)
Supplement: Supplementary file 4 — Table S2: Stromal and immune cells from NG‐Young, diabetic and NG‐Aged wounded gingiva at 7 days were sorted, sequenced, cell type inferred and clusters labeled. Table presents cell type inference output from EnrichR gene set enrichment method for each cluster. It provides the overlap between our gene list and their curated database and cell type is ranked by odds ratio or combined score with a respective adjusted p‐value. The cell assignation was made based on higher combined score with p_val_adj < 0.05 and manually curated. [file ACEL-24-e70217-s003.xlsx]

## Sheet: Cluster 0
Term	Overlap	P-value	Adjusted P-value	Odds Ratio	Combined Score	Genes
Neutrophils	28/151	8.73919e-37	6.90396e-35	62.5289	5191.64	CSF3R;HDC;LST1;C5AR1;PLEK;PTAFR;HP;CXCL2;TREM1;CCRL2;CXCR2;CCL3;NLRP3;CD14;CCR1;FCER1G;IL1R2;MCEMP1;SNX20;TYROBP;CLEC4D;LRG1;IL1B;ALOX5AP;LCN2;CLEC4E;S100A9;S100A8
Alveolar Macrophages	21/123	8.4308e-27	3.33017e-25	51.5957	3097.7	CCR1;IL1RN;CSF3R;FCER1G;LST1;C5AR1;PLEK;PTAFR;TNFAIP2;G0S2;MCEMP1;CXCL2;TREM1;TYROBP;IL1B;CCRL2;CCL3;NLRP3;CD14;S100A9;S100A8
Monocytes	22/176	6.34515e-25	1.67089e-23	36.1648	2014.99	CCR1;CD53;IL1RN;CEBPB;CSF3R;FCER1G;LST1;C5AR1;PLEK;PTAFR;TREM1;SNX20;TYROBP;PTPRC;IL1B;NFKBIZ;ALOX5AP;CCL3;CD14;S100A9;S100A8;CD44
Myeloid-derived Suppressor Cells	17/112	6.71046e-21	1.32532e-19	42.6994	1983.41	CCR1;CD53;CSF3R;FCER1G;LST1;C5AR1;PLEK;PTAFR;MCEMP1;TREM1;SNX20;TYROBP;CLEC4D;PTPRC;ALOX5AP;S100A9;S100A8
Macrophages	20/204	1.51501e-20	2.39372e-19	26.788	1222.51	CCR1;CD53;CSF3R;FCER1G;LST1;C5AR1;PLEK;PTAFR;SAMSN1;CXCL2;TREM1;SNX20;TYROBP;CLEC4D;PTPRC;IL1B;ALOX5AP;CCL3;CD14;S100A8
Microglia	17/158	2.85935e-18	3.76481e-17	28.7023	1159.46	CCR1;CD53;ENTPD1;CSF3R;FCER1G;LST1;C5AR1;PLEK;PTAFR;TYROBP;PTPRC;CCRL2;ALOX5AP;CCL3;CD14;S100A9;S100A8
Osteoclast Precursor Cells	14/107	1.97358e-16	2.22732e-15	34.6709	1253.75	CCR1;SRGN;IL1RN;FCER1G;C5AR1;PLEK;PTAFR;TNFAIP3;TYROBP;PTPRC;IL1B;CCRL2;CCL3;NLRP3
Basophils	16/169	2.3918e-16	2.3619e-15	24.5839	884.265	CCR1;IL1RN;IFITM1;CSF3R;FCER1G;HDC;PLEK;PTAFR;TREM1;TYROBP;CLEC4D;CCL3;CD14;S100A9;S100A8;CD44
Kupffer Cells	14/137	6.80659e-15	5.97467e-14	26.1749	853.848	CCR1;CD53;CSF3R;FCER1G;LST1;C5AR1;PLEK;PTAFR;TREM1;TYROBP;IL1B;CD14;CLEC4E;S100A9
Megakaryocytes	14/143	1.24731e-14	9.85373e-14	24.9499	798.776	CSF3R;FCER1G;GMFG;LST1;C5AR1;PLEK;MCEMP1;TREM1;SNX20;TYROBP;CXCR2;CD9;S100A9;S100A8
Eosinophils	13/127	6.49702e-14	4.66604e-13	25.9345	787.496	CCR1;CD53;CSF3R;FCER1G;GMFG;LST1;C5AR1;PLEK;SNX20;TYROBP;PTPRC;ALOX5AP;S100A9
Dendritic Cells	14/199	1.22806e-12	8.08471e-12	17.3482	475.785	CCR1;CD53;CD52;FCER1G;LST1;PLEK;PTAFR;SNX20;TYROBP;PTPRC;ALOX5AP;CD14;S100A9;S100A8
Microfold Cells	11/126	3.51115e-11	2.1337e-10	21.2638	511.873	NFKBIA;IL1RN;MARCKSL1;SLPI;IL1R2;LCN2;TNFAIP2;CD14;JUNB;S100A11;NFE2L2
Pulmonary Alveolar Type II Cells	11/135	7.45412e-11	4.20625e-10	19.7115	459.665	HCAR2;IL1RN;LRG1;SLPI;IL1B;CXCR2;LCN2;TNFAIP2;CD14;S100A9;CXCL2
Plasmacytoid Dendritic Cells	11/150	2.33161e-10	1.22798e-09	17.571	389.713	CD53;CD52;TYROBP;PTPRC;FCER1G;GMFG;LST1;PLEK;ALOX5AP;SNX20;S100A8
Sebocytes	10/124	6.2825e-10	3.10198e-09	19.2846	408.604	HCAR2;IL1RN;CEBPB;LRG1;SLPI;IL1R2;LCN2;TNFAIP2;S100A9;S100A11
Platelets	12/214	7.60136e-10	3.5324e-09	13.2975	279.214	CCR1;SRGN;CSF3R;TYROBP;FCER1G;GMFG;LST1;PLEK;ALOX5AP;CD9;S100A9;TREM1
Tuft Cells	10/136	1.55789e-09	6.83741e-09	17.4374	353.629	IL1RN;CSF3R;TYROBP;PTPRC;FCER1G;IL1R2;PTAFR;CD14;MXD1;S100A9
Red Pulp Macrophages	9/110	4.14182e-09	1.72213e-08	19.3876	374.221	CCR1;CSF3R;TYROBP;FCER1G;LST1;C5AR1;PLEK;CD14;TREM1
Langerhans Cells	9/123	1.11282e-08	4.39565e-08	17.1654	314.364	CCR1;CD53;CD52;TYROBP;PTPRC;FCER1G;PLEK;PTAFR;SNX20
Osteoclasts	9/144	4.41033e-08	1.65913e-07	14.4799	245.241	CCR1;IL1RN;TYROBP;FCER1G;TNFAIP2;CCL3;KCTD12;CD14;TREM1
Trophoblast Progenitor Cells	8/103	4.72756e-08	1.69762e-07	18.1281	305.772	HCAR2;IL1RN;CEBPB;LCN2;JUNB;S100A9;LITAF;S100A8
T Follicular Helper Cells	7/110	1.31964e-06	4.53268e-06	14.467	195.856	CD53;CD52;PTPRC;GMFG;PLEK;ALOX5AP;SNX20
T Cells	8/165	1.76923e-06	5.82373e-06	10.9349	144.833	CD53;CD52;PTPRC;GMFG;CCL3;TNFAIP3;JUNB;SNX20
T Regulatory Cells	7/117	1.99895e-06	6.31667e-06	13.5415	177.704	CD53;CD52;ENTPD1;PTPRC;PLEK;ALOX5AP;SNX20
Thymocytes	7/118	2.11638e-06	6.43054e-06	13.4189	175.328	CD53;CD52;PTPRC;GMFG;PLEK;ALOX5AP;SNX20
B Cells	8/182	3.67592e-06	1.07555e-05	9.85807	123.361	CD53;CD52;PTPRC;GMFG;PLEK;ALOX5AP;CD14;SNX20
T Memory Cells	7/133	4.69811e-06	1.32554e-05	11.8124	144.919	CD53;CD52;PTPRC;GMFG;S100A9;SNX20;S100A8
T Helper Cells	7/148	9.49482e-06	2.58652e-05	10.5478	121.983	CCR1;CD53;CD52;PTPRC;GMFG;IL1R2;SNX20
Erythroid-like And Erythroid Precursor Cells	7/153	1.17963e-05	3.10635e-05	10.184	115.565	CSF3R;GMFG;CXCR2;MCEMP1;S100A9;S100A8;CD44
T Cells Naive	6/102	1.22733e-05	3.12772e-05	13.1676	148.9	CD53;CD52;PTPRC;GMFG;ALOX5AP;SNX20
Natural Killer T Cells	6/118	2.81638e-05	6.95293e-05	11.2774	118.158	CD53;CD52;PTPRC;GMFG;SNX20;CD44
Hematopoietic Stem Cells	7/178	3.13576e-05	7.50682e-05	8.68408	90.0544	CSF3R;TYROBP;PTPRC;FCER1G;G0S2;CD14;CD44
Erythroblasts	6/124	3.72579e-05	8.65698e-05	10.7007	109.122	GMFG;PIM1;TALDO1;FXYD5;CD44;LMNB1
B Cells Memory	6/147	9.61505e-05	0.000217026	8.94477	82.7355	CD53;CD52;PTPRC;GMFG;PLEK;SNX20
B Cells Naive	6/151	0.000111467	0.000244608	8.69626	79.1515	CD53;CD52;PTPRC;GMFG;PLEK;SNX20
NK Cells	6/157	0.000138014	0.000294678	8.34818	74.1999	CD53;CD52;PTPRC;GMFG;CCL3;SNX20
Trophoblast Cells	5/130	0.000493558	0.00102608	8.32632	63.3955	IL1RN;NFKBIZ;LCN2;PLAUR;S100A11
Mast Cells	6/235	0.00117344	0.00237698	5.48295	36.9979	DUSP1;HDC;PLEK;CXCR2;MCEMP1;KCTD12
Luminal Epithelial Cells	4/140	0.00536814	0.0106021	6.05515	31.6519	BTG1;SLPI;LCN2;CD9
Basal Cells	4/141	0.00550403	0.0106053	6.01064	31.269	SLPI;CD9;SLC16A3;S100A11
Chondrocytes	4/146	0.00621807	0.0116959	5.79754	29.4532	GADD45B;LCN2;S100A9;S100A8
Plasma Cells	4/166	0.00968511	0.0177936	5.07665	23.5413	CD53;CD52;PLEK;CD9
Osteoblasts	3/154	0.0421306	0.0756436	4.04499	12.8104	C5AR1;NLRP3;CD44
Hemangioblasts	1997-02-01	0.0849237	0.149088	4.25456	10.4918	GMFG;MSRB1
T Cytotoxic Cells	2/102	0.0924847	0.158033	4.04082	9.62002	CD52;PTPRC
Airway Epithelial Cells	2/103	0.0940199	0.158033	4.00061	9.45843	SLPI;LCN2
Gastric Chief Cells	2/109	0.103383	0.170151	3.77513	8.56695	SLPI;LCN2
Clara Cells	2/113	0.109762	0.176963	3.63835	8.03872	SLPI;LCN2
Airway Goblet Cells	2/118	0.117878	0.186247	3.48065	7.442	SLPI;LCN2
Ductal Cells	2/132	0.141342	0.218941	3.10361	6.07245	SLPI;CXCL2
Cholangiocytes	2/134	0.144772	0.219942	3.05628	5.90654	SLPI;LCN2
Leydig Cells	2/145	0.163935	0.244356	2.81961	5.09865	LCN2;PLAUR
Astrocytes	2/154	0.179932	0.263234	2.65145	4.5477	LCN2;S100A8
Podocytes	2/184	0.234621	0.337001	2.21103	3.20552	LCN2;NLRP3
Epithelial Cells	2/218	0.297557	0.419768	1.85979	2.25434	SLPI;LCN2
Hepatocytes	2/221	0.303097	0.420082	1.83403	2.18929	SLPI;G0S2
Fibroblasts	2/232	0.323342	0.440414	1.74534	1.97057	CEBPB;CD44
Endothelial Cells	2/246	0.348893	0.467162	1.64403	1.73114	SRGN;CD9
Decidual Cells	1/106	0.413001	0.522116	1.90428	1.68397	CD52
Spermatozoa	1/108	0.418887	0.522116	1.8685	1.62588	CD14
Follicular Cells	1/110	0.424715	0.522116	1.83403	1.57054	HP
Nuocytes	1/110	0.424715	0.522116	1.83403	1.57054	PTPRC
Parietal Cells	1/111	0.427608	0.522116	1.81726	1.54385	HDC
GABAergic Neurons	1/113	0.433349	0.522116	1.78463	1.49233	GADD45B
Satellite Glial Cells	1/114	0.436199	0.522116	1.76875	1.46746	CD14
Acinar Cells	1/124	0.463923	0.547014	1.62413	1.24739	LCN2
Keratinocytes	1/127	0.471974	0.548323	1.58522	1.19023	LCN2
Paneth Cells	1/132	0.485128	0.551238	1.52433	1.10261	LCN2
Alpha Cells	1/136	0.495416	0.551238	1.47886	1.03869	FXYD5
Ependymal Cells	1/136	0.495416	0.551238	1.47886	1.03869	HDC
Gamma Delta T Cells	1/146	0.520256	0.557988	1.37618	0.899241	IFITM1
Loop Of Henle Cells	1/147	0.522672	0.557988	1.36668	0.886704	LCN2
M?ller Cells	1/147	0.522672	0.557988	1.36668	0.886704	CD44
Neural Stem/Precursor Cells	1/152	0.534574	0.562716	1.32109	0.827379	ISG15
Pericytes	1/155	0.541574	0.562716	1.29516	0.794289	IFITM1
Sertoli Cells	1/158	0.54847	0.562716	1.27022	0.762923	SLC16A3
Embryonic Stem Cells	1/176	0.587739	0.595274	1.13853	0.605097	CD9
Enterocytes	1/203	0.640388	0.640388	0.984998	0.438995	G0S2

## Sheet: Cluster 1
Term	Overlap	P-value	Adjusted P-value	Odds Ratio	Combined Score	Genes
Fibroblasts	40/232	8.58445e-52	6.69587e-50	68.4306	8046.37	FKBP10;TAGLN;SPARC;OLFML2B;COL12A1;HTRA1;THBS2;FBLN2;FSTL1;OLFML3;SERPINH1;CCN4;CTHRC1;POSTN;LUM;IGFBP3;FN1;BGN;CKAP4;ASPN;COL1A1;ACTA2;MMP14;COL3A1;COL1A2;LOX;COL5A1;PALLD;OAF;COL5A3;COL6A2;COL7A1;COL5A2;COL6A1;CDH11;COL8A1;COL6A3;ANGPTL2;MYL9;FBN1
Osteoblasts	35/154	1.23911e-49	4.83253e-48	89.5068	10079.6	LRRC15;TAGLN;SPARC;OLFML2B;MAGED1;COL11A1;COL12A1;TNC;HTRA1;THBS2;FSTL1;CALD1;OLFML3;POSTN;LUM;IGFBP3;WNT5A;FN1;BGN;COL1A1;ACTA2;MMP14;COL3A1;COL1A2;LOX;COL5A1;PALLD;COL6A2;COL5A2;COL6A1;CDH11;COL6A3;ANGPTL2;MYL9;FBN1
Pancreatic Stellate Cells	32/111	5.14687e-49	1.33819e-47	118.07	13128	LRRC15;TAGLN;SPARC;OLFML2B;COL12A1;TNC;HTRA1;THBS2;FBLN2;FSTL1;CALD1;OLFML3;TIMP1;POSTN;LUM;FN1;BGN;COL1A1;ACTA2;MMP14;COL3A1;COL1A2;LOX;COL5A1;COL6A2;COL5A2;COL6A1;CDH11;COL6A3;ANGPTL2;MYL9;FBN1
Myofibroblasts	27/100	2.33542e-40	4.55407e-39	100.456	9167.12	TAGLN;SPARC;COL12A1;HTRA1;THBS2;FSTL1;CALD1;OLFML3;POSTN;LUM;TPM2;TPM1;FN1;BGN;COL1A1;ACTA2;COL3A1;COL1A2;COL5A1;PALLD;COL5A2;CDH11;COL6A1;ANGPTL2;COL6A3;MYL9;FBN1
Stromal Cells	28/124	2.05309e-39	3.20283e-38	80.2245	7146.52	TAGLN;SPARC;OLFML2B;TNC;HTRA1;AEBP1;THBS2;FBLN2;FSTL1;OLFML3;POSTN;LUM;BGN;COL1A1;ACTA2;MMP14;COL3A1;COL1A2;COL5A1;COL5A3;COL6A2;COL5A2;COL6A1;CDH11;COL6A3;ANGPTL2;MYL9;FBN1
Hepatic Stellate Cells	28/132	1.42744e-38	1.85568e-37	74.0235	6450.58	TAGLN;SPARC;COL12A1;HTRA1;THBS2;FSTL1;CALD1;OLFML3;TIMP1;POSTN;LUM;TPM2;IGFBP3;FN1;BGN;COL1A1;ACTA2;COL3A1;COL1A2;COL5A1;COL6A2;COL5A2;COL6A1;CDH11;COL6A3;ANGPTL2;MYL9;FBN1
Chondrocytes	28/146	3.14046e-37	3.49936e-36	65.1949	5479.72	TAGLN;SPARC;OLFML2B;COL11A1;COL12A1;TNC;HTRA1;AEBP1;THBS2;FSTL1;CALD1;OLFML3;POSTN;LUM;FN1;BGN;COL1A1;MMP14;COL3A1;COL1A2;COL5A1;COL6A2;COL5A2;COL6A1;CDH11;COL6A3;ANGPTL2;FBN1
Airway Smooth Muscle Cells	25/99	1.57811e-36	1.53866e-35	89.3063	7362.13	TAGLN;COL12A1;FSTL1;LOXL1;LOXL2;CALD1;SERPINH1;POSTN;LUM;TPM2;TPM1;BGN;COL1A1;ACTA2;COL3A1;COL1A2;LOX;COL5A1;COL6A2;COL5A2;CDH11;COL6A1;COL6A3;MYL9;FBN1
Mesangial Cells	27/148	2.98277e-35	2.58507e-34	60.4588	4806.33	TAGLN;SPARC;COL12A1;HTRA1;THBS2;FSTL1;CALD1;OLFML3;POSTN;LUM;TPM2;TPM1;FN1;BGN;COL1A1;ACTA2;COL3A1;COL1A2;COL5A1;PALLD;COL5A2;COL6A1;CDH11;COL6A3;ANGPTL2;MYL9;FBN1
Pulmonary Vascular Smooth Muscle Cells	23/99	1.1182e-32	8.72193e-32	77.9139	5732.2	POSTN;TAGLN;SPARC;LUM;BGN;AEBP1;THBS2;FBLN2;FSTL1;COL1A1;ACTA2;COL3A1;COL1A2;COL5A1;CALD1;OLFML3;COL6A2;COL5A2;CDH11;ANGPTL2;COL6A3;MYL9;FBN1
Peritubular Myoid Cells	24/120	2.28143e-32	1.61774e-31	65.1447	4746.31	POSTN;TAGLN;LUM;TPM2;COL12A1;TPM1;HTRA1;BGN;THBS2;FBLN2;FSTL1;ASPN;COL1A1;ACTA2;COL3A1;COL1A2;CALD1;OLFML3;COL5A2;COL6A1;CDH11;COL6A3;ANGPTL2;MYL9
Smooth Muscle Cells	26/169	7.01101e-32	4.55716e-31	48.543	3482.24	TAGLN;COL12A1;CRABP1;HTRA1;THBS2;FBLN2;FSTL1;CALD1;OLFML3;POSTN;LUM;TPM2;TPM1;BGN;COL1A1;ACTA2;COL3A1;COL1A2;LOX;COL5A1;COL5A2;CDH11;COL6A3;ANGPTL2;MYL9;FBN1
Vascular Smooth Muscle Cells	20/103	9.4113e-27	5.64678e-26	59.6898	3577.08	POSTN;SPARC;LUM;COL12A1;BGN;THBS2;FSTL1;ASPN;COL1A1;ACTA2;COL3A1;COL1A2;COL5A1;CALD1;OLFML3;COL5A2;CDH11;COL6A3;ANGPTL2;FBN1
Myoblasts	21/126	1.44736e-26	8.06388e-26	50.1139	2981.65	FKBP10;POSTN;LUM;TPM2;COL12A1;TPM1;HTRA1;FN1;BGN;FSTL1;COL1A1;COL3A1;COL1A2;COL5A1;CALD1;PALLD;OLFML3;COL5A2;COL6A1;ANGPTL2;FBN1
Pericytes	22/155	3.45174e-26	1.7949e-25	41.9196	2457.68	POSTN;TAGLN;SPARC;LUM;HTRA1;BGN;THBS2;FBLN2;FSTL1;ASPN;COL1A1;ACTA2;COL3A1;COL1A2;OLFML3;COL6A2;COL5A2;COL6A1;CDH11;COL6A3;ANGPTL2;FBN1
Juxtaglomerular Cells	19/103	5.49015e-25	2.67645e-24	55.3357	3091.14	POSTN;TAGLN;LUM;COL12A1;TPM1;BGN;THBS2;ASPN;COL1A1;ACTA2;COL3A1;COL1A2;CALD1;OLFML3;CREB3L1;CDH11;COL6A3;ANGPTL2;MYL9
Adipocytes	23/210	1.10439e-24	5.0672e-24	31.4882	1736.98	POSTN;TAGLN;OLFML2B;LUM;SERPINF1;HTRA1;BGN;THBS2;ASPN;COL1A1;ACTA2;COL3A1;COL1A2;LOX;OLFML3;CREB3L1;COL5A3;COL6A2;COL6A1;COL6A3;ANGPTL2;TIMP1;MYL9
Melanocytes	20/133	2.22846e-24	9.65668e-24	43.7765	2384.1	LRRC15;POSTN;LUM;COL12A1;CRABP1;TNC;HTRA1;FN1;THBS2;FSTL1;LOXL2;COL1A1;MMP14;LOX;CALD1;PALLD;COL5A2;COL6A1;ANGPTL2;FBN1
Endothelial Cells (Aorta)	21/185	6.61493e-23	2.7156e-22	31.9895	1633.71	POSTN;LUM;COL12A1;HTRA1;FN1;BGN;FSTL1;COL1A1;COL3A1;COL1A2;LOX;COL5A1;CALD1;PALLD;OLFML3;COL5A2;COL6A1;ANGPTL2;MYL9;PPIC;FBN1
Mesothelial Cells	16/144	1.78711e-17	6.96972e-17	29.4226	1134.63	POSTN;LUM;IGFBP3;COL12A1;HTRA1;FN1;BGN;FSTL1;COL1A1;COL3A1;COL1A2;LOX;PALLD;COL5A2;CDH11;PPIC
Adipocyte Progenitor Cells	14/115	5.5929e-16	2.07736e-15	31.9118	1120.74	FKBP10;LUM;COL12A1;FSTL1;COL1A1;COL3A1;LOX;COL5A1;CALD1;COL5A2;COL6A1;SERPINH1;PPIC;FBN1
Osteocytes	13/98	2.06473e-15	7.32041e-15	34.8337	1177.86	TPM1;WNT5A;TNC;FSTL1;LOXL1;CNN3;COL1A1;CSRP2;CALD1;CDH11;SERPINH1;PPIC;TCEAL9
Leydig Cells	14/145	1.51699e-14	5.14459e-14	24.5665	781.692	POSTN;LUM;IGFBP3;COL12A1;HTRA1;BGN;THBS2;COL1A1;COL3A1;COL1A2;CALD1;OLFML3;CDH11;ANGPTL2
M?ller Cells	14/147	1.8396e-14	5.97869e-14	24.1946	765.194	POSTN;SPARC;COL11A1;HTRA1;BGN;THBS2;FSTL1;COL1A1;COL3A1;COL1A2;COL5A1;COL6A1;CDH11;ANGPTL2
Meningeal Cells	12/115	4.9921e-13	1.55753e-12	26.2096	742.407	POSTN;COL3A1;COL1A2;CALD1;LUM;COL5A2;COL6A1;CDH11;HTRA1;BGN;ANGPTL2;FSTL1
Loop Of Henle Cells	12/147	9.52197e-12	2.85659e-11	19.9646	506.651	POSTN;COL3A1;COL1A2;CALD1;LUM;CDH11;HTRA1;BGN;ANGPTL2;MYL9;FSTL1;WLS
Satellite Cells	10/139	1.92841e-09	5.57096e-09	17.0293	341.719	COL1A1;FKBP10;COL3A1;PALLD;COL12A1;COL5A2;COL6A1;HTRA1;FSTL1;PPIC
Myoepithelial Cells	9/115	6.14518e-09	1.71187e-08	18.4684	349.193	COL1A1;ACTA2;POSTN;MMP14;PALLD;COL12A1;TNC;MYL9;PPIC
Granulosa Cells	8/112	9.11242e-08	2.45093e-07	16.5518	268.323	FKBP10;LOX;COL12A1;COL5A2;HTRA1;SERPINH1;FSTL1;PPIC
Podocytes	9/184	3.59516e-07	9.3474e-07	11.1476	165.413	CALD1;PALLD;COL12A1;TPM1;HTRA1;ANGPTL2;FSTL1;LOXL2;PPIC
His Bundle Cells	1998-07-01	6.02414e-07	1.51575e-06	16.3846	234.666	FKBP10;CSRP2;CALD1;TPM1;CDH11;FSTL1;FBN1
Cardiac Stem And Precursor Cells	7/113	1.58215e-06	3.85649e-06	14.0554	187.734	FKBP10;COL12A1;WNT5A;SERPINH1;FN1;FSTL1;PPIC
Mast Cells	8/235	2.36947e-05	5.60056e-05	7.5361	80.2615	POSTN;SPARC;OLFML2B;COL1A2;OAF;LUM;CREB3L1;KDELR3
Endothelial Cells	8/246	3.28416e-05	7.53426e-05	7.18378	74.164	POSTN;COL3A1;SPARC;COL1A2;LOX;LUM;BGN;ANGPTL2
Enterochromaffin Cells	5/109	0.000218781	0.000487569	10.0182	84.4279	COL1A2;LUM;CDH11;BGN;ANGPTL2
Glomus Cells	5/127	0.000443558	0.000961043	8.53236	65.8756	CALD1;COL6A1;HTRA1;BGN;ANGPTL2
Pulmonary Alveolar Type I Cells	5/131	0.000511132	0.00107752	8.25982	62.6002	COL1A1;PALLD;IGFBP3;COL12A1;PPIC
Anterior Pituitary Gland Cells	5/133	0.000547688	0.0011242	8.12993	61.0542	RCN3;COL1A2;COL11A1;CDH11;NREP
Sertoli Cells	4/158	0.00817682	0.0163536	5.34253	25.6786	OLFML3;COL6A1;HTRA1;BGN
Myocytes	4/163	0.0090999	0.0177448	5.17322	24.3115	COL3A1;TPM2;TPM1;ANGPTL2
Tanycytes	3/121	0.0228427	0.0434569	5.18487	19.5943	COL11A1;CDH11;FSTL1
Luteal Cells	3/125	0.0248488	0.0461477	5.01386	18.5259	FKBP10;COL6A1;PPIC
Osteoclasts	3/144	0.0356326	0.0646358	4.33406	14.4519	MMP14;OLFML2B;SERPINF1
Embryonic Stem Cells	3/176	0.0583549	0.103447	3.52667	10.02	FKBP10;SERPINH1;FSTL1
Platelets	3/214	0.0921674	0.159757	2.88596	6.88056	SPARC;PALLD;MYL9
Kidney Progenitor Cells	2/105	0.0971125	0.164669	3.92253	9.14689	FKBP10;CNN3
Transient Cells	2/120	0.121166	0.201084	3.42131	7.221	HDLBP;PPIC
Schwann Cells	2/138	0.151685	0.241458	2.96579	5.59332	TAGLN;CTHRC1
Epsilon Cells	2/138	0.151685	0.241458	2.96579	5.59332	OLFML3;COL12A1
Erythroid-like And Erythroid Precursor Cells	2/153	0.178143	0.277903	2.66914	4.60473	LOX;BPGM
Microglia	2/158	0.187118	0.286181	2.58294	4.32905	OLFML3;AEBP1
Plasma Cells	2/166	0.201606	0.30241	2.45595	3.93305	SSR4;PPIB
Cardiomyocytes	2/174	0.216222	0.318213	2.34077	3.58477	LOX;TPM1
Enterocytes	2/203	0.269787	0.389693	2.0001	2.62038	PMEPA1;ASPN
Trophoblast Stem Cells	1999-01-01	0.391929	0.531617	2.04102	1.91177	PPIC
Cholinergic Neurons	1/102	0.40105	0.531617	1.9801	1.80916	CRABP1
Salivary Mucous Cells	1/105	0.410035	0.531617	1.92269	1.7141	POSTN
Adrenergic Neurons	1/106	0.413001	0.531617	1.90428	1.68397	CRABP1
Pinealocytes	1/107	0.415951	0.531617	1.88622	1.65457	PMEPA1
Undefined Placental Cells	1/108	0.418887	0.531617	1.8685	1.62588	NME2
Epiblast Cells	1/109	0.421809	0.531617	1.8511	1.59788	CRABP1
Motor Neurons	1/111	0.427608	0.531617	1.81726	1.54385	FKBP10
Retinal Progenitor Cells	1/112	0.430486	0.531617	1.8008	1.51779	CRABP1
Peri-islet Schwann Cells	1/114	0.436199	0.531617	1.76875	1.46746	CDH11
Goblet Cells	1/122	0.458489	0.548273	1.65114	1.28759	CREB3L1
Erythroblasts	1/124	0.463923	0.548273	1.62413	1.24739	BPGM
Mammary Epithelial Cells	1/134	0.490298	0.560036	1.50125	1.07001	MMP14
Ependymal Cells	1/136	0.495416	0.560036	1.47886	1.03869	ANGPTL2
Tuft Cells	1/136	0.495416	0.560036	1.47886	1.03869	NREP
Luminal Epithelial Cells	1/140	0.505501	0.563273	1.43601	0.979656	WNT5A
Plasmacytoid Dendritic Cells	1/150	0.529849	0.576188	1.33896	0.850458	SERPINF1
Neural Stem/Precursor Cells	1/152	0.534574	0.576188	1.32109	0.827379	IGFBP3
Astrocytes	1/154	0.539253	0.576188	1.30369	0.805122	HTRA1
Proximal Tubule Cells	1/164	0.561954	0.59233	1.22309	0.704909	PPIC
Monocytes	1/176	0.587739	0.611248	1.13853	0.605097	FN1
B Cells	1/182	0.600061	0.615853	1.10045	0.562026	FKBP11
Hepatocytes	1/221	0.671731	0.680455	0.903581	0.359532	SERPINH1
Neurons	1/289	0.767573	0.767573	0.687851	0.181952	FBLN2

## Sheet: Cluster 2
Term	Overlap	P-value	Adjusted P-value	Odds Ratio	Combined Score	Genes
Fibroblasts	38/232	3.68151e-48	4.19692e-46	62.2571	6799.76	SPARC;CCL11;COL14A1;ELN;FSTL1;CLEC3B;MDK;CTSK;HAS1;IGFBP7;IGFBP6;PDGFRA;PRRX1;LUM;MMP2;MMP3;FN1;BGN;IGF1;KLF4;DCN;COL1A1;MFAP5;MFAP4;MMP14;COL3A1;CXCL12;COL1A2;LOX;COL6A2;COL5A2;CDH11;COL6A1;MGP;KLF9;FOSB;PTX3;FBN1
Chondrocytes	29/146	4.64525e-39	2.17528e-37	69.0631	6095.85	SPARC;LRP1;COL14A1;ELN;AEBP1;FSTL1;IGFBP7;PDGFRA;IGFBP5;PRRX1;LUM;MMP2;FN1;BGN;DCN;COL1A1;MFAP4;SFRP1;MMP14;COL3A1;CXCL12;COL1A2;COL6A2;COL5A2;CDH11;COL6A1;MGP;PLPP3;FBN1
Pancreatic Stellate Cells	27/111	5.72442e-39	2.17528e-37	87.2524	7683.11	SPARC;COL14A1;FSTL1;CYGB;PDGFRA;IGFBP5;PRRX1;LUM;MMP2;FN1;BGN;DCN;COL1A1;MFAP4;MMP14;COL3A1;SFRP2;CXCL12;COL1A2;LOX;COL6A2;COL5A2;CDH11;COL6A1;MGP;MXRA8;FBN1
Osteoblasts	29/154	2.50577e-38	7.14145e-37	64.6169	5594.51	SPARC;CCL11;LRP1;COL14A1;FSTL1;IGFBP7;PDGFRA;IL33;IGFBP5;PRRX1;LUM;MMP2;FN1;BGN;DCN;COL1A1;MFAP4;MMP14;COL3A1;CXCL12;COL1A2;LOX;COL6A2;COL5A2;CDH11;COL6A1;PLPP3;FBN1;FGFR1
Stromal Cells	26/124	1.18806e-35	2.70877e-34	70.9945	5709.25	SPARC;CFH;COL14A1;ELN;AEBP1;FSTL1;IGFBP7;GDF10;PDGFRA;PRRX1;LUM;MMP2;BGN;DCN;COL1A1;MFAP4;MMP14;COL3A1;CXCL12;COL1A2;COL6A2;COL5A2;CDH11;COL6A1;SERPING1;FBN1
Hepatic Stellate Cells	26/132	7.04976e-35	1.33945e-33	65.6099	5159.4	SPARC;COL14A1;FSTL1;CYGB;IGFBP7;IGFBP6;PDGFRA;IGFBP5;PRRX1;LUM;MMP2;FN1;BGN;DCN;COL1A1;MFAP4;COL3A1;CXCL12;COL1A2;COL6A2;RBP1;COL5A2;CDH11;COL6A1;PLPP3;FBN1
Myofibroblasts	23/100	1.44685e-32	2.35629e-31	76.8981	5637.66	PDGFRA;SPARC;IGFBP5;LRP1;PRRX1;COL14A1;LUM;ELN;MMP2;FN1;BGN;FSTL1;DCN;COL1A1;MFAP4;COL3A1;COL1A2;CXCL12;COL5A2;CDH11;COL6A1;PLPP3;FBN1
Pericytes	25/155	3.38291e-31	4.82065e-30	50.6923	3556.64	SPARC;COL14A1;ELN;FSTL1;CYGB;PDGFRA;IGFBP5;PRRX1;LUM;MMP2;BGN;DCN;COL1A1;MFAP4;COL3A1;CXCL12;COL1A2;COL6A2;COL5A2;CDH11;COL6A1;MXRA8;SERPING1;PLPP3;FBN1
Pulmonary Vascular Smooth Muscle Cells	22/99	8.49891e-31	1.07653e-29	72.6117	5027.65	PDGFRA;SPARC;PRRX1;COL14A1;LUM;ELN;MMP2;BGN;AEBP1;FSTL1;DCN;COL1A1;MFAP4;COL3A1;COL1A2;CXCL12;COL6A2;COL5A2;CDH11;SERPING1;IGFBP7;FBN1
Adipocytes	25/210	9.60258e-28	1.09469e-26	35.5225	2209.87	CCL11;CFH;LRP1;COL14A1;CYGB;CLEC3B;IGFBP7;CPXM1;GDF10;PDGFRA;LUM;SERPINF1;MMP2;BGN;DCN;COL1A1;MFAP4;COL3A1;CXCL12;COL1A2;LOX;COL6A2;COL6A1;SERPING1;PLPP3
Airway Smooth Muscle Cells	20/99	3.97186e-27	4.11629e-26	62.7247	3813.07	PDGFRA;IGFBP5;LUM;MMP2;BGN;FSTL1;LOXL1;DCN;COL1A1;MFAP4;COL3A1;COL1A2;CXCL12;LOX;COL6A2;COL5A2;CDH11;COL6A1;IGFBP7;FBN1
Mesangial Cells	22/148	1.1859e-26	1.12661e-25	44.2641	2642.42	PDGFRA;SPARC;IGFBP5;PRRX1;COL14A1;LUM;MMP2;FN1;BGN;FSTL1;DCN;COL1A1;MFAP4;COL3A1;SFRP2;CXCL12;COL1A2;COL5A2;CDH11;COL6A1;PLPP3;FBN1
Meningeal Cells	20/115	1.01417e-25	8.89347e-25	52.1184	2999.44	PDGFRA;IL33;IGFBP5;PRRX1;COL14A1;LUM;MMP2;BGN;FBLN1;FSTL1;DCN;MFAP4;SFRP1;COL3A1;CXCL12;COL1A2;COL5A2;CDH11;COL6A1;PLPP3
Smooth Muscle Cells	22/169	2.51372e-25	1.91411e-24	37.9004	2146.79	PDGFRA;IGFBP5;PRRX1;COL14A1;LUM;ELN;MMP2;BGN;FSTL1;VASN;DCN;COL1A1;MFAP5;MFAP4;COL3A1;CXCL12;COL1A2;LOX;COL5A2;OGN;CDH11;FBN1
Peritubular Myoid Cells	20/120	2.51856e-25	1.91411e-24	49.5	2803.73	PDGFRA;IGFBP5;PRRX1;COL14A1;LUM;ELN;MMP2;BGN;FSTL1;DCN;COL1A1;MFAP4;COL3A1;CXCL12;COL1A2;COL5A2;CDH11;COL6A1;MGP;PLPP3
Vascular Smooth Muscle Cells	19/103	5.49015e-25	3.91173e-24	55.3357	3091.14	PDGFRA;SPARC;IGFBP5;PRRX1;COL14A1;LUM;ELN;MMP2;BGN;FSTL1;DCN;COL1A1;MFAP4;COL3A1;CXCL12;COL1A2;COL5A2;CDH11;FBN1
Endothelial Cells (Aorta)	20/185	2.0816e-21	1.3959e-20	29.9015	1423.94	IGFBP5;COL14A1;LUM;MMP2;FN1;BGN;FSTL1;DCN;COL1A1;MFAP4;COL3A1;CXCL12;COL1A2;LOX;COL5A2;COL6A1;IGFBP7;PLPP3;PPIC;FBN1
Juxtaglomerular Cells	16/103	6.86556e-20	4.34819e-19	43.3782	1914.07	PDGFRA;IGFBP5;COL14A1;LUM;ELN;MMP2;BGN;DCN;COL1A1;MFAP4;COL3A1;CXCL12;COL1A2;CDH11;MGP;SERPING1
Adipocyte Progenitor Cells	15/115	1.63145e-17	9.78868e-17	34.9412	1350.63	IGFBP5;PRRX1;COL14A1;LUM;MMP2;MMP3;FBLN1;FSTL1;COL1A1;COL3A1;LOX;COL5A2;COL6A1;PPIC;FBN1
Leydig Cells	16/145	2.00079e-17	1.14045e-16	29.1931	1122.48	PDGFRA;IGFBP5;COL14A1;LUM;BGN;FBLN1;IGF1;DCN;COL1A1;COL3A1;CXCL12;COL1A2;CDH11;SERPING1;PLPP3;GAS6
Loop Of Henle Cells	16/147	2.50152e-17	1.35797e-16	28.7445	1098.82	PDGFRA;IL33;IGFBP5;LRP1;LUM;BGN;IGF1;FSTL1;DCN;COL3A1;CXCL12;COL1A2;CDH11;SERPING1;IGFBP7;PLPP3
Mesothelial Cells	15/144	5.1708e-16	2.67942e-15	27.0465	951.992	IGFBP5;LUM;FN1;BGN;FSTL1;DCN;COL1A1;COL3A1;CXCL12;COL1A2;LOX;COL5A2;CDH11;PLPP3;PPIC
M?ller Cells	15/147	7.0727e-16	3.5056e-15	26.4278	921.937	PDGFRA;IL33;SPARC;IGFBP5;PRRX1;MMP2;BGN;FSTL1;COL1A1;COL3A1;CXCL12;COL1A2;CDH11;COL6A1;PLPP3
Myoblasts	13/126	5.85569e-14	2.78145e-13	26.1653	797.225	IGFBP5;PRRX1;LUM;MMP2;FN1;BGN;FSTL1;COL1A1;COL3A1;COL1A2;COL5A2;COL6A1;FBN1
Endothelial Cells	15/246	1.45557e-12	6.63739e-12	15.026	409.542	SRGN;PDGFRA;IL33;SPARC;CFH;LUM;BGN;DCN;CLEC3B;COL3A1;CXCL12;COL1A2;LOX;MGP;IGFBP7
Melanocytes	12/133	2.88553e-12	1.2652e-11	22.2904	592.285	COL1A1;MMP14;LOX;PRRX1;LUM;MMP2;COL5A2;COL6A1;FN1;PLPP3;FSTL1;FBN1
Osteocytes	1998-10-01	5.99945e-11	2.5331e-10	25.0152	588.776	COL1A1;SFRP1;MDK;MMP2;CDH11;MFAP2;PFN1;FSTL1;LOXL1;PPIC
Mast Cells	13/235	1.68128e-10	6.84522e-10	13.245	298.096	PDGFRA;IL33;SPARC;CFH;LRP1;LUM;DCN;CLEC3B;CXCL12;COL1A2;SERPING1;IGFBP7;PLPP3
Enterochromaffin Cells	8/109	7.37064e-08	2.89742e-07	17.0461	279.95	PDGFRA;COL1A2;COL14A1;LUM;CDH11;BGN;PLPP3;DCN
Satellite Cells	8/139	4.83042e-07	1.83556e-06	13.1225	190.842	COL1A1;COL3A1;IGFBP5;COL5A2;COL6A1;PLPP3;FSTL1;PPIC
Osteoclasts	8/144	6.32453e-07	2.32579e-06	12.6368	180.374	MMP14;TYROBP;FCER1G;LRP1;SERPINF1;CTSK;SERPING1;CD14
Sertoli Cells	8/158	1.27715e-06	4.54984e-06	11.4493	155.377	CXCL12;IGFBP5;LRP1;COL6A1;BGN;SERPING1;PLPP3;VASN
Microglia	7/158	1.45419e-05	5.02358e-05	9.84426	109.65	COLEC12;CLEC3B;TYROBP;FCER1G;LAPTM5;AEBP1;CD14
His Bundle Cells	1998-05-01	0.000132803	0.000445282	11.2094	100.062	SFRP1;CDH11;FBLN1;FSTL1;FBN1
Granulosa Cells	5/112	0.000248278	0.000808675	9.73586	80.817	LOX;COL5A2;MFAP2;FSTL1;PPIC
Tanycytes	5/121	0.00035511	0.00112451	8.97641	71.3003	SFRP1;IGFBP5;CDH11;PLPP3;FSTL1
Glomus Cells	5/127	0.000443558	0.00136664	8.53236	65.8756	SFRP1;IGFBP5;COL6A1;BGN;PLPP3
Platelets	6/214	0.000723098	0.00216929	6.04296	43.7025	SRGN;IL33;SPARC;TYROBP;FCER1G;LAPTM5
Plasmacytoid Dendritic Cells	5/150	0.000943058	0.00275663	7.1706	49.9531	CD52;TYROBP;FCER1G;SERPINF1;LAPTM5
Embryonic Stem Cells	5/176	0.00191326	0.0053198	6.07233	38.0064	SFRP1;MFAP2;FBLN1;KLF4;FSTL1
Monocytes	5/176	0.00191326	0.0053198	6.07233	38.0064	TYROBP;FCER1G;FN1;LAPTM5;CD14
Hematopoietic Stem Cells	5/178	0.00201	0.00542913	6.00152	37.2672	TYROBP;FCER1G;SERPING1;CD14;PLXDC2
Osteoclast Precursor Cells	4/107	0.00204783	0.00542913	8.0085	49.5804	SRGN;TYROBP;FCER1G;LAPTM5
Peri-islet Schwann Cells	4/114	0.0025785	0.0065322	7.49621	44.6815	SFRP1;IGFBP5;CDH11;FBLN1
Satellite Glial Cells	4/114	0.0025785	0.0065322	7.49621	44.6815	IL33;SERPING1;CD14;PLXDC2
Myoepithelial Cells	4/115	0.0026613	0.0065954	7.4283	44.042	COL1A1;MMP14;IGFBP6;PPIC
Dendritic Cells	5/199	0.0032534	0.00788793	5.34617	30.6232	CD52;TYROBP;FCER1G;LAPTM5;CD14
Alveolar Macrophages	4/123	0.00339043	0.00788793	6.92612	39.3875	TYROBP;FCER1G;LAPTM5;CD14
Langerhans Cells	4/123	0.00339043	0.00788793	6.92612	39.3875	CD52;TYROBP;FCER1G;LAPTM5
Macrophages	5/204	0.00361652	0.00824567	5.21053	29.2948	TYROBP;FCER1G;CTSK;LAPTM5;CD14
Eosinophils	4/127	0.00380144	0.00849734	6.69953	37.3323	TYROBP;FCER1G;CCL11;LAPTM5
Pulmonary Alveolar Type I Cells	4/131	0.00424502	0.00930639	6.4872	35.4332	COL1A1;FBLN1;IGFBP6;PPIC
Anterior Pituitary Gland Cells	4/133	0.00447939	0.00963491	6.38598	34.5371	PDGFRA;COL1A2;COL14A1;CDH11
Kupffer Cells	4/137	0.004974	0.0105007	6.19267	32.843	TYROBP;FCER1G;LAPTM5;CD14
Basophils	4/169	0.0102943	0.0213373	4.98359	22.8057	TYROBP;FCER1G;IGFBP7;CD14
B Cells	4/182	0.0132197	0.0269116	4.61657	19.9715	CD52;LAPTM5;CD14;CORO1A
Podocytes	4/184	0.0137121	0.0274242	4.56481	19.5807	NFIB;PLPP3;FSTL1;PPIC
Red Pulp Macrophages	3/110	0.0178018	0.0349898	5.72107	23.0471	TYROBP;FCER1G;CD14
Cardiac Stem And Precursor Cells	3/113	0.0191075	0.0369195	5.5642	22.0213	FN1;FSTL1;PPIC
Thymocytes	3/118	0.0213987	0.0406576	5.32093	20.4559	CD52;LAPTM5;CORO1A
Microfold Cells	3/126	0.0253647	0.0474029	4.97284	18.2722	NFIB;CD14;KLF4
Tuft Cells	3/136	0.0308403	0.0567064	4.59662	15.9913	TYROBP;FCER1G;CD14
Megakaryocytes	3/143	0.0350137	0.0633581	4.36524	14.6324	TYROBP;FCER1G;LRP1
B Cells Memory	3/147	0.0375231	0.0668381	4.24313	13.9293	CD52;LAPTM5;CORO1A
Neutrophils	3/151	0.0401225	0.0703687	4.12761	13.2736	TYROBP;FCER1G;CD14
Myocytes	3/163	0.0484526	0.0836908	3.81572	11.5508	COL3A1;PRRX1;MMP2
Salivary Mucous Cells	2/105	0.0971125	0.165236	3.92253	9.14689	MGP;NUPR1
Spermatozoa	2/108	0.101805	0.170673	3.81094	8.70683	IL33;CD14
Epiblast Cells	2/109	0.103383	0.170807	3.77513	8.56695	CXCL12;MFAP2
T Follicular Helper Cells	2/110	0.104968	0.170948	3.73998	8.4303	CD52;LAPTM5
Enteric Glia Cells	2/111	0.106559	0.171096	3.70549	8.29678	IGFBP5;APOD
Myeloid-derived Suppressor Cells	2/112	0.108158	0.171249	3.67161	8.16628	TYROBP;FCER1G
Choroid Plexus Cells	2/117	0.116243	0.181529	3.51109	7.55614	IGFBP5;PLPP3
Luteal Cells	2/125	0.129483	0.199473	3.2814	6.70786	COL6A1;PPIC
Gamma (PP) Cells	2/128	0.134536	0.204495	3.20279	6.42455	IGFBP5;NFIB
Pulmonary Alveolar Type II Cells	2/135	0.146494	0.219443	3.03314	5.82597	CD14;KLF4
Alpha Cells	2/136	0.14822	0.219443	3.01036	5.74694	IGFBP5;FXYD5
Schwann Cells	2/138	0.151685	0.221694	2.96579	5.59332	IGFBP5;APOD
Erythroid-like And Erythroid Precursor Cells	2/153	0.178143	0.257067	2.66914	4.60473	LOX;FOSB
T Cells	2/165	0.199788	0.283742	2.47114	3.97977	CD52;CD81
Plasma Cells	2/166	0.201606	0.283742	2.45595	3.93305	CD52;KLF4
Trophoblast Stem Cells	1999-01-01	0.391929	0.532323	2.04102	1.91177	PPIC
T Cells Naive	1/102	0.40105	0.532323	1.9801	1.80916	CD52
T Cytotoxic Cells	1/102	0.40105	0.532323	1.9801	1.80916	CD52
Airway Epithelial Cells	1/103	0.40406	0.532323	1.96059	1.77667	IL33
Decidual Cells	1/106	0.413001	0.532323	1.90428	1.68397	CD52
Parathyroid Chief Cells	1/106	0.413001	0.532323	1.90428	1.68397	FGFR1
Crypt Cells	1/110	0.424715	0.532323	1.83403	1.57054	IGFBP5
Merkel Cells	1/111	0.427608	0.532323	1.81726	1.54385	MDK
Pluripotent Stem Cells	1/112	0.430486	0.532323	1.8008	1.51779	HK2
Foveolar Cells	1/114	0.436199	0.532323	1.76875	1.46746	IL33
Radial Glia Cells	1/114	0.436199	0.532323	1.76875	1.46746	IGFBP5
T Regulatory Cells	1/117	0.444662	0.532323	1.72274	1.39618	CD52
Natural Killer T Cells	1/118	0.447455	0.532323	1.70793	1.37349	CD52
Transient Cells	1/120	0.452999	0.532323	1.67906	1.32959	PPIC
Erythroblasts	1/124	0.463923	0.532323	1.62413	1.24739	FXYD5
Sebocytes	1/124	0.463923	0.532323	1.62413	1.24739	KLF4
Oligodendrocyte Progenitor Cells	1/125	0.46662	0.532323	1.61095	1.22793	PDGFRA
Trophoblast Cells	1/130	0.479906	0.532323	1.54812	1.13657	KLF4
Delta Cells	1/131	0.482523	0.532323	1.53613	1.11942	RBP1
Bergmann Glia	1/132	0.485128	0.532323	1.52433	1.10261	GDF10
Ductal Cells	1/132	0.485128	0.532323	1.52433	1.10261	SERPING1
Paneth Cells	1/132	0.485128	0.532323	1.52433	1.10261	CCL11
T Memory Cells	1/133	0.487719	0.532323	1.5127	1.08614	CD52
Mammary Epithelial Cells	1/134	0.490298	0.532323	1.50125	1.07001	MMP14
Epsilon Cells	1/138	0.500484	0.538256	1.45713	1.00859	PLPP3
T Helper Cells	1/148	0.525076	0.559427	1.35731	0.874398	CD52
B Cells Naive	1/151	0.532218	0.561785	1.32997	0.838813	CD52
NK Cells	1/157	0.546183	0.571237	1.27843	0.773194	CD52
Proximal Tubule Cells	1/164	0.561954	0.582389	1.22309	0.704909	PPIC
Cardiomyocytes	1/174	0.583548	0.59932	1.15181	0.620396	LOX
Oligodendrocytes	1/178	0.591887	0.602457	1.12555	0.590282	IL33
Hepatocytes	1/221	0.671731	0.677676	0.903581	0.359532	C4B
Neurons	1/289	0.767573	0.767573	0.687851	0.181952	IGF1

## Sheet: Cluster 3
Term	Overlap	P-value	Adjusted P-value	Odds Ratio	Combined Score	Genes
Pericytes	25/155	3.38291e-31	3.51823e-29	50.6923	3556.64	NOTCH3;TAGLN;COL15A1;COX4I2;NDUFA4L2;HIGD1B;CYGB;RGS5;EDNRA;ADAMTS2;PDGFRB;LUM;MCAM;ABCC9;ACTA2;MYO1B;DES;COL4A2;COL4A1;SPARCL1;SERPING1;CD248;VIM;MFGE8;CRYAB
Smooth Muscle Cells	24/169	1.49906e-28	5.1983e-27	43.0236	2756.42	PDGFRB;NOTCH3;TAGLN;COL15A1;LUM;TPM2;TPM1;ITGA1;ACTG2;MYLK;GJC1;ACTA2;RGS5;EHD2;EDNRA;DES;COL4A2;COL4A1;CALD1;MUSTN1;SNCG;MYH11;MYL9;CRYAB
Juxtaglomerular Cells	21/103	1.49951e-28	5.1983e-27	64.2448	4115.99	PDGFRB;TAGLN;COL15A1;RBPMS;LUM;TPM1;ACTG2;MYLK;ACTA2;EDNRA;ADAMTS2;DES;COL4A2;COL4A1;CALD1;MGP;SERPING1;MYH11;CD248;MYL9;CRYAB
Mesangial Cells	21/148	5.15073e-25	1.33919e-23	41.3867	2314.57	PDGFRB;MEF2C;TAGLN;COL15A1;SERPINE2;LUM;TPM2;TPM1;MYLK;ACTA2;EHD2;EDNRA;COL4A2;COL4A1;CALD1;RHOJ;PDE3A;SNCG;FILIP1L;MYL9;CRYAB
Airway Smooth Muscle Cells	18/99	1.38167e-23	2.87388e-22	53.71	2827.09	PDGFRB;TAGLN;LUM;TPM2;TPM1;GNG11;ACTG2;ACTA2;EHD2;EDNRA;ADAMTS2;DES;COL4A2;COL4A1;CALD1;ADAMTS1;IGFBP7;MYL9
Pancreatic Stellate Cells	18/111	1.24821e-22	2.16357e-21	46.7514	2357.91	PDGFRB;TAGLN;COL15A1;LUM;NDUFA4L2;CYGB;ACTA2;RGS5;EHD2;EDNRA;ADAMTS2;COL4A2;COL4A1;CALD1;MGP;CD248;MYL9;CRYAB
Hepatic Stellate Cells	17/132	1.24046e-19	1.84296e-18	35.2378	1534.03	PDGFRB;TAGLN;LUM;TPM2;CYGB;ACTA2;RGS5;EDNRA;ADAMTS2;DES;COL4A2;COL4A1;CALD1;IGFBP7;MYL9;CRYAB;VCL
Peritubular Myoid Cells	16/120	8.87194e-19	1.15335e-17	36.2564	1507.04	PDGFRB;TAGLN;COL15A1;LUM;TPM2;TPM1;MYLK;ACTA2;EDNRA;COL4A2;COL4A1;CALD1;MGP;MYH11;MYL9;CRYAB
Stromal Cells	16/124	1.52858e-18	1.62515e-17	34.9065	1431.94	PDGFRB;TAGLN;COL15A1;LUM;ACTA2;EDNRA;ADAMTS2;DES;COL4A2;COL4A1;COL5A3;RHOJ;SERPING1;IGFBP7;CD248;MYL9
Pulmonary Vascular Smooth Muscle Cells	15/99	1.56264e-18	1.62515e-17	41.6303	1706.85	PDGFRB;COL15A1;TAGLN;LUM;GNG11;MYLK;ACTA2;ADAMTS2;COL4A1;CALD1;SERPING1;IGFBP7;CD248;MYL9;CRYAB
Endothelial Cells	19/246	1.38519e-17	1.30964e-16	20.3289	789.128	PDGFRB;SRGN;COL15A1;EPAS1;LUM;MCAM;COX4I2;GNG11;TM4SF1;APOLD1;MYLK;RGS5;COL4A1;ADAMTS1;RHOJ;MGP;SPARCL1;ID3;IGFBP7
Myofibroblasts	14/100	7.3753e-17	6.39192e-16	37.5062	1393.2	PDGFRB;TAGLN;LUM;TPM2;TPM1;MYLK;ACTA2;EDNRA;DES;COL4A2;COL4A1;CALD1;MYL9;CRYAB
Vascular Smooth Muscle Cells	14/103	1.13474e-16	9.07793e-16	36.2365	1330.42	PDGFRB;COL15A1;LUM;MYLK;ACTA2;EDNRA;ADAMTS2;COL4A2;COL4A1;CALD1;ADAMTS1;RHOJ;MYH11;CRYAB
Fibroblasts	17/232	1.95932e-15	1.45549e-14	18.7529	635.088	PDGFRB;TAGLN;COL15A1;LUM;LAMC1;ACTA2;EDNRA;IL6;ADAMTS2;COL4A2;COL4A1;COL5A3;MGP;IGFBP7;CD248;VIM;MYL9
Loop Of Henle Cells	14/147	1.8396e-14	1.27545e-13	24.1946	765.194	EPAS1;LUM;COX4I2;TM4SF1;RGS5;EDNRA;COL4A2;COL4A1;CALD1;SPARCL1;SERPING1;IGFBP7;MYL9;CRYAB
Chondrocytes	13/146	4.01191e-13	2.60774e-12	22.2082	633.918	PDGFRB;TAGLN;COL15A1;LUM;EDNRA;ADAMTS2;COL4A2;COL4A1;CALD1;RHOJ;MGP;IGFBP7;CRYAB
Adipocyte Progenitor Cells	11/115	1.28632e-11	7.86926e-11	23.5259	589.951	NOTCH3;EHD2;EDNRA;COL4A2;COL4A1;CALD1;ADAMTS1;LUM;NR2F2;LAMC1;FERMT2
Osteoblasts	12/154	1.65234e-11	9.54685e-11	18.9738	471.047	PDGFRB;ACTA2;EHD2;EDNRA;ADAMTS2;TAGLN;COL4A2;COL4A1;CALD1;LUM;IGFBP7;MYL9
Myoblasts	11/126	3.51115e-11	1.92189e-10	21.2638	511.873	EHD2;EDNRA;DES;COL4A2;COL4A1;CALD1;LUM;TPM2;TPM1;CRYAB;FERMT2
Adipocytes	13/210	4.13964e-11	2.15261e-10	14.9448	357.298	PDGFRB;TAGLN;COL15A1;EPAS1;LUM;CYGB;ACTA2;ADAMTS2;COL5A3;SERPING1;IGFBP7;MYL9;CRYAB
Myoepithelial Cells	10/115	2.97787e-10	1.47475e-09	20.9471	459.467	ACTA2;EHD2;TINAGL1;COL4A2;COL4A1;MYH11;MYL9;ACTG2;TM4SF1;MYLK
Glomus Cells	10/127	7.95293e-10	3.75957e-09	18.7873	393.637	EDNRA;COL4A2;COL4A1;EPAS1;CALD1;COX4I2;NDUFA4L2;VIM;CRYAB;FERMT2
Melanocytes	10/133	1.25202e-09	5.66129e-09	17.8654	366.214	EHD2;COL4A2;COL4A1;EPAS1;CALD1;LUM;HSPB1;LAMC1;FILIP1L;CRYAB
Endothelial Cells (Aorta)	11/185	2.18124e-09	9.45203e-09	14.0118	279.442	EHD2;EDNRA;COL4A2;COL4A1;EPAS1;CALD1;LUM;PDE3A;IGFBP7;MYL9;TM4SF1
Mesothelial Cells	10/144	2.72191e-09	1.13231e-08	16.3897	323.237	EHD2;EDNRA;TINAGL1;DES;COL4A2;COL4A1;EPAS1;LUM;CRYAB;TM4SF1
Podocytes	10/184	2.87611e-08	1.15044e-07	12.5964	218.727	EDNRA;MYO1B;DES;COL4A2;COL4A1;CALD1;TPM1;NR2F2;LAMC1;FERMT2
His Bundle Cells	1998-08-01	3.19373e-08	1.23018e-07	19.1401	330.348	GJC1;EDNRA;COL4A2;COL4A1;CALD1;MCAM;TPM1;FERMT2
Leydig Cells	9/145	4.68293e-08	1.73937e-07	14.3727	242.564	EDNRA;COL4A2;COL4A1;EPAS1;CALD1;LUM;SPARCL1;SERPING1;CRYAB
Granulosa Cells	8/112	9.11242e-08	3.2679e-07	16.5518	268.323	EHD2;COL4A2;COL4A1;ADAMTS1;MCAM;NR2F2;LAMC1;FERMT2
Basal Cells	8/141	5.38706e-07	1.86751e-06	12.9238	186.544	TINAGL1;RRAS;EPAS1;HSPB1;RHOC;ACTG2;TM4SF1;MYLK
Osteocytes	1998-07-01	6.02414e-07	2.021e-06	16.3846	234.666	NOTCH3;EDNRA;COL4A2;COL4A1;CALD1;TPM1;FERMT2
Cardiac Stem And Precursor Cells	7/113	1.58215e-06	5.14198e-06	14.0554	187.734	EDNRA;MYO1B;COL4A2;COL4A1;NR2F2;LAMC1;FERMT2
Meningeal Cells	7/115	1.78037e-06	5.61085e-06	13.7937	182.611	EDNRA;COL4A2;COL4A1;CALD1;LUM;CRYAB;FERMT2
Embryonic Stem Cells	8/176	2.86559e-06	8.76533e-06	10.2133	130.349	GJC1;ITGB1;MYO1B;COL4A2;RBPMS;COL4A1;LAMC1;FERMT2
Satellite Cells	7/139	6.28825e-06	1.86851e-05	11.2721	135.004	NOTCH3;EDNRA;COL4A2;COL4A1;NR2F2;LAMC1;FERMT2
Myocytes	7/163	1.77965e-05	5.14121e-05	9.52633	104.185	NOTCH3;EDNRA;DES;COL4A1;TPM2;TPM1;CRYAB
Mast Cells	8/235	2.36947e-05	6.66013e-05	7.5361	80.2615	PDGFRB;EDNRA;COL15A1;LUM;SPARCL1;SERPING1;IGFBP7;MFGE8
Sertoli Cells	6/158	0.000142888	0.000391061	8.29283	73.4202	COL18A1;DES;EPAS1;SERPING1;CRYAB;TM4SF1
Enterochromaffin Cells	5/109	0.000218781	0.000583416	10.0182	84.4279	LUM;ITGA1;RHOJ;PDE3A;MYLK
Pulmonary Alveolar Type I Cells	5/131	0.000511132	0.00132894	8.25982	62.6002	NOTCH3;EDNRA;TINAGL1;EPAS1;TM4SF1
Platelets	6/214	0.000723098	0.0018342	6.04296	43.7025	SRGN;PDLIM1;TYROBP;ESAM;MYL9;GNG11
M?ller Cells	5/147	0.000861342	0.00213285	7.3232	51.68	IL6;COL4A2;COL4A1;SPARCL1;CRYAB
Peri-islet Schwann Cells	4/114	0.0025785	0.00623637	7.49621	44.6815	EDNRA;COL4A2;COL4A1;FERMT2
Schwann Cells	4/138	0.00510314	0.012062	6.14614	32.4387	TAGLN;SPARCL1;LAMC1;CRYAB
Cardiomyocytes	4/174	0.0113639	0.0262632	4.83578	21.6513	EDNRA;DES;TPM1;CRYAB
Oligodendrocytes	4/178	0.0122693	0.0277392	4.72366	20.7872	ADAMTS4;DBNDD2;MCAM;SPARCL1
Dendritic Cells	4/199	0.0177783	0.0385706	4.21047	16.9672	PPP1R14A;IL6;TYROBP;ANXA1
Crypt Cells	3/110	0.0178018	0.0385706	5.72107	23.0471	PARM1;SPARCL1;ADRA2A
Enteric Glia Cells	3/111	0.0182313	0.038695	5.66781	22.6974	RGS16;SPARCL1;CRYAB
Pancreatic Progenitor Cells	3/114	0.0195542	0.0398752	5.51379	21.6944	EPAS1;RGS16;NR2F2
Satellite Glial Cells	3/114	0.0195542	0.0398752	5.51379	21.6944	IL6;SPARCL1;SERPING1
Transient Cells	3/120	0.0223556	0.0447112	5.22945	19.8754	COL18A1;PARM1;EPAS1
Luteal Cells	3/125	0.0248488	0.0487598	5.01386	18.5259	MYO1B;ADAMTS1;FERMT2
Bergmann Glia	3/132	0.0285812	0.0540444	4.74011	16.8511	ITGB1;SPARCL1;VIM
Ductal Cells	3/132	0.0285812	0.0540444	4.74011	16.8511	TINAGL1;SERPING1;TM4SF1
Osteoclasts	3/144	0.0356326	0.0661748	4.33406	14.4519	ITGB1;TYROBP;SERPING1
Astrocytes	3/154	0.0421306	0.0768699	4.04499	12.8104	SPARCL1;VIM;CRYAB
Monocytes	3/176	0.0583549	0.104636	3.52667	10.02	IFITM3;TYROBP;RHOC
Hematopoietic Stem Cells	3/178	0.0599572	0.105687	3.48601	9.81006	TYROBP;SERPING1;ESAM
Kidney Progenitor Cells	2/105	0.0971125	0.165569	3.92253	9.14689	NR2F2;FERMT2
Salivary Mucous Cells	2/105	0.0971125	0.165569	3.92253	9.14689	MGP;MYH11
Osteoclast Precursor Cells	2/107	0.100234	0.168134	3.84742	8.85004	SRGN;TYROBP
Tanycytes	2/121	0.122818	0.202748	3.39239	7.114	EDNRA;CRYAB
Gamma (PP) Cells	2/128	0.134536	0.218621	3.20279	6.42455	SPARCL1;ABCC9
Megakaryocytes	2/143	0.160417	0.255547	2.85989	5.23355	IL6;TYROBP
Trigeminal Neurons	2/144	0.162174	0.255547	2.83961	5.16549	PARM1;SNCG
Neutrophils	2/151	0.174572	0.270978	2.70525	4.72178	TYROBP;MYLK
Retinal Ganglion Cells	2/164	0.197971	0.301129	2.48652	4.02725	RBPMS;SNCG
T Cells	2/165	0.199788	0.301129	2.47114	3.97977	NOTCH3;CD81
Basophils	2/169	0.207074	0.307653	2.41146	3.79728	TYROBP;IGFBP7
Trophoblast Stem Cells	1999-01-01	0.391929	0.556854	2.04102	1.91177	MYO1B
Purkinje Fiber Cells	1/102	0.40105	0.556854	1.9801	1.80916	GJC1
Spermatocytes	1/106	0.413001	0.556854	1.90428	1.68397	NOTCH3
Gastric Chief Cells	1/109	0.421809	0.556854	1.8511	1.59788	ADRA2A
Red Pulp Macrophages	1/110	0.424715	0.556854	1.83403	1.57054	TYROBP
Motor Neurons	1/111	0.427608	0.556854	1.81726	1.54385	NR2F2
Parietal Cells	1/111	0.427608	0.556854	1.81726	1.54385	SPARCL1
Myeloid-derived Suppressor Cells	1/112	0.430486	0.556854	1.8008	1.51779	TYROBP
GABAergic Neurons	1/113	0.433349	0.556854	1.78463	1.49233	PARM1
Foveolar Cells	1/114	0.436199	0.556854	1.76875	1.46746	TM4SF1
Radial Glia Cells	1/114	0.436199	0.556854	1.76875	1.46746	NOTCH3
Choroid Plexus Cells	1/117	0.444662	0.556854	1.72274	1.39618	NOTCH3
Alveolar Macrophages	1/123	0.461213	0.556854	1.63752	1.26727	TYROBP
Langerhans Cells	1/123	0.461213	0.556854	1.63752	1.26727	TYROBP
Erythroblasts	1/124	0.463923	0.556854	1.62413	1.24739	ITGB1
Microfold Cells	1/126	0.469304	0.556854	1.59798	1.20888	MFGE8
Eosinophils	1/127	0.471974	0.556854	1.58522	1.19023	TYROBP
Trophoblast Cells	1/130	0.479906	0.556854	1.54812	1.13657	TINAGL1
Delta Cells	1/131	0.482523	0.556854	1.53613	1.11942	SPARCL1
Ependymal Cells	1/136	0.495416	0.556854	1.47886	1.03869	TM4SF1
Immature Neurons	1/136	0.495416	0.556854	1.47886	1.03869	NOTCH3
Tuft Cells	1/136	0.495416	0.556854	1.47886	1.03869	TYROBP
Kupffer Cells	1/137	0.497956	0.556854	1.46791	1.02349	TYROBP
Luminal Epithelial Cells	1/140	0.505501	0.559278	1.43601	0.979656	ANXA1
Beta Cells	1/145	0.517827	0.566885	1.3858	0.912015	RGS16
T Helper Cells	1/148	0.525076	0.568086	1.35731	0.874398	IL6
Plasmacytoid Dendritic Cells	1/150	0.529849	0.568086	1.33896	0.850458	TYROBP
Microglia	1/158	0.54847	0.582049	1.27022	0.762923	TYROBP
B Cells	1/182	0.600061	0.630368	1.10045	0.562026	EBF1
Enterocytes	1/203	0.640388	0.66128	0.984998	0.438995	COL18A1
Macrophages	1/204	0.642205	0.66128	0.980097	0.434034	TYROBP
Epithelial Cells	1/218	0.666702	0.678253	0.916213	0.371444	ITGA1
Hepatocytes	1/221	0.671731	0.678253	0.903581	0.359532	PHLDA1
Interneurons	1/305	0.785745	0.785745	0.651116	0.156999	PARM1

## Sheet: Cluster 4
Term	Overlap	P-value	Adjusted P-value	Odds Ratio	Combined Score	Genes
Pancreatic Stellate Cells	32/111	5.14687e-49	5.66156e-47	118.07	13128	SPARC;COL16A1;TNFAIP6;COL12A1;THBS2;FBLN2;FSTL1;OLFML3;TIMP1;PDGFRA;POSTN;LUM;MMP2;FN1;BGN;PCOLCE;DCN;COL1A1;MMP14;COL3A1;COL1A2;CXCL12;LOX;FNDC1;COL5A1;COL6A2;COL5A2;COL6A1;CDH11;MXRA8;COL6A3;FBN1
Fibroblasts	38/232	3.68151e-48	2.02483e-46	62.2571	6799.76	SPARC;COL16A1;COL12A1;THBS2;FBLN2;FSTL1;OLFML3;CTSK;SERPINH1;CCN4;CTHRC1;PDGFRA;POSTN;VCAM1;LUM;MMP2;FN1;BGN;DCN;ASPN;CKAP4;COL1A1;MFAP5;MMP14;COL3A1;COL1A2;CXCL12;LOX;FNDC1;COL5A1;COL6A2;COL5A2;COL6A1;CDH11;COL6A3;FOSB;PTX3;FBN1
Hepatic Stellate Cells	30/132	2.28734e-42	8.38691e-41	83.1849	7975.86	MEG3;SPARC;COL16A1;COL12A1;THBS2;ANTXR1;FSTL1;OLFML3;CCL2;TIMP1;PDGFRA;POSTN;LUM;MMP2;FN1;BGN;DCN;COL1A1;COL3A1;COL1A2;CXCL12;FNDC1;COL5A1;COL6A2;RBP1;COL5A2;COL6A1;CDH11;COL6A3;FBN1
Osteoblasts	31/154	5.29478e-42	1.45607e-40	72.2384	6865.67	SPARC;COL16A1;MAGED1;COL11A1;COL12A1;THBS2;FSTL1;OLFML3;PDGFRA;POSTN;VCAM1;LUM;MMP2;FN1;BGN;DCN;COL1A1;MMP14;COL3A1;COL1A2;CXCL12;BMP1;LOX;FNDC1;COL5A1;COL6A2;COL5A2;COL6A1;CDH11;COL6A3;FBN1
Stromal Cells	28/124	2.05309e-39	4.51681e-38	80.2245	7146.52	SPARC;COL16A1;AEBP1;THBS2;FBLN2;FSTL1;OLFML3;PDGFRA;POSTN;VCAM1;LUM;MMP2;BGN;DCN;COL1A1;MMP14;COL3A1;COL1A2;CXCL12;FNDC1;COL5A1;COL6A2;COL5A2;COL6A1;CDH11;SERPING1;COL6A3;FBN1
Chondrocytes	29/146	4.64525e-39	8.51629e-38	69.0631	6095.85	SPARC;COL16A1;COL11A1;COL12A1;AEBP1;THBS2;FSTL1;OLFML3;PDGFRA;POSTN;LUM;MMP2;FN1;BGN;DCN;COL1A1;SFRP1;MMP14;COL3A1;COL1A2;CXCL12;FNDC1;COL5A1;COL6A2;COL5A2;COL6A1;CDH11;COL6A3;FBN1
Airway Smooth Muscle Cells	24/99	1.37375e-34	1.88891e-33	83.4737	6508.47	PDGFRA;POSTN;LUM;MMP2;COL12A1;BGN;PCOLCE;FSTL1;LOXL1;DCN;COL1A1;COL3A1;COL1A2;CXCL12;FNDC1;LOX;COL5A1;COL6A2;COL5A2;CDH11;COL6A1;SERPINH1;COL6A3;FBN1
Pulmonary Vascular Smooth Muscle Cells	24/99	1.37375e-34	1.88891e-33	83.4737	6508.47	PDGFRA;POSTN;SPARC;LUM;MMP2;BGN;PCOLCE;AEBP1;THBS2;FBLN2;FSTL1;DCN;COL1A1;COL3A1;COL1A2;CXCL12;COL5A1;OLFML3;COL6A2;COL5A2;CDH11;SERPING1;COL6A3;FBN1
Pericytes	26/155	6.4076e-33	7.83151e-32	53.8494	3991.74	SPARC;COL16A1;THBS2;FBLN2;FSTL1;OLFML3;PDGFRA;POSTN;LUM;MMP2;BGN;DCN;ASPN;COL1A1;COL3A1;COL1A2;CXCL12;FNDC1;COL6A2;COL5A2;COL6A1;CDH11;MXRA8;SERPING1;COL6A3;FBN1
Myofibroblasts	23/100	1.44685e-32	1.59153e-31	76.8981	5637.66	PDGFRA;POSTN;COL16A1;SPARC;LUM;MMP2;COL12A1;FN1;BGN;THBS2;FSTL1;DCN;COL1A1;COL3A1;COL1A2;CXCL12;COL5A1;OLFML3;COL5A2;CDH11;COL6A1;COL6A3;FBN1
Vascular Smooth Muscle Cells	23/103	3.08003e-32	3.08003e-31	74.0032	5369.51	PDGFRA;POSTN;SPARC;COL16A1;LUM;MMP2;COL12A1;BGN;THBS2;FSTL1;DCN;ASPN;COL1A1;COL3A1;COL1A2;CXCL12;FNDC1;COL5A1;OLFML3;COL5A2;CDH11;COL6A3;FBN1
Smooth Muscle Cells	25/169	3.33955e-30	3.06126e-29	45.7315	3103.87	COL16A1;COL12A1;THBS2;FBLN2;FSTL1;OLFML3;PDGFRA;POSTN;LUM;MMP2;BGN;DCN;COL1A1;MFAP5;COL3A1;COL1A2;CXCL12;LOX;FNDC1;COL5A1;COL5A2;OGN;CDH11;COL6A3;FBN1
Peritubular Myoid Cells	22/120	8.67328e-29	7.33893e-28	56.9916	3682.5	PDGFRA;POSTN;COL16A1;LUM;MMP2;COL12A1;BGN;THBS2;FBLN2;FSTL1;DCN;ASPN;COL1A1;COL3A1;COL1A2;CXCL12;FNDC1;OLFML3;COL5A2;COL6A1;CDH11;COL6A3
Mesangial Cells	23/148	2.55849e-28	2.01024e-27	47.2545	3002.22	PDGFRA;POSTN;SPARC;COL16A1;LUM;MMP2;COL12A1;FN1;BGN;THBS2;FSTL1;DCN;COL1A1;COL3A1;COL1A2;CXCL12;COL5A1;OLFML3;COL5A2;COL6A1;CDH11;COL6A3;FBN1
Juxtaglomerular Cells	19/103	5.49015e-25	4.02611e-24	55.3357	3091.14	PDGFRA;POSTN;COL16A1;LUM;MMP2;COL12A1;BGN;THBS2;DCN;ASPN;COL1A1;COL3A1;COL1A2;CXCL12;FNDC1;OLFML3;CDH11;SERPING1;COL6A3
Adipocytes	23/210	1.10439e-24	7.59268e-24	31.4882	1736.98	PDGFRA;POSTN;GPX3;LUM;SERPINF1;MMP2;BGN;THBS2;DCN;ASPN;COL1A1;COL3A1;COL1A2;CXCL12;LOX;FNDC1;OLFML3;COL6A2;COL6A1;SERPING1;COL6A3;CPXM1;TIMP1
Myoblasts	19/126	3.25152e-23	2.10393e-22	43.3907	2246.78	POSTN;COL16A1;LUM;MMP2;COL12A1;FN1;BGN;CXCL1;ANTXR1;FSTL1;COL1A1;COL3A1;COL1A2;COL5A1;OLFML3;COL5A2;COL6A1;CCL2;FBN1
Endothelial Cells (Aorta)	21/185	6.61493e-23	4.04245e-22	31.9895	1633.71	POSTN;COL16A1;LUM;MMP2;COL12A1;FN1;BGN;FSTL1;DCN;COL1A1;COL3A1;COL1A2;CXCL12;LOX;FNDC1;COL5A1;OLFML3;COL5A2;COL6A1;PPIC;FBN1
Adipocyte Progenitor Cells	16/115	4.36698e-19	2.40184e-18	38.0972	1610.56	LUM;MMP2;COL12A1;PCOLCE;ANTXR1;FSTL1;COL1A1;COL3A1;LOX;FNDC1;COL5A1;COL5A2;COL6A1;SERPINH1;PPIC;FBN1
Meningeal Cells	16/115	4.36698e-19	2.40184e-18	38.0972	1610.56	PDGFRA;POSTN;COL16A1;LUM;MMP2;BGN;ANTXR1;FSTL1;DCN;SFRP1;COL3A1;COL1A2;CXCL12;COL5A2;COL6A1;CDH11
Mesothelial Cells	16/144	1.78711e-17	9.36105e-17	29.4226	1134.63	POSTN;COL16A1;LUM;COL12A1;FN1;BGN;FSTL1;DCN;COL1A1;COL3A1;COL1A2;CXCL12;LOX;COL5A2;CDH11;PPIC
M?ller Cells	16/147	2.50152e-17	1.25076e-16	28.7445	1098.82	PDGFRA;POSTN;SPARC;COL16A1;MMP2;COL11A1;BGN;THBS2;FSTL1;COL1A1;COL3A1;COL1A2;CXCL12;COL5A1;COL6A1;CDH11
Melanocytes	15/133	1.53765e-16	7.35398e-16	29.5842	1077.2	POSTN;COL16A1;LUM;MMP2;COL12A1;FN1;THBS2;ANTXR1;FSTL1;COL1A1;MMP14;LOX;COL5A2;COL6A1;FBN1
Leydig Cells	15/145	5.74436e-16	2.63283e-15	26.8371	941.798	PDGFRA;POSTN;COL16A1;LUM;COL12A1;BGN;THBS2;DCN;COL1A1;COL3A1;COL1A2;CXCL12;OLFML3;CDH11;SERPING1
Loop Of Henle Cells	14/147	1.8396e-14	8.09422e-14	24.1946	765.194	PDGFRA;POSTN;COL16A1;GPX3;LUM;BGN;CXCL1;FSTL1;DCN;COL3A1;COL1A2;CXCL12;CDH11;SERPING1
Osteocytes	1998-12-01	7.04815e-14	2.98191e-13	31.4175	951.431	COL1A1;SFRP1;CSRP2;MMP2;CDH11;MFAP2;SERPINH1;ANTXR1;FSTL1;LOXL1;PPIC;TCEAL9
Satellite Cells	11/139	1.02362e-10	4.17031e-10	19.0916	439.156	COL1A1;COL3A1;COL16A1;VCAM1;COL12A1;COL5A2;COL6A1;CXCL1;ANTXR1;FSTL1;PPIC
Mast Cells	13/235	1.68128e-10	6.60503e-10	13.245	298.096	PDGFRA;POSTN;SPARC;VCAM1;GPX3;LUM;DCN;IL1RL1;COL1A2;CXCL12;CCL7;SERPING1;CCL2
Endothelial Cells	13/246	2.95898e-10	1.12237e-09	12.6126	276.734	SRGN;PDGFRA;POSTN;SPARC;VCAM1;LUM;BGN;CXCL1;DCN;COL3A1;COL1A2;CXCL12;LOX
Osteoclasts	9/144	4.41033e-08	1.61712e-07	14.4799	245.241	MMP14;TYROBP;FCER1G;TNFAIP6;SERPINF1;CTSK;SERPING1;CCL2;CXCL1
Granulosa Cells	8/112	9.11242e-08	3.23344e-07	16.5518	268.323	LOX;COL12A1;COL5A2;MFAP2;SERPINH1;ANTXR1;FSTL1;PPIC
His Bundle Cells	1998-06-01	9.74981e-06	3.3515e-05	13.7428	158.568	SFRP1;CSRP2;CDH11;ANTXR1;FSTL1;FBN1
Sertoli Cells	7/158	1.45419e-05	4.84731e-05	9.84426	109.65	COL16A1;CXCL12;GPX3;OLFML3;COL6A1;BGN;SERPING1
Enterochromaffin Cells	6/109	1.79453e-05	5.80584e-05	12.2683	134.071	PDGFRA;COL1A2;LUM;CDH11;BGN;DCN
Cardiac Stem And Precursor Cells	6/113	2.20328e-05	6.92461e-05	11.8073	126.61	COL12A1;SERPINH1;FN1;ANTXR1;FSTL1;PPIC
Myoepithelial Cells	6/115	2.43407e-05	7.43744e-05	11.5895	123.119	COL1A1;POSTN;MMP14;COL16A1;COL12A1;PPIC
Glomus Cells	5/127	0.000443558	0.00131869	8.53236	65.8756	SFRP1;COL16A1;COL6A1;BGN;ANTXR1
Pulmonary Alveolar Type I Cells	5/131	0.000511132	0.00147959	8.25982	62.6002	COL1A1;COL16A1;COL12A1;ANTXR1;PPIC
Anterior Pituitary Gland Cells	5/133	0.000547688	0.00154476	8.12993	61.0542	RCN3;PDGFRA;COL1A2;COL11A1;CDH11
Macrophages	6/204	0.000562779	0.00154764	6.35139	47.525	TYROBP;FCER1G;CCL7;CTSK;CCL2;CXCL1
Embryonic Stem Cells	5/176	0.00191326	0.00513314	6.07233	38.0064	SFRP1;MFAP2;SERPINH1;ANTXR1;FSTL1
Podocytes	5/184	0.00232169	0.00608061	5.79859	35.1711	COL16A1;COL12A1;ANTXR1;FSTL1;PPIC
Peri-islet Schwann Cells	4/114	0.0025785	0.00659616	7.49621	44.6815	SFRP1;COL16A1;CDH11;ANTXR1
Tanycytes	4/121	0.00319676	0.0079919	7.04523	40.4792	SFRP1;COL11A1;CDH11;FSTL1
Plasmacytoid Dendritic Cells	4/150	0.00683178	0.0166999	5.63756	28.1098	CD52;TYROBP;FCER1G;SERPINF1
Microglia	4/158	0.00817682	0.0195533	5.34253	25.6786	TYROBP;FCER1G;OLFML3;AEBP1
Salivary Mucous Cells	3/105	0.0157404	0.0368393	6.00303	24.9217	POSTN;COL16A1;NUPR1
Osteoclast Precursor Cells	3/107	0.0165478	0.0379221	5.88699	24.1455	SRGN;TYROBP;FCER1G
Red Pulp Macrophages	3/110	0.0178018	0.0399632	5.72107	23.0471	TYROBP;VCAM1;FCER1G
Platelets	4/214	0.0225261	0.0495573	3.90675	14.8186	SRGN;SPARC;TYROBP;FCER1G
Langerhans Cells	3/123	0.0238342	0.0514071	5.09794	19.0491	CD52;TYROBP;FCER1G
Monocytes	3/176	0.0583549	0.123443	3.52667	10.02	TYROBP;FCER1G;FN1
Hematopoietic Stem Cells	3/178	0.0599572	0.124439	3.48601	9.81006	TYROBP;FCER1G;SERPING1
Dendritic Cells	3/199	0.0779961	0.158881	3.10919	7.93185	CD52;TYROBP;FCER1G
Epiblast Cells	2/109	0.103383	0.206766	3.77513	8.56695	CXCL12;MFAP2
Myeloid-derived Suppressor Cells	2/112	0.108158	0.212452	3.67161	8.16628	TYROBP;FCER1G
Alveolar Macrophages	2/123	0.12614	0.239559	3.33598	6.90669	TYROBP;FCER1G
Luteal Cells	2/125	0.129483	0.239559	3.2814	6.70786	COL6A1;PPIC
Microfold Cells	2/126	0.131162	0.239559	3.25477	6.61149	CYBA;CXCL1
Eosinophils	2/127	0.132847	0.239559	3.22857	6.51707	TYROBP;FCER1G
Keratinocytes	2/127	0.132847	0.239559	3.22857	6.51707	CCL2;CXCL1
Trophoblast Cells	2/130	0.137929	0.244713	3.15242	6.24499	CXCL1;EREG
Ductal Cells	2/132	0.141342	0.246787	3.10361	6.07245	SERPING1;CCL2
Tuft Cells	2/136	0.14822	0.249035	3.01036	5.74694	TYROBP;FCER1G
Kupffer Cells	2/137	0.149951	0.249035	2.98791	5.6694	TYROBP;FCER1G
Epsilon Cells	2/138	0.151685	0.249035	2.96579	5.59332	OLFML3;COL12A1
Schwann Cells	2/138	0.151685	0.249035	2.96579	5.59332	COL16A1;CTHRC1
Megakaryocytes	2/143	0.160417	0.259498	2.85989	5.23355	TYROBP;FCER1G
T Helper Cells	2/148	0.169239	0.269801	2.76125	4.90521	CD52;IL1RL1
Neutrophils	2/151	0.174572	0.272162	2.70525	4.72178	TYROBP;FCER1G
Neurons	3/289	0.176122	0.272162	2.12104	3.68336	MEG3;CXCL1;FBLN2
Erythroid-like And Erythroid Precursor Cells	2/153	0.178143	0.272162	2.66914	4.60473	LOX;FOSB
Myocytes	2/163	0.196157	0.295578	2.50209	4.07551	COL3A1;MMP2
Plasma Cells	2/166	0.201606	0.299685	2.45595	3.93305	CD52;PPIB
Basophils	2/169	0.207074	0.303709	2.41146	3.79728	TYROBP;FCER1G
Enterocytes	2/203	0.269787	0.390482	2.0001	2.62038	PMEPA1;ASPN
Trophoblast Stem Cells	1999-01-01	0.391929	0.534669	2.04102	1.91177	PPIC
T Cells Naive	1/102	0.40105	0.534669	1.9801	1.80916	CD52
T Cytotoxic Cells	1/102	0.40105	0.534669	1.9801	1.80916	CD52
Kidney Progenitor Cells	1/105	0.410035	0.534669	1.92269	1.7141	ANTXR1
Decidual Cells	1/106	0.413001	0.534669	1.90428	1.68397	CD52
Pinealocytes	1/107	0.415951	0.534669	1.88622	1.65457	PMEPA1
Undefined Placental Cells	1/108	0.418887	0.534669	1.8685	1.62588	NME2
Nuocytes	1/110	0.424715	0.534669	1.83403	1.57054	IL1RL1
T Follicular Helper Cells	1/110	0.424715	0.534669	1.83403	1.57054	CD52
Endothelial Cells (Blood Brain Barrier)	1/113	0.433349	0.534669	1.78463	1.49233	ANTXR1
Radial Glia Cells	1/114	0.436199	0.534669	1.76875	1.46746	VCAM1
Satellite Glial Cells	1/114	0.436199	0.534669	1.76875	1.46746	SERPING1
Choroid Plexus Cells	1/117	0.444662	0.534669	1.72274	1.39618	GPX3
T Regulatory Cells	1/117	0.444662	0.534669	1.72274	1.39618	CD52
Natural Killer T Cells	1/118	0.447455	0.534669	1.70793	1.37349	CD52
Thymocytes	1/118	0.447455	0.534669	1.70793	1.37349	CD52
Transient Cells	1/120	0.452999	0.534669	1.67906	1.32959	PPIC
Erythroblasts	1/124	0.463923	0.534669	1.62413	1.24739	FXYD5
Sebocytes	1/124	0.463923	0.534669	1.62413	1.24739	CXCL1
Oligodendrocyte Progenitor Cells	1/125	0.46662	0.534669	1.61095	1.22793	PDGFRA
Delta Cells	1/131	0.482523	0.539327	1.53613	1.11942	RBP1
T Memory Cells	1/133	0.487719	0.539327	1.5127	1.08614	CD52
Cholangiocytes	1/134	0.490298	0.539327	1.50125	1.07001	CXCL1
Mammary Epithelial Cells	1/134	0.490298	0.539327	1.50125	1.07001	MMP14
Alpha Cells	1/136	0.495416	0.539562	1.47886	1.03869	FXYD5
Beta Cells	1/145	0.517827	0.558194	1.3858	0.912015	MEG3
B Cells Memory	1/147	0.522672	0.558194	1.36668	0.886704	CD52
B Cells Naive	1/151	0.532218	0.562923	1.32997	0.838813	CD52
NK Cells	1/157	0.546183	0.572191	1.27843	0.773194	CD52
Proximal Tubule Cells	1/164	0.561954	0.57998	1.22309	0.704909	PPIC
T Cells	1/165	0.564163	0.57998	1.21557	0.695808	CD52
Cardiomyocytes	1/174	0.583548	0.594354	1.15181	0.620396	LOX
B Cells	1/182	0.600061	0.605567	1.10045	0.562026	CD52
Hepatocytes	1/221	0.671731	0.671731	0.903581	0.359532	SERPINH1

## Sheet: Cluster 5
Term	Overlap	P-value	Adjusted P-value	Odds Ratio	Combined Score	Genes
Fibroblasts	39/232	5.75477e-50	5.17929e-48	65.2827	7401.7	SPARC;COL16A1;ELN;COL12A1;HTRA1;THBS2;FSTL1;FBLN5;MDK;WIF1;OLFML3;CTSK;SERPINH1;EGR1;POSTN;PRRX1;LUM;MMP2;BGN;IGF1;ASPN;DCN;COL1A1;MFAP4;MMP14;COL3A1;CCDC80;COL1A2;FNDC1;LOX;COL5A1;COL6A2;COL5A2;CDH11;COL6A1;FKBP7;ITGBL1;FOSB;FMOD
Pancreatic Stellate Cells	31/111	5.91981e-47	2.66392e-45	111.308	11848	SRPX;SPARC;COL16A1;COL12A1;HTRA1;THBS2;FSTL1;OLFML3;POSTN;PRRX1;LUM;MMP2;BGN;PCOLCE;DCN;COL1A1;MFAP4;MMP14;COL3A1;SFRP2;CCDC80;COL1A2;FNDC1;LOX;COL5A1;COL6A2;COL5A2;CDH11;COL6A1;MXRA8;FMOD
Chondrocytes	30/146	6.4942e-41	1.94826e-39	73.0936	6763.72	SPARC;COL16A1;ELN;COL11A1;COL12A1;HTRA1;AEBP1;THBS2;FSTL1;OLFML3;POSTN;PRRX1;LUM;MMP2;BGN;DCN;COL1A1;MFAP4;SFRP1;MMP14;COL3A1;CCDC80;COL1A2;FNDC1;COL5A1;COL6A2;COL5A2;CDH11;COL6A1;FMOD
Osteoblasts	30/154	3.74407e-40	8.42415e-39	68.3502	6205.05	SPARC;COL16A1;COL11A1;COL12A1;HTRA1;THBS2;FSTL1;OLFML3;CCN5;POSTN;PRRX1;LUM;MMP2;WNT5A;BGN;DCN;COL1A1;MFAP4;MMP14;COL3A1;CCDC80;COL1A2;FNDC1;LOX;COL5A1;COL6A2;COL5A2;CDH11;COL6A1;FMOD
Stromal Cells	28/124	2.05309e-39	3.69557e-38	80.2245	7146.52	SPARC;COL16A1;ELN;HTRA1;AEBP1;THBS2;FSTL1;FBLN5;OLFML3;POSTN;PRRX1;LUM;MMP2;BGN;DCN;COL1A1;MFAP4;MMP14;COL3A1;CCDC80;COL1A2;FNDC1;COL5A1;COL6A2;COL5A2;CDH11;COL6A1;FMOD
Hepatic Stellate Cells	26/132	7.04976e-35	1.05746e-33	65.6099	5159.4	SRPX;SPARC;COL16A1;COL12A1;HTRA1;THBS2;FSTL1;OLFML3;CCN1;POSTN;PRRX1;LUM;MMP2;BGN;DCN;COL1A1;MFAP4;COL3A1;COL1A2;FNDC1;COL5A1;COL6A2;COL5A2;CDH11;COL6A1;FMOD
Myofibroblasts	24/100	1.80098e-34	2.31555e-33	82.3712	6400.21	POSTN;COL16A1;SPARC;PRRX1;LUM;ELN;MMP2;COL12A1;HTRA1;BGN;THBS2;FSTL1;DCN;COL1A1;MFAP4;COL3A1;CCDC80;COL1A2;COL5A1;OLFML3;COL5A2;CDH11;COL6A1;FMOD
Vascular Smooth Muscle Cells	24/103	3.98381e-34	4.48179e-33	79.2312	6093.33	POSTN;SPARC;COL16A1;PRRX1;LUM;ELN;MMP2;COL12A1;BGN;THBS2;FSTL1;ASPN;DCN;COL1A1;MFAP4;COL3A1;CCDC80;COL1A2;FNDC1;COL5A1;OLFML3;COL5A2;CDH11;FMOD
Smooth Muscle Cells	27/169	1.38879e-33	1.38879e-32	51.4631	3893.53	COL16A1;ELN;COL12A1;CRABP1;HTRA1;THBS2;FSTL1;FBLN5;OLFML3;POSTN;PRRX1;LUM;MMP2;BGN;DCN;COL1A1;MFAP4;COL3A1;CCDC80;COL1A2;FNDC1;LOX;COL5A1;OGN;COL5A2;CDH11;FMOD
Pulmonary Vascular Smooth Muscle Cells	23/99	1.1182e-32	1.00638e-31	77.9139	5732.2	POSTN;SPARC;PRRX1;LUM;ELN;MMP2;BGN;PCOLCE;AEBP1;THBS2;FSTL1;DCN;COL1A1;MFAP4;COL3A1;CCDC80;COL1A2;COL5A1;OLFML3;COL6A2;COL5A2;CDH11;FMOD
Peritubular Myoid Cells	24/120	2.28143e-32	1.86663e-31	65.1447	4746.31	POSTN;COL16A1;PRRX1;CPXM2;LUM;ELN;MMP2;COL12A1;HTRA1;BGN;THBS2;FSTL1;ASPN;DCN;COL1A1;MFAP4;COL3A1;COL1A2;FNDC1;OLFML3;COL5A2;CDH11;COL6A1;FMOD
Pericytes	25/155	3.38291e-31	2.53718e-30	50.6923	3556.64	SPARC;COL16A1;ELN;HTRA1;THBS2;FSTL1;OLFML3;POSTN;PRRX1;LUM;MMP2;BGN;ASPN;DCN;COL1A1;MFAP4;COL3A1;COL1A2;FNDC1;COL6A2;COL5A2;CDH11;COL6A1;MXRA8;FMOD
Airway Smooth Muscle Cells	22/99	8.49891e-31	5.88386e-30	72.6117	5027.65	SRPX;POSTN;LUM;MMP2;COL12A1;BGN;PCOLCE;FSTL1;FBLN5;DCN;COL1A1;MFAP4;COL3A1;COL1A2;FNDC1;LOX;COL5A1;COL6A2;COL5A2;CDH11;COL6A1;SERPINH1
Mesangial Cells	24/148	5.18072e-30	3.33046e-29	50.3633	3396.13	POSTN;SPARC;COL16A1;PRRX1;LUM;MMP2;COL12A1;HTRA1;BGN;THBS2;FSTL1;DCN;COL1A1;MFAP4;COL3A1;SFRP2;CCDC80;COL1A2;COL5A1;OLFML3;COL5A2;CDH11;COL6A1;FMOD
Endothelial Cells (Aorta)	24/185	1.44717e-27	8.68301e-27	38.7166	2392.69	SRPX;POSTN;COL16A1;LUM;MMP2;COL12A1;HTRA1;BGN;FSTL1;DCN;COL1A1;MFAP4;COL3A1;COL1A2;FNDC1;LOX;COL5A1;OLFML3;COL5A2;COL6A1;FKBP7;ITGBL1;FMOD;PPIC
Juxtaglomerular Cells	19/103	5.49015e-25	3.08821e-24	55.3357	3091.14	POSTN;COL16A1;CPXM2;LUM;ELN;MMP2;COL12A1;BGN;THBS2;ASPN;DCN;COL1A1;MFAP4;COL3A1;COL1A2;FNDC1;OLFML3;CDH11;FMOD
Adipocytes	23/210	1.10439e-24	5.84677e-24	31.4882	1736.98	POSTN;GPX3;LUM;SERPINF1;MMP2;HTRA1;BGN;THBS2;FBLN5;ASPN;DCN;COL1A1;MFAP4;COL3A1;COL1A2;FNDC1;LOX;OLFML3;COL6A2;COL6A1;CPXM1;FMOD;MEST
Adipocyte Progenitor Cells	19/115	5.17426e-24	2.58713e-23	48.3894	2594.56	SRPX;PRRX1;LUM;MMP2;COL12A1;TWIST1;PCOLCE;FSTL1;PDGFRL;COL1A1;COL3A1;FNDC1;LOX;COL5A1;COL5A2;COL6A1;CCN5;SERPINH1;PPIC
Melanocytes	18/133	3.82171e-21	1.81028e-20	37.7656	1775.5	SRPX;POSTN;COL16A1;PRRX1;LUM;MMP2;COL12A1;CRABP1;HTRA1;THBS2;FSTL1;COL1A1;MMP14;CCDC80;LOX;COL5A2;COL6A1;CCN5
Meningeal Cells	17/115	1.07655e-20	4.84449e-20	41.386	1902.84	POSTN;COL16A1;PRRX1;LUM;MMP2;IGFBP2;HTRA1;BGN;FSTL1;DCN;MFAP4;SFRP1;COL3A1;COL1A2;COL5A2;CDH11;COL6A1
Mesothelial Cells	18/144	1.68467e-20	7.22001e-20	34.4495	1568.49	FZD1;POSTN;COL16A1;LUM;COL12A1;HTRA1;BGN;FSTL1;DCN;COL1A1;COL3A1;CCDC80;COL1A2;LOX;COL5A2;CDH11;FMOD;PPIC
Myoblasts	17/126	5.45847e-20	2.23301e-19	37.1888	1649.49	SRPX;POSTN;COL16A1;PRRX1;LUM;MMP2;COL12A1;HTRA1;BGN;FSTL1;COL1A1;COL3A1;COL1A2;COL5A1;OLFML3;COL5A2;COL6A1
Leydig Cells	16/145	2.00079e-17	7.82919e-17	29.1931	1122.48	POSTN;COL16A1;CPXM2;LUM;COL12A1;HTRA1;BGN;IGF1;THBS2;DCN;COL1A1;COL3A1;COL1A2;OLFML3;CDH11;FMOD
M?ller Cells	16/147	2.50152e-17	9.38069e-17	28.7445	1098.82	POSTN;SPARC;COL16A1;PRRX1;MMP2;COL11A1;HTRA1;BGN;THBS2;FSTL1;COL1A1;COL3A1;COL1A2;COL5A1;CDH11;COL6A1
Osteocytes	1998-12-01	7.04815e-14	2.53734e-13	31.4175	951.431	COL1A1;SRPX;SFRP1;MDK;MMP2;WNT5A;CDH11;MFAP2;SERPINH1;FSTL1;PPIC;TCEAL9
Loop Of Henle Cells	13/147	4.38329e-13	1.51729e-12	22.0413	627.204	POSTN;COL16A1;GPX3;LUM;HTRA1;BGN;IGF1;FSTL1;DCN;COL3A1;COL1A2;CDH11;FMOD
Satellite Cells	10/139	1.92841e-09	6.42803e-09	17.0293	341.719	COL1A1;SRPX;COL3A1;COL16A1;COL12A1;COL5A2;COL6A1;HTRA1;FSTL1;PPIC
Endothelial Cells	12/246	3.70121e-09	1.18967e-08	11.4604	222.499	SRGN;SRPX;POSTN;COL3A1;SPARC;COL1A2;LOX;LUM;BGN;ID3;FMOD;DCN
Granulosa Cells	9/112	4.86105e-09	1.5086e-08	19.0092	363.874	SRPX;LOX;COL12A1;COL5A2;MFAP2;HTRA1;SERPINH1;FSTL1;PPIC
Sertoli Cells	7/158	1.45419e-05	4.36258e-05	9.84426	109.65	COL16A1;GPX3;OLFML3;COL6A1;HTRA1;BGN;FMOD
Cardiac Stem And Precursor Cells	6/113	2.20328e-05	6.39663e-05	11.8073	126.61	SRPX;COL12A1;WNT5A;SERPINH1;FSTL1;PPIC
Myoepithelial Cells	6/115	2.43407e-05	6.84582e-05	11.5895	123.119	COL1A1;POSTN;MMP14;COL16A1;COL12A1;PPIC
Microglia	6/158	0.000142888	0.000389694	8.29283	73.4202	COLEC12;EGR1;TYROBP;OLFML3;AEBP1;FOS
Mast Cells	7/235	0.000179125	0.000474155	6.49425	56.0286	POSTN;SPARC;COL1A2;GPX3;LUM;FMOD;DCN
Enterochromaffin Cells	5/109	0.000218781	0.000562579	10.0182	84.4279	COL1A2;LUM;CDH11;BGN;DCN
Tanycytes	5/121	0.00035511	0.000887775	8.97641	71.3003	SFRP1;COL11A1;CDH11;FSTL1;MEST
Glomus Cells	5/127	0.000443558	0.00107893	8.53236	65.8756	SFRP1;COL16A1;COL6A1;HTRA1;BGN
Anterior Pituitary Gland Cells	5/133	0.000547688	0.00129716	8.12993	61.0542	RCN3;COL1A2;COL11A1;CDH11;MEST
Embryonic Stem Cells	5/176	0.00191326	0.00441522	6.07233	38.0064	FZD1;SFRP1;MFAP2;SERPINH1;FSTL1
Podocytes	5/184	0.00232169	0.00522379	5.79859	35.1711	COL16A1;COL12A1;HTRA1;FSTL1;PPIC
Pulmonary Alveolar Type I Cells	4/131	0.00424502	0.00931834	6.4872	35.4332	COL1A1;COL16A1;COL12A1;PPIC
Osteoclasts	4/144	0.00592547	0.0126974	5.88095	30.1604	MMP14;TYROBP;SERPINF1;CTSK
Myocytes	4/163	0.0090999	0.0190463	5.17322	24.3115	COL3A1;PRRX1;MMP2;THBS4
His Bundle Cells	1998-03-01	0.013094	0.0267831	6.44764	27.9544	SFRP1;CDH11;FSTL1
Salivary Mucous Cells	3/105	0.0157404	0.0314809	6.00303	24.9217	POSTN;COL16A1;NUPR1
Peri-islet Schwann Cells	3/114	0.0195542	0.0382582	5.51379	21.6944	SFRP1;COL16A1;CDH11
Platelets	3/214	0.0921674	0.176491	2.88596	6.88056	SRGN;SPARC;TYROBP
Osteoclast Precursor Cells	2/107	0.100234	0.187939	3.84742	8.85004	SRGN;TYROBP
Epiblast Cells	2/109	0.103383	0.189887	3.77513	8.56695	CRABP1;MFAP2
Luteal Cells	2/125	0.129483	0.233069	3.2814	6.70786	COL6A1;PPIC
Epsilon Cells	2/138	0.151685	0.26768	2.96579	5.59332	OLFML3;COL12A1
Plasmacytoid Dendritic Cells	2/150	0.172791	0.299062	2.72366	4.78185	TYROBP;SERPINF1
Erythroid-like And Erythroid Precursor Cells	2/153	0.178143	0.302506	2.66914	4.60473	LOX;FOSB
Cardiomyocytes	2/174	0.216222	0.360369	2.34077	3.58477	LOX;FMOD
Hematopoietic Stem Cells	2/178	0.223567	0.365837	2.28711	3.42619	EGR1;TYROBP
Macrophages	2/204	0.271641	0.436565	1.9901	2.59365	TYROBP;CTSK
Trophoblast Stem Cells	1999-01-01	0.391929	0.575887	2.04102	1.91177	PPIC
Cholinergic Neurons	1/102	0.40105	0.575887	1.9801	1.80916	CRABP1
Adrenergic Neurons	1/106	0.413001	0.575887	1.90428	1.68397	CRABP1
Red Pulp Macrophages	1/110	0.424715	0.575887	1.83403	1.57054	TYROBP
Crypt Cells	1/110	0.424715	0.575887	1.83403	1.57054	SPON1
Merkel Cells	1/111	0.427608	0.575887	1.81726	1.54385	MDK
Retinal Progenitor Cells	1/112	0.430486	0.575887	1.8008	1.51779	CRABP1
Myeloid-derived Suppressor Cells	1/112	0.430486	0.575887	1.8008	1.51779	TYROBP
Choroid Plexus Cells	1/117	0.444662	0.575887	1.72274	1.39618	GPX3
Natural Killer T Cells	1/118	0.447455	0.575887	1.70793	1.37349	EGR1
Transient Cells	1/120	0.452999	0.575887	1.67906	1.32959	PPIC
Alveolar Macrophages	1/123	0.461213	0.575887	1.63752	1.26727	TYROBP
Langerhans Cells	1/123	0.461213	0.575887	1.63752	1.26727	TYROBP
Erythroblasts	1/124	0.463923	0.575887	1.62413	1.24739	ARPC1B
Oligodendrocyte Progenitor Cells	1/125	0.46662	0.575887	1.61095	1.22793	MATN4
Eosinophils	1/127	0.471974	0.575887	1.58522	1.19023	TYROBP
Mammary Epithelial Cells	1/134	0.490298	0.575887	1.50125	1.07001	MMP14
Principal Cells	1/136	0.495416	0.575887	1.47886	1.03869	FZD1
Tuft Cells	1/136	0.495416	0.575887	1.47886	1.03869	TYROBP
Immature Neurons	1/136	0.495416	0.575887	1.47886	1.03869	EPHA3
Kupffer Cells	1/137	0.497956	0.575887	1.46791	1.02349	TYROBP
Schwann Cells	1/138	0.500484	0.575887	1.45713	1.00859	COL16A1
Luminal Epithelial Cells	1/140	0.505501	0.575887	1.43601	0.979656	WNT5A
Megakaryocytes	1/143	0.512934	0.577051	1.40546	0.938299	TYROBP
Neutrophils	1/151	0.532218	0.591353	1.32997	0.838813	TYROBP
Astrocytes	1/154	0.539253	0.591863	1.30369	0.805122	HTRA1
Proximal Tubule Cells	1/164	0.561954	0.606585	1.22309	0.704909	PPIC
Plasma Cells	1/166	0.56636	0.606585	1.20814	0.68686	PPIB
Basophils	1/169	0.572886	0.606585	1.18639	0.660899	TYROBP
Monocytes	1/176	0.587739	0.615075	1.13853	0.605097	TYROBP
Dendritic Cells	1/199	0.633031	0.654859	1.0051	0.459569	TYROBP
Enterocytes	1/203	0.640388	0.654943	0.984998	0.438995	ASPN
Hepatocytes	1/221	0.671731	0.679279	0.903581	0.359532	SERPINH1
Neurons	1/289	0.767573	0.767573	0.687851	0.181952	IGF1

## Sheet: Cluster 6
Term	Overlap	P-value	Adjusted P-value	Odds Ratio	Combined Score	Genes
Macrophages	29/204	1.51514e-34	1.49999e-32	46.0382	3585.11	CSF1R;MS4A7;ITGB2;F13A1;TREM2;CXCL2;AIF1;CTSS;CXCL16;ADGRE1;LGALS3;GPNMB;STAB1;MRC1;UCP2;C3AR1;CD36;PLTP;FCER1G;LAPTM5;CYBB;MPEG1;DAB2;CLEC4D;TYROBP;SELENOP;ALOX5AP;ADAM8;CD68
Osteoclasts	23/144	1.31137e-28	6.49126e-27	48.8266	3134.73	ABCA1;C1QB;CSF1R;C1QA;FCER1G;CD93;CTSZ;F13A1;TREM2;DAB2;TYROBP;MAFB;PSAP;STAB1;MRC1;C3AR1;SPP1;SIRPA;HMOX1;CD68;CTSD;CTSB;C1QC
Microglia	20/158	8.13801e-23	2.68554e-21	35.8007	1820.93	C1QB;CSF1R;C1QA;FCER1G;CD93;MS4A7;ITGB2;LAPTM5;CYBB;TREM2;TCIRG1;AIF1;MPEG1;CTSS;TYROBP;MAFB;UCP2;ALOX5AP;C3AR1;PF4
Kupffer Cells	17/137	2.38407e-19	5.90056e-18	33.761	1447.68	C1QB;CSF1R;MSR1;C1QA;FCER1G;MS4A7;ITGB2;LAPTM5;CYBB;AIF1;MPEG1;CTSS;ADGRE1;TYROBP;C3AR1;PLTP;C1QC
Hematopoietic Stem Cells	18/178	8.33656e-19	1.65064e-17	27.0823	1127.4	C1QB;CSF1R;C1QA;FCER1G;CD93;MS4A7;F13A1;CYBB;AIF1;MPEG1;DAB2;TYROBP;STAB1;MRC1;C3AR1;CD36;CD68;C1QC
Alveolar Macrophages	16/123	1.33664e-18	2.20546e-17	35.2345	1450.13	CSF1R;FCER1G;MS4A7;ITGB2;LAPTM5;CYBB;CXCL2;AIF1;MPEG1;CTSS;TYROBP;GPNMB;MRC1;C3AR1;CD36;CD68
Dendritic Cells	18/199	6.29641e-18	8.90493e-17	23.9147	947.179	FCER1G;ARG1;MS4A7;ITGB2;LAPTM5;CYBB;TREM2;AIF1;MPEG1;CTSS;CXCL16;ADGRE1;LGALS3;DAB2;TYROBP;PDPN;ALOX5AP;SIRPA
Monocytes	17/176	1.83196e-17	2.26705e-16	25.4298	980.028	CSF1R;FCER1G;MS4A7;ITGB2;LAPTM5;CYBB;AIF1;MPEG1;CTSS;ADGRE1;TYROBP;PSAP;MRC1;ALOX5AP;C3AR1;CD36;CD68
Platelets	17/214	5.061e-16	5.5671e-15	20.485	721.479	CTSA;SPARC;FCER1G;GPX1;CD93;ITGB2;LAPTM5;F13A1;AIF1;MPEG1;CTSS;DAB2;TYROBP;ALOX5AP;C3AR1;CD36;PF4
Microfold Cells	13/126	5.85569e-14	5.79713e-13	26.1653	797.225	GRN;UNC93B1;ANXA4;CTSZ;CYBA;CAPG;TCIRG1;CXCL16;LGALS3;FABP5;CD68;CTSD;CTSB
Osteoclast Precursor Cells	12/107	2.07324e-13	1.86591e-12	28.4282	830.232	CSF1R;TYROBP;FCER1G;MS4A7;ITGB2;C3AR1;LAPTM5;CYBB;TREM2;CD68;MPEG1;CTSS
Red Pulp Macrophages	12/110	2.9061e-13	2.39753e-12	27.5538	795.39	ADGRE1;CSF1R;C1QA;TYROBP;FCER1G;MS4A7;C3AR1;CYBB;HMOX1;AIF1;MPEG1;CTSS
Langerhans Cells	12/123	1.12704e-12	8.58281e-12	24.3108	668.825	CSF1R;C1QA;TYROBP;FCER1G;GPNMB;MS4A7;ITGB2;LAPTM5;CYBB;AIF1;MPEG1;CTSS
Basophils	13/169	2.64286e-12	1.86888e-11	18.9119	504.175	CSF1R;FCER1G;CD93;MS4A7;F13A1;CYBB;AIF1;MPEG1;CTSS;CLEC4D;TYROBP;STAB1;C3AR1
Myeloid-derived Suppressor Cells	10/112	2.28892e-10	1.51069e-09	21.5664	478.727	ADGRE1;CLEC4D;TYROBP;FCER1G;ITGB2;ALOX5AP;CYBB;AIF1;MPEG1;CTSS
Pulmonary Alveolar Type II Cells	10/135	1.44928e-09	8.9674e-09	17.5778	357.746	C1QB;CSF1R;C1QA;MRC1;TREM2;CD36;CD68;CXCL2;CXCL16;C1QC
Spermatozoa	9/108	3.5177e-09	2.04854e-08	19.7812	385.05	ABCA1;C1QB;CSF1R;MSR1;C1QA;MRC1;MPEG1;CTSS;C1QC
Neutrophils	10/151	4.3163e-09	2.37397e-08	15.5705	299.902	CLEC4D;TYROBP;FCER1G;ITGB2;ALOX5AP;ADAM8;CXCL2;AIF1;MPEG1;CTSS
Plasmacytoid Dendritic Cells	9/150	6.27843e-08	3.27139e-07	13.8595	229.84	TYROBP;FCER1G;ITGB2;ALOX5AP;LAPTM5;CYBB;AIF1;MPEG1;CTSS
Eosinophils	8/127	2.41567e-07	1.19576e-06	14.4545	220.231	TYROBP;FCER1G;ITGB2;ALOX5AP;C3AR1;LAPTM5;AIF1;CTSS
Mesangial Cells	8/148	7.78889e-07	3.6719e-06	12.2733	172.629	COL1A1;CSTB;DAB2;COL3A1;SPARC;COL1A2;MRC1;BGN
Endothelial Cells	9/246	4.00173e-06	1.80078e-05	8.20545	101.984	COL3A1;SPARC;COL1A2;CD93;STAB1;PDPN;BGN;CD36;C1QC
Megakaryocytes	7/143	7.57899e-06	3.26226e-05	10.9383	128.964	TYROBP;FCER1G;ITGB2;F13A1;AIF1;MPEG1;PF4
M?ller Cells	7/147	9.08258e-06	3.74656e-05	10.6237	123.332	COL1A1;COL3A1;SPARC;COL1A2;ANXA4;BGN;APOE
Pulmonary Vascular Smooth Muscle Cells	1999-06-01	1.03372e-05	4.09353e-05	13.5944	156.06	COL1A1;DAB2;COL3A1;SPARC;COL1A2;BGN
Fibroblasts	8/232	2.161e-05	8.22841e-05	7.6382	82.0522	COL1A1;DAB2;COL3A1;SPARC;COL1A2;UCP2;BGN;CXCL3
Satellite Glial Cells	6/114	2.31636e-05	8.37776e-05	11.6974	124.845	C1QB;CSF1R;C1QA;SPP1;SIRPA;C1QC
Mast Cells	8/235	2.36947e-05	8.37776e-05	7.5361	80.2615	ABCA1;C1QB;C1QA;DAB2;SPARC;COL1A2;MRC1;C1QC
Stromal Cells	6/124	3.72579e-05	0.000127191	10.7007	109.122	COL1A1;DAB2;COL3A1;SPARC;COL1A2;BGN
Tuft Cells	6/136	6.24841e-05	0.000206197	9.70704	93.9699	TYROBP;FCER1G;CYBB;AIF1;MPEG1;CTSS
Osteoblasts	6/154	0.000124178	0.000396568	8.51869	76.6153	COL1A1;COL3A1;SPARC;COL1A2;BGN;SPP1
Myofibroblasts	5/100	0.000146074	0.000451915	10.9723	96.9008	COL1A1;COL3A1;SPARC;COL1A2;BGN
Vascular Smooth Muscle Cells	5/103	0.000167854	0.000503561	10.6348	92.4421	COL1A1;COL3A1;SPARC;COL1A2;BGN
Pancreatic Stellate Cells	5/111	0.000238129	0.000693375	9.8282	81.9937	COL1A1;COL3A1;SPARC;COL1A2;BGN
Hepatic Stellate Cells	5/132	0.000529172	0.0014968	8.19436	61.8199	COL1A1;COL3A1;SPARC;COL1A2;BGN
Leydig Cells	5/145	0.000809879	0.00222717	7.42857	52.8812	COL1A1;COL3A1;MAFB;COL1A2;BGN
Chondrocytes	5/146	0.000835315	0.00223503	7.37551	52.2754	COL1A1;COL3A1;SPARC;COL1A2;BGN
Erythroid-like And Erythroid Precursor Cells	5/153	0.00103041	0.00268449	7.02418	48.3109	ARG1;HEXA;UCP2;CD36;PF4
Pericytes	5/155	0.00109189	0.00277173	6.92982	47.2603	COL1A1;COL3A1;SPARC;COL1A2;BGN
Airway Smooth Muscle Cells	1999-04-01	0.00153988	0.00381121	8.6864	56.2536	COL1A1;COL3A1;COL1A2;BGN
Juxtaglomerular Cells	4/103	0.00178131	0.00430121	8.33375	52.756	COL1A1;COL3A1;COL1A2;BGN
Endothelial Cells (Aorta)	5/185	0.00237687	0.00560262	5.76608	34.8385	COL1A1;COL3A1;COL1A2;STAB1;BGN
T Regulatory Cells	4/117	0.00283235	0.006521	7.29609	42.8036	IL10;ITGB2;ALOX5AP;CTSS
Thymocytes	4/118	0.00292064	0.00657143	7.23173	42.204	ITGB2;UCP2;ALOX5AP;LAPTM5
Peritubular Myoid Cells	4/120	0.00310282	0.00682621	7.10632	41.0422	COL1A1;COL3A1;COL1A2;BGN
Myoblasts	4/126	0.00369568	0.00795375	6.75478	37.8308	COL1A1;COL3A1;COL1A2;BGN
Adipocytes	5/210	0.00408968	0.00861443	5.05648	27.8071	COL1A1;DAB2;COL3A1;COL1A2;BGN
Mesothelial Cells	4/144	0.00592547	0.0122213	5.88095	30.1604	COL1A1;COL3A1;COL1A2;BGN
Smooth Muscle Cells	4/169	0.0102943	0.0207987	4.98359	22.8057	COL1A1;COL3A1;COL1A2;BGN
Trophoblast Progenitor Cells	3/103	0.0149559	0.0296127	6.12371	25.7358	UNC93B1;ADAM8;CXCL16
Urothelial Cells	3/106	0.0161413	0.031333	5.94445	24.529	UNC93B1;ADAM8;TCIRG1
T Follicular Helper Cells	3/110	0.0178018	0.0338919	5.72107	23.0471	ITGB2;ALOX5AP;LAPTM5
Adipocyte Progenitor Cells	3/115	0.0200067	0.0366789	5.46429	21.3746	COL1A1;COL3A1;STAB1
Meningeal Cells	3/115	0.0200067	0.0366789	5.46429	21.3746	COL3A1;COL1A2;BGN
Ductal Cells	3/132	0.0285812	0.0514461	4.74011	16.8511	ANXA4;SPP1;CXCL2
Satellite Cells	3/139	0.0325948	0.0576229	4.49454	15.3875	COL1A1;COL3A1;HMOX1
B Cells Memory	3/147	0.0375231	0.0640481	4.24313	13.9293	LAPTM5;MPEG1;CTSS
Loop Of Henle Cells	3/147	0.0375231	0.0640481	4.24313	13.9293	COL3A1;COL1A2;BGN
Sertoli Cells	3/158	0.0448856	0.0753165	3.93981	12.2277	CTSA;MAFB;BGN
B Cells	3/182	0.0632235	0.104319	3.40742	9.40815	ALOX5AP;LAPTM5;CTSS
Enterocytes	3/203	0.0816744	0.132553	3.04639	7.63126	HMOX1;PLIN2;CD36
Hemangioblasts	1997-02-01	0.0849237	0.135604	4.25456	10.4918	BLVRB;PF4
Osteocytes	1998-02-01	0.0864202	0.135803	4.21003	10.3084	COL1A1;PDPN
T Cells Naive	2/102	0.0924847	0.143062	4.04082	9.62002	ITGB2;ALOX5AP
Parathyroid Chief Cells	2/106	0.0986696	0.150281	3.88462	8.99668	SLC7A8;SPP1
Enterochromaffin Cells	2/109	0.103383	0.155075	3.77513	8.56695	COL1A2;BGN
Sebocytes	2/124	0.127809	0.188852	3.30846	6.80624	LGALS3;CXCL16
Trophoblast Cells	2/130	0.137929	0.200343	3.15242	6.24499	LGALS3;ANXA4
Pulmonary Alveolar Type I Cells	2/131	0.139633	0.200343	3.12783	6.15787	COL1A1;PDPN
Melanocytes	2/133	0.143055	0.20232	3.07976	5.98869	COL1A1;GPNMB
Alpha Cells	2/136	0.14822	0.206673	3.01036	5.74694	MAFB;UCP2
B Cells Naive	2/151	0.174572	0.240037	2.70525	4.72178	MPEG1;CTSS
Myocytes	2/163	0.196157	0.266021	2.50209	4.07551	COL3A1;MRC1
Hepatocytes	2/221	0.303097	0.405495	1.83403	2.18929	ARG1;UCP2
Reticulocytes	1/103	0.40406	0.533359	1.96059	1.77667	CD36
Nuocytes	1/110	0.424715	0.54022	1.83403	1.57054	ARG1
Enteric Glia Cells	1/111	0.427608	0.54022	1.81726	1.54385	APOE
Merkel Cells	1/111	0.427608	0.54022	1.81726	1.54385	ID2
Foveolar Cells	1/114	0.436199	0.54022	1.76875	1.46746	ANXA4
Myoepithelial Cells	1/115	0.439034	0.54022	1.75315	1.44315	COL1A1
Choroid Plexus Cells	1/117	0.444662	0.54022	1.72274	1.39618	APOE
Natural Killer T Cells	1/118	0.447455	0.54022	1.70793	1.37349	ITGB2
Acinar Cells	1/124	0.463923	0.551081	1.62413	1.24739	ANXA4
Glomus Cells	1/127	0.471974	0.551081	1.58522	1.19023	BGN
Delta Cells	1/131	0.482523	0.551081	1.53613	1.11942	UCP2
Anterior Pituitary Gland Cells	1/133	0.487719	0.551081	1.5127	1.08614	COL1A2
Cholangiocytes	1/134	0.490298	0.551081	1.50125	1.07001	SPP1
Ependymal Cells	1/136	0.495416	0.551081	1.47886	1.03869	PLTP
Principal Cells	1/136	0.495416	0.551081	1.47886	1.03869	LGALS3
Enteroendocrine Cells	1/139	0.502999	0.55265	1.44649	0.993983	FABP5
Basal Cells	1/141	0.507991	0.55265	1.42569	0.965604	LGALS3
Beta Cells	1/145	0.517827	0.557227	1.3858	0.912015	MAFB
T Helper Cells	1/148	0.525076	0.558952	1.35731	0.874398	IL10
Neural Stem/Precursor Cells	1/152	0.534574	0.561958	1.32109	0.827379	APOE
Astrocytes	1/154	0.539253	0.561958	1.30369	0.805122	APOE
Proximal Tubule Cells	1/164	0.561954	0.578037	1.22309	0.704909	APOE
Plasma Cells	1/166	0.56636	0.578037	1.20814	0.68686	CD93
Cardiomyocytes	1/174	0.583548	0.589503	1.15181	0.620396	CD36
Podocytes	1/184	0.604087	0.604087	1.08831	0.54855	MAFB

## Sheet: Cluster 7
Term	Overlap	P-value	Adjusted P-value	Odds Ratio	Combined Score	Genes
Fibroblasts	24/232	3.86517e-25	4.63821e-23	29.8968	1680.58	PDGFRA;GSN;SCARA5;LAMA2;LUM;RARRES2;ELN;MMP2;HTRA1;DPT;IGF1;SOD3;DCN;CLEC3B;MDK;WIF1;CTSK;ABI3BP;KLF9;DPEP1;TIMP3;IGFBP7;IGFBP6;PI16
Adipocytes	19/210	6.9488e-19	4.16928e-17	24.2047	1012.01	PDGFRA;GSN;LAMA2;LRP1;LUM;SERPINF1;RARRES2;MMP2;HTRA1;DPT;RNASE4;SOD3;DCN;AQP1;CLEC3B;SERPING1;TIMP3;IGFBP7;PLPP3
Stromal Cells	16/124	1.52858e-18	6.1143e-17	34.9065	1431.94	PDGFRA;MME;LAMA2;LUM;ELN;MMP2;HTRA1;DPT;AEBP1;SOD3;DCN;AQP1;ABI3BP;SERPING1;TIMP3;IGFBP7
Leydig Cells	16/145	2.00079e-17	6.00238e-16	29.1931	1122.48	PDGFRA;LAMA2;LUM;RARRES2;HTRA1;DPT;FBLN1;IGF1;SOD3;DCN;AQP1;CYP26B1;SERPING1;TIMP3;PLPP3;GAS6
Loop Of Henle Cells	16/147	2.50152e-17	6.00364e-16	28.7445	1098.82	PDGFRA;IL33;GSN;LAMA2;LRP1;LUM;HTRA1;IGF1;SOD3;GEM;DCN;AQP1;SERPING1;TIMP3;IGFBP7;PLPP3
Pericytes	16/155	5.91929e-17	1.18386e-15	27.0791	1011.83	PDGFRA;ECM1;RAMP2;LAMA2;LUM;RARRES2;ELN;MMP2;HTRA1;DPT;SOD3;DCN;AQP1;SERPING1;TIMP3;PLPP3
Chondrocytes	14/146	1.67113e-14	2.86479e-13	24.3791	773.372	PDGFRA;LAMA2;LRP1;LUM;ELN;MMP2;HTRA1;AEBP1;SOD3;DCN;TIMP3;GAS1;IGFBP7;PLPP3
Peritubular Myoid Cells	13/120	3.07796e-14	4.61694e-13	27.6409	859.961	PDGFRA;LAMA2;LUM;RARRES2;ELN;MMP2;HTRA1;DPT;SOD3;DCN;AQP1;TIMP3;PLPP3
Osteoblasts	14/154	3.53429e-14	4.71238e-13	22.9767	711.674	PDGFRA;IL33;LAMA2;LRP1;LUM;MMP2;HTRA1;DPT;SOD3;DCN;SLC6A6;TIMP3;IGFBP7;PLPP3
Myofibroblasts	12/100	9.03999e-14	1.0848e-12	30.7004	922.073	PDGFRA;LAMA2;LRP1;LUM;ELN;MMP2;HTRA1;TIMP3;PLPP3;SOD3;DCN;AQP1
Juxtaglomerular Cells	12/103	1.29999e-13	1.41818e-12	29.6838	880.756	PDGFRA;LAMA2;LUM;RARRES2;ELN;MMP2;SERPING1;DPT;TIMP3;SOD3;DCN;AQP1
Endothelial Cells (Aorta)	14/185	4.5132e-13	4.5132e-12	18.7819	533.904	RAMP2;PTGIS;LUM;MMP2;HTRA1;DPT;NR1D1;SOD3;DCN;AQP1;TIMP3;IGFBP7;PI16;PLPP3
Mast Cells	15/235	7.50227e-13	6.92517e-12	15.7861	440.723	PDGFRA;IL33;GSN;LAMA2;LRP1;LUM;DPT;DCN;AQP1;CLEC3B;ENPP2;SERPING1;IGFBP7;PLPP3;CD34
Pulmonary Vascular Smooth Muscle Cells	1999-11-01	2.43306e-12	2.08548e-11	27.8258	744.115	PDGFRA;LAMA2;LUM;ELN;MMP2;SERPING1;DPT;IGFBP7;AEBP1;DCN;AQP1
Hepatic Stellate Cells	12/132	2.63592e-12	2.10874e-11	22.4773	599.284	PDGFRA;LAMA2;LUM;MMP2;HTRA1;DPT;TIMP3;IGFBP7;IGFBP6;PLPP3;SOD3;DCN
Meningeal Cells	11/115	1.28632e-11	9.64741e-11	23.5259	589.951	TMEM100;PDGFRA;IL33;RAMP2;LUM;MMP2;HTRA1;TIMP3;FBLN1;PLPP3;DCN
Endothelial Cells	14/246	2.16445e-11	1.52785e-10	13.8007	338.894	PDGFRA;IL33;RAMP2;LUM;DPT;SOD3;DCN;AQP1;TMEM100;CLEC3B;TIMP3;CD9;IGFBP7;CD34
Smooth Muscle Cells	12/169	4.93448e-11	3.28965e-10	17.1479	406.958	PDGFRA;LAMA2;LUM;ELN;MMP2;CRABP1;HTRA1;DPT;TIMP3;SOD3;DCN;AQP1
Mesangial Cells	11/148	2.01758e-10	1.25588e-09	17.8293	398.021	PDGFRA;ECM1;LAMA2;LUM;MMP2;ABI3BP;HTRA1;TIMP3;PLPP3;SOD3;DCN
Pancreatic Stellate Cells	10/111	2.09313e-10	1.25588e-09	21.7811	485.439	PDGFRA;LAMA2;LUM;MMP2;HTRA1;DPT;TIMP3;SOD3;GEM;DCN
Vascular Smooth Muscle Cells	9/103	2.3039e-09	1.31652e-08	20.8387	414.453	PDGFRA;LAMA2;LUM;ELN;MMP2;ABI3BP;DPT;DCN;AQP1
Adipocyte Progenitor Cells	9/115	6.14518e-09	3.35191e-08	18.4684	349.193	CYP26B1;SCARA5;LUM;MMP2;DPT;TWIST1;TIMP3;GAS1;FBLN1
Sertoli Cells	10/158	6.68978e-09	3.49032e-08	14.8288	279.118	GSN;LRP1;RARRES2;HTRA1;SERPING1;TIMP3;PLPP3;SOD3;CFB;AQP1
Mesothelial Cells	9/144	4.41033e-08	2.20517e-07	14.4799	245.241	LUM;RARRES2;HTRA1;DPT;TIMP3;PLPP3;SOD3;CFB;DCN
Melanocytes	7/133	4.69811e-06	2.25509e-05	11.8124	144.919	ECM1;LUM;MMP2;CRABP1;HTRA1;TIMP3;PLPP3
M?ller Cells	7/147	9.08258e-06	4.19196e-05	10.6237	123.332	PDGFRA;NTRK2;IL33;MMP2;HTRA1;TIMP3;PLPP3
Airway Smooth Muscle Cells	1999-06-01	1.03372e-05	4.5943e-05	13.5944	156.06	PDGFRA;LUM;MMP2;TIMP3;IGFBP7;DCN
Enterochromaffin Cells	6/109	1.79453e-05	7.69086e-05	12.2683	134.071	PDGFRA;LUM;ENPP2;MASP1;PLPP3;DCN
Enteric Glia Cells	6/111	1.99046e-05	8.23639e-05	12.0334	130.257	NTRK2;RAMP2;FXYD1;STMN2;APOD;AQP1
Osteoclasts	5/144	0.000785026	0.00314011	7.48239	53.4976	GSN;LRP1;SERPINF1;CTSK;SERPING1
Osteocytes	1998-04-01	0.00148329	0.00574178	8.77926	57.1836	MDK;MMP2;TPBG;PFN1
Satellite Glial Cells	4/114	0.0025785	0.00966937	7.49621	44.6815	NTRK2;IL33;ENPP2;SERPING1
Choroid Plexus Cells	4/117	0.00283235	0.0102995	7.29609	42.8036	RARRES2;PLPP3;SOD3;AQP1
Oligodendrocyte Progenitor Cells	4/125	0.00359194	0.0126709	6.81095	38.3393	TMEM100;PDGFRA;VCAN;STMN2
Myoblasts	4/126	0.00369568	0.0126709	6.75478	37.8308	LUM;MMP2;HTRA1;TIMP3
Gamma (PP) Cells	4/128	0.00390924	0.0130308	6.64516	36.8435	NTRK2;PCP4;NFIB;STMN2
Airway Epithelial Cells	3/103	0.0149559	0.0485056	6.12371	25.7358	IL33;CP;AQP1
Parathyroid Chief Cells	3/106	0.0161413	0.0509724	5.94445	24.529	NTRK2;PCP4;GEM
Spermatozoa	3/108	0.0169601	0.0521848	5.83063	23.7709	IL33;CD302;CP
GABAergic Neurons	3/113	0.0191075	0.057162	5.5642	22.0213	NTRK2;SEMA3C;STMN2
Foveolar Cells	3/114	0.0195542	0.057162	5.51379	21.6944	ALDH3A1;IL33;CFB
Myoepithelial Cells	3/115	0.0200067	0.057162	5.46429	21.3746	MME;TPBG;IGFBP6
Tanycytes	3/121	0.0228427	0.0637471	5.18487	19.5943	VCAN;STMN2;PLPP3
Ductal Cells	3/132	0.0285812	0.0779487	4.74011	16.8511	SERPING1;CFB;AQP1
Schwann Cells	3/138	0.0320043	0.0850298	4.52806	15.5851	NTRK2;APOD;AQP1
Satellite Cells	3/139	0.0325948	0.0850298	4.49454	15.3875	HTRA1;TIMP3;PLPP3
Astrocytes	3/154	0.0421306	0.107568	4.04499	12.8104	NTRK2;STMN2;HTRA1
Myocytes	3/163	0.0484526	0.121131	3.81572	11.5508	LAMA2;MMP2;THBS4
Neurons	4/289	0.057125	0.138363	2.86769	8.2088	PCP4;STMN2;IGF1;AQP1
Embryonic Stem Cells	3/176	0.0583549	0.138363	3.52667	10.02	TPBG;CD9;FBLN1
Hematopoietic Stem Cells	3/178	0.0599572	0.138363	3.48601	9.81006	PRNP;SERPING1;CD34
Oligodendrocytes	3/178	0.0599572	0.138363	3.48601	9.81006	NTRK2;IL33;ENPP2
Podocytes	3/184	0.0648871	0.146914	3.36943	9.21573	NFIB;HTRA1;PLPP3
Cholinergic Neurons	2/102	0.0924847	0.205522	4.04082	9.62002	CRABP1;STMN2
Adrenergic Neurons	2/106	0.0986696	0.212406	3.88462	8.99668	CRABP1;STMN2
Hepatocytes	3/221	0.0991227	0.212406	2.7923	6.45412	C4B;GPC3;CP
Epiblast Cells	2/109	0.103383	0.217649	3.77513	8.56695	CRABP1;GPC3
Merkel Cells	2/111	0.106559	0.220468	3.70549	8.29678	MDK;DPEP1
Radial Glia Cells	2/114	0.111373	0.226521	3.60569	7.91401	NTRK2;STMN2
Acinar Cells	2/124	0.127809	0.255617	3.30846	6.80624	RARRES2;CFB
Microfold Cells	2/126	0.131162	0.257122	3.25477	6.61149	NFIB;CFB
Glomus Cells	2/127	0.132847	0.257122	3.22857	6.51707	HTRA1;PLPP3
Pyramidal Cells	2/130	0.137929	0.261565	3.15242	6.24499	PCP4;STMN2
Pulmonary Alveolar Type I Cells	2/131	0.139633	0.261565	3.12783	6.15787	FBLN1;IGFBP6
Anterior Pituitary Gland Cells	2/133	0.143055	0.261565	3.07976	5.98869	PDGFRA;STMN2
Cholangiocytes	2/134	0.144772	0.261565	3.05628	5.90654	CFB;AQP1
Alpha Cells	2/136	0.14822	0.261565	3.01036	5.74694	RAMP2;STMN2
Ependymal Cells	2/136	0.14822	0.261565	3.01036	5.74694	RARRES2;AQP1
Epsilon Cells	2/138	0.151685	0.263012	2.96579	5.59332	MASP1;PLPP3
Enteroendocrine Cells	2/139	0.153424	0.263012	2.94399	5.51866	STMN2;ENPP2
Megakaryocytes	2/143	0.160417	0.271127	2.85989	5.23355	LRP1;CD9
Beta Cells	2/145	0.163935	0.273226	2.81961	5.09865	PCP4;STMN2
Photoreceptor Cells	2/149	0.171014	0.281118	2.74233	4.84299	TPBG;STMN2
Neural Stem/Precursor Cells	2/152	0.176356	0.285983	2.68707	4.66275	SHOX2;STMN2
Purkinje Neurons	2/155	0.181725	0.29076	2.63399	4.49164	PCP4;STMN2
Microglia	2/158	0.187118	0.29545	2.58294	4.32905	CLEC3B;AEBP1
Interneurons	3/305	0.196207	0.30241	2.00703	3.26862	SHOX2;STMN2;RORB
Proximal Tubule Cells	2/164	0.197971	0.30241	2.48652	4.02725	SOD3;AQP1
T Cells	2/165	0.199788	0.30241	2.47114	3.97977	CD81;GEM
Enteric Neurons	2/166	0.201606	0.30241	2.45595	3.93305	NTRK2;STMN2
Cardiomyocytes	2/174	0.216222	0.320328	2.34077	3.58477	LAMA2;AQP1
Platelets	2/214	0.290161	0.424626	1.89526	2.34505	IL33;CD9
His Bundle Cells	1998-01-01	0.388858	0.555465	2.06217	1.9478	FBLN1
Trophoblast Stem Cells	1999-01-01	0.391929	0.555465	2.04102	1.91177	TPBG
Glycinergic Neurons	1/100	0.394984	0.555465	2.0203	1.87668	STMN2
Purkinje Fiber Cells	1/102	0.40105	0.555465	1.9801	1.80916	STMN2
Kidney Progenitor Cells	1/105	0.410035	0.555465	1.92269	1.7141	ZFHX4
Glutaminergic Neurons	1/107	0.415951	0.555465	1.88622	1.65457	STMN2
Pinealocytes	1/107	0.415951	0.555465	1.88622	1.65457	SLC6A6
Crypt Cells	1/110	0.424715	0.555465	1.83403	1.57054	APCDD1
Parietal Cells	1/111	0.427608	0.555465	1.81726	1.54385	CP
Granulosa Cells	1/112	0.430486	0.555465	1.8008	1.51779	HTRA1
Retinal Progenitor Cells	1/112	0.430486	0.555465	1.8008	1.51779	CRABP1
Peri-islet Schwann Cells	1/114	0.436199	0.556849	1.76875	1.46746	FBLN1
Dopaminergic Neurons	1/119	0.450234	0.56475	1.69337	1.35129	STMN2
Chromaffin Cells	1/122	0.458489	0.56475	1.65114	1.28759	STMN2
Alveolar Macrophages	1/123	0.461213	0.56475	1.63752	1.26727	NR1D1
Neuroendocrine Cells	1/123	0.461213	0.56475	1.63752	1.26727	STMN2
Eosinophils	1/127	0.471974	0.57209	1.58522	1.19023	NR1D1
Delta Cells	1/131	0.482523	0.576389	1.53613	1.11942	STMN2
Bergmann Glia	1/132	0.485128	0.576389	1.52433	1.10261	NTRK2
Pulmonary Alveolar Type II Cells	1/135	0.492863	0.577184	1.48997	1.05419	CFB
Immature Neurons	1/136	0.495416	0.577184	1.47886	1.03869	STMN2
Luminal Epithelial Cells	1/140	0.505501	0.580453	1.43601	0.979656	CD9
Basal Cells	1/141	0.507991	0.580453	1.42569	0.965604	CD9
Trigeminal Neurons	1/144	0.515387	0.580453	1.39556	0.925033	STMN2
Neuroblasts	1/146	0.520256	0.580453	1.37618	0.899241	STMN2
Plasmacytoid Dendritic Cells	1/150	0.529849	0.580453	1.33896	0.850458	SERPINF1
B Cells Naive	1/151	0.532218	0.580453	1.32997	0.838813	MME
Neutrophils	1/151	0.532218	0.580453	1.32997	0.838813	MME
Erythroid-like And Erythroid Precursor Cells	1/153	0.536919	0.580453	1.31233	0.81615	AQP1
Retinal Ganglion Cells	1/164	0.561954	0.601444	1.22309	0.704909	STMN2
Plasma Cells	1/166	0.56636	0.601444	1.20814	0.68686	CD9
Basophils	1/169	0.572886	0.603038	1.18639	0.660899	IGFBP7
Cajal-Retzius Cells	1/174	0.583548	0.608005	1.15181	0.620396	STMN2
Monocytes	1/176	0.587739	0.608005	1.13853	0.605097	VCAN
B Cells	1/182	0.600061	0.615448	1.10045	0.562026	MME
Dendritic Cells	1/199	0.633031	0.642205	1.0051	0.459569	VCAN
Enterocytes	1/203	0.640388	0.642205	0.984998	0.438995	AQP1
Macrophages	1/204	0.642205	0.642205	0.980097	0.434034	CTSK

## Sheet: Cluster 8
Term	Overlap	P-value	Adjusted P-value	Odds Ratio	Combined Score	Genes
B Cells	24/182	9.62078e-28	6.63834e-26	39.4577	2454.6	CD86;IGHM;CD74;FCMR;P2RY10;CD72;EBF1;LY86;TNFRSF13C;CD79B;FCRLA;CD79A;POLD4;IGKC;BANK1;CD19;LY6D;IGHD;MZB1;IL21R;CD37;CCR7;PTPRCAP;MS4A1
B Cells Naive	16/151	3.87209e-17	1.33587e-15	27.8871	1053.86	CD86;IGHM;CD74;P2RY10;CD72;LY86;TNFRSF13C;CD79B;CD79A;IGKC;BANK1;CD19;IGHD;CD37;PTPRCAP;MS4A1
B Cells Memory	14/147	1.8396e-14	4.23107e-13	24.1946	765.194	CD86;IGHM;P2RY10;CD72;LY86;CD79B;CD79A;IGKC;BANK1;CD19;IGHD;CD37;PTPRCAP;MS4A1
Plasma Cells	13/166	2.10104e-12	3.62429e-11	19.2856	518.563	IGHM;CD74;P2RY10;LY86;CD79B;CD79A;IGKC;CD19;IGHD;MZB1;CD37;PTPRCAP;MS4A1
Plasmacytoid Dendritic Cells	10/150	4.04704e-09	5.58491e-08	15.6825	303.069	CD86;IGHM;P2RY10;CD83;IGKC;LY86;MZB1;CD37;CCR7;MS4A1
Dendritic Cells	7/199	6.36635e-05	0.00073213	7.72603	74.6481	CD86;CD74;NAPSA;P2RY10;CD83;LY86;CCR7
T Cells Naive	5/102	0.000160336	0.0015607	10.745	93.8922	P2RY10;CD37;CCR7;PTPRCAP;GIMAP6
T Cells	6/165	0.000180951	0.0015607	7.92493	68.2914	P2RY10;SATB1;CREM;CCR7;PTPRCAP;GIMAP6
Macrophages	6/204	0.000562779	0.00431464	6.35139	47.525	CD86;CD74;CD83;CD19;LY86;CCR7
Thymocytes	4/118	0.00292064	0.0201524	7.23173	42.204	P2RY10;CD37;PTPRCAP;GIMAP6
Langerhans Cells	4/123	0.00339043	0.0212672	6.92612	39.3875	CD86;CD74;IGKC;LY86
T Memory Cells	4/133	0.00447939	0.0257565	6.38598	34.5371	P2RY10;SATB1;CCR7;PTPRCAP
Monocytes	4/176	0.011811	0.0626891	4.77907	21.213	CD86;IFITM3;LY86;LY6E
Decidual Cells	3/106	0.0161413	0.0795534	5.94445	24.529	P2RY10;CCR7;PTPRCAP
T Follicular Helper Cells	3/110	0.0178018	0.0818883	5.72107	23.0471	P2RY10;CD37;GIMAP6
T Regulatory Cells	3/117	0.020929	0.0868537	5.36788	20.7556	P2RY10;CCR7;GIMAP6
Natural Killer T Cells	3/118	0.0213987	0.0868537	5.32093	20.4559	P2RY10;PTPRCAP;GIMAP6
Mesangial Cells	3/148	0.0381646	0.146298	4.21365	13.7611	MEF2C;SPARC;CCR7
Microglia	3/158	0.0448856	0.163006	3.93981	12.2277	CD86;LY86;IL21R
Platelets	3/214	0.0921674	0.298515	2.88596	6.88056	SPARC;LY86;GIMAP6
T Cytotoxic Cells	2/102	0.0924847	0.298515	4.04082	9.62002	P2RY10;PTPRCAP
Osteoclast Precursor Cells	2/107	0.100234	0.298515	3.84742	8.85004	CD86;LY86
Red Pulp Macrophages	2/110	0.104968	0.298515	3.73998	8.4303	CD86;LY86
Nuocytes	2/110	0.104968	0.298515	3.73998	8.4303	P2RY10;GIMAP6
Myeloid-derived Suppressor Cells	2/112	0.108158	0.298515	3.67161	8.16628	CD86;LY86
Alveolar Macrophages	2/123	0.12614	0.334755	3.33598	6.90669	CD86;LY86
Keratinocytes	2/127	0.132847	0.339497	3.22857	6.51707	LY6D;REL
Trophoblast Cells	2/130	0.137929	0.339897	3.15242	6.24499	ANXA2;LY6D
Tuft Cells	2/136	0.14822	0.344887	3.01036	5.74694	IGHM;IGKC
Kupffer Cells	2/137	0.149951	0.344887	2.98791	5.6694	CD86;LY86
Basal Cells	2/141	0.156913	0.349257	2.90134	5.37347	ANXA2;LY6D
Gamma Delta T Cells	2/146	0.1657	0.353864	2.79989	5.03301	P2RY10;PTPRCAP
T Helper Cells	2/148	0.169239	0.353864	2.76125	4.90521	P2RY10;CCR7
Astrocytes	2/154	0.179932	0.358257	2.65145	4.5477	CCR7;VIM
Pericytes	2/155	0.181725	0.358257	2.63399	4.49164	SPARC;VIM
Fibroblasts	2/232	0.323342	0.607848	1.74534	1.97057	SPARC;VIM
Pulmonary Vascular Smooth Muscle Cells	1999-01-01	0.391929	0.607848	2.04102	1.91177	SPARC
Myofibroblasts	1/100	0.394984	0.607848	2.0203	1.87668	SPARC
Trophoblast Progenitor Cells	1/103	0.40406	0.607848	1.96059	1.77667	FCMR
Vascular Smooth Muscle Cells	1/103	0.40406	0.607848	1.96059	1.77667	SPARC
Salivary Mucous Cells	1/105	0.410035	0.607848	1.92269	1.7141	LY6D
Urothelial Cells	1/106	0.413001	0.607848	1.90428	1.68397	POLD4
Pinealocytes	1/107	0.415951	0.607848	1.88622	1.65457	CREM
Spermatozoa	1/108	0.418887	0.607848	1.8685	1.62588	CD74
Undefined Placental Cells	1/108	0.418887	0.607848	1.8685	1.62588	RPL8
Pancreatic Stellate Cells	1/111	0.427608	0.607848	1.81726	1.54385	SPARC
Sebocytes	1/124	0.463923	0.607848	1.62413	1.24739	LY6D
Stromal Cells	1/124	0.463923	0.607848	1.62413	1.24739	SPARC
Eosinophils	1/127	0.471974	0.607848	1.58522	1.19023	LY86
Glomus Cells	1/127	0.471974	0.607848	1.58522	1.19023	VIM
Bergmann Glia	1/132	0.485128	0.607848	1.52433	1.10261	VIM
Hepatic Stellate Cells	1/132	0.485128	0.607848	1.52433	1.10261	SPARC
Pulmonary Alveolar Type II Cells	1/135	0.492863	0.607848	1.48997	1.05419	NAPSA
Epsilon Cells	1/138	0.500484	0.607848	1.45713	1.00859	S100A6
Luminal Epithelial Cells	1/140	0.505501	0.607848	1.43601	0.979656	CD74
Megakaryocytes	1/143	0.512934	0.607848	1.40546	0.938299	IL21R
Chondrocytes	1/146	0.520256	0.607848	1.37618	0.899241	SPARC
M?ller Cells	1/147	0.522672	0.607848	1.36668	0.886704	SPARC
Neutrophils	1/151	0.532218	0.607848	1.32997	0.838813	LY86
Neural Stem/Precursor Cells	1/152	0.534574	0.607848	1.32109	0.827379	S100A6
Osteoblasts	1/154	0.539253	0.607848	1.30369	0.805122	SPARC
NK Cells	1/157	0.546183	0.607848	1.27843	0.773194	P2RY10
Proximal Tubule Cells	1/164	0.561954	0.615474	1.22309	0.704909	NAPSA
Basophils	1/169	0.572886	0.617643	1.18639	0.660899	CD86
Hematopoietic Stem Cells	1/178	0.591887	0.628311	1.12555	0.590282	GIMAP6
Epithelial Cells	1/218	0.666702	0.693492	0.916213	0.371444	LY6D
Germ Cells	1/222	0.673391	0.693492	0.899447	0.355668	CREM
Mast Cells	1/235	0.694225	0.704435	0.848917	0.309819	SPARC
Endothelial Cells	1/246	0.710823	0.710823	0.810348	0.276598	SPARC

## Sheet: Cluster 9
Term	Overlap	P-value	Adjusted P-value	Odds Ratio	Combined Score	Genes
Macrophages	29/204	1.51514e-34	1.51514e-32	46.0382	3585.11	CSF1R;CD83;SPI1;LST1;MS4A7;TREM2;AIF1;CTSS;CXCL16;LGALS3;RGS1;UCP2;CD14;CCR5;PLTP;CCR2;CD74;FCER1G;LAPTM5;CYBB;RUNX3;MPEG1;DAB2;TYROBP;IL1B;ALOX5AP;FCGR2B;CD68;TLR2
Monocytes	24/176	4.15664e-28	2.07832e-26	41.0277	2586.7	CSF1R;IL1RN;SPI1;FCER1G;LST1;MS4A7;LAPTM5;CYBB;IFI30;CFP;AIF1;MPEG1;CTSS;TYROBP;RGS1;IL1B;PSAP;ALOX5AP;CD14;CCR5;FCGR2B;CD68;CCR2;TLR2
Kupffer Cells	21/137	9.34989e-26	3.11663e-24	45.3365	2612.83	C1QB;CSF1R;C1QA;SPI1;FCER1G;LST1;MS4A7;LAPTM5;OSM;CYBB;AIF1;MPEG1;CTSS;TYROBP;IL1B;CD14;CCR5;FCGR2B;PLTP;TLR2;C1QC
Dendritic Cells	23/199	3.10632e-25	7.76579e-24	33.4749	1889.03	CD52;CD74;CD83;SPI1;FCER1G;LST1;MS4A7;LAPTM5;CYBB;TREM2;AIF1;MPEG1;CTSS;CXCL16;LGALS3;DAB2;TYROBP;ALOX5AP;SIRPA;CD14;CCR5;FCGR2B;CCR2
Alveolar Macrophages	19/123	2.00586e-23	4.01172e-22	44.6491	2333.51	CSF1R;IL1RN;SPI1;FCER1G;LST1;MS4A7;LAPTM5;CYBB;IFI30;AIF1;MPEG1;CTSS;TYROBP;IL1B;CD14;CCR5;FCGR2B;CD68;TLR2
Microglia	20/158	8.13801e-23	1.35634e-21	35.8007	1820.93	C1QB;CSF1R;C1QA;SPI1;FCER1G;LST1;MS4A7;LAPTM5;CYBB;TREM2;AIF1;MPEG1;CTSS;TYROBP;MAFB;UCP2;ALOX5AP;CD14;CCR5;FCGR2B
Osteoclasts	18/144	1.68467e-20	2.40667e-19	34.4495	1568.49	C1QB;CSF1R;C1QA;IL1RN;PID1;FCER1G;CTSZ;TREM2;DAB2;TYROBP;MAFB;PSAP;SIRPA;CD14;TGFBI;CD68;TLR2;C1QC
Langerhans Cells	16/123	1.33664e-18	1.6708e-17	35.2345	1450.13	CSF1R;CD52;C1QA;CD74;SPI1;FCER1G;MS4A7;LAPTM5;CYBB;AIF1;MPEG1;CTSS;TYROBP;CCR5;FCGR2B;TLR2
Osteoclast Precursor Cells	15/107	5.29969e-18	5.88855e-17	37.9949	1511.39	CSF1R;IL1RN;FCER1G;MS4A7;LAPTM5;CYBB;TREM2;MPEG1;CTSS;TYROBP;IL1B;CCR5;FCGR2B;CD68;TLR2
Red Pulp Macrophages	15/110	8.1648e-18	8.1648e-17	36.7895	1447.54	CSF1R;C1QA;SPI1;FCER1G;LST1;MS4A7;CYBB;AIF1;MPEG1;CTSS;TYROBP;CD14;CCR5;FCGR2B;TLR2
Basophils	16/169	2.3918e-16	2.17436e-15	24.5839	884.265	CSF1R;IL1RN;SPI1;FCER1G;MS4A7;CYBB;AIF1;MPEG1;CTSS;TYROBP;IGFBP7;CD14;CCR5;FCGR2B;CCR2;TLR2
Plasmacytoid Dendritic Cells	15/150	9.60754e-16	8.00628e-15	25.8366	893.399	CD52;CD83;SPI1;FCER1G;LST1;LAPTM5;CYBB;AIF1;MPEG1;CTSS;TYROBP;ALOX5AP;CCR5;FCGR2B;CCR2
Hematopoietic Stem Cells	15/178	1.25787e-14	9.67593e-14	21.3681	683.924	C1QB;CSF1R;C1QA;SPI1;FCER1G;MS4A7;CYBB;AIF1;MPEG1;DAB2;TYROBP;CD14;CD68;TLR2;C1QC
Neutrophils	14/151	2.68243e-14	1.91602e-13	23.4834	733.845	SPI1;FCER1G;LST1;OSM;CFP;AIF1;MPEG1;CTSS;TYROBP;IL1B;ALOX5AP;CD14;CCR2;TLR2
Myeloid-derived Suppressor Cells	12/112	3.61971e-13	2.41314e-12	27	773.475	SPI1;TYROBP;FCER1G;LST1;ALOX5AP;CYBB;CFP;CCR5;AIF1;MPEG1;CTSS;CCR2
Pulmonary Alveolar Type II Cells	12/135	3.45029e-12	2.15643e-11	21.9257	578.676	C1QB;CSF1R;C1QA;IL1RN;IL1B;CTSH;TREM2;CD14;CD68;RUNX3;CXCL16;C1QC
Eosinophils	11/127	3.82839e-11	2.252e-10	21.0794	505.611	SPI1;TYROBP;FCER1G;LST1;ALOX5AP;LAPTM5;OSM;CFP;AIF1;CTSS;CCR2
Microfold Cells	10/126	7.35685e-10	4.00071e-09	18.9502	398.527	LGALS3;IL1RN;UNC93B1;CTSZ;CTSH;CYBA;CD14;IFI30;CD68;CXCL16
Platelets	12/214	7.60136e-10	4.00071e-09	13.2975	279.214	DAB2;SPARC;SPI1;TYROBP;FCER1G;LST1;ALOX5AP;LAPTM5;AIF1;MPEG1;CTSS;CCR2
Stromal Cells	9/124	1.195e-08	5.97499e-08	17.0153	310.402	COL1A1;DAB2;COL3A1;SPARC;COL1A2;COL5A2;BGN;IGFBP7;TLR2
Fibroblasts	11/232	2.30965e-08	1.09983e-07	11.0056	193.518	COL1A1;DAB2;COL3A1;SPARC;COL1A2;COL5A2;UCP2;SERPINH1;BGN;IGFBP7;CCR2
Mast Cells	11/235	2.63593e-08	1.16664e-07	10.8565	189.462	C1QB;C1QA;DAB2;SPARC;PID1;COL1A2;RGS1;IGFBP7;CFP;CCR5;C1QC
Tuft Cells	9/136	2.68327e-08	1.16664e-07	15.3982	268.447	IL1RN;SPI1;TYROBP;FCER1G;CYBB;CD14;AIF1;MPEG1;CTSS
Pulmonary Vascular Smooth Muscle Cells	1999-08-01	3.4603e-08	1.44179e-07	18.9288	325.184	COL1A1;DAB2;COL3A1;SPARC;COL1A2;COL5A2;BGN;IGFBP7
Spermatozoa	8/108	6.85769e-08	2.74308e-07	17.2174	284.006	C1QB;CSF1R;C1QA;CD74;CD14;MPEG1;CTSS;C1QC
Airway Smooth Muscle Cells	1999-07-01	6.45617e-07	2.48314e-06	16.2057	230.981	COL1A1;COL3A1;COL1A2;COL5A2;SERPINH1;BGN;IGFBP7
Chondrocytes	8/146	7.02416e-07	2.60154e-06	12.4524	176.435	COL1A1;COL3A1;SPARC;COL1A2;COL5A2;BGN;IGFBP7;RUNX3
Mesangial Cells	8/148	7.78889e-07	2.78174e-06	12.2733	172.629	COL1A1;CSTB;DAB2;COL3A1;SPARC;COL1A2;COL5A2;BGN
Satellite Glial Cells	7/114	1.67881e-06	5.789e-06	13.9233	185.144	C1QB;CSF1R;C1QA;PID1;SIRPA;CD14;C1QC
Thymocytes	7/118	2.11638e-06	7.0546e-06	13.4189	175.328	CD52;UCP2;ALOX5AP;LAPTM5;CCR5;CORO1A;CCR2
Hepatic Stellate Cells	7/132	4.46897e-06	1.4416e-05	11.9075	146.681	COL1A1;COL3A1;SPARC;COL1A2;COL5A2;BGN;IGFBP7
Megakaryocytes	7/143	7.57899e-06	2.36843e-05	10.9383	128.964	SPI1;TYROBP;FCER1G;LST1;CFP;AIF1;MPEG1
M?ller Cells	7/147	9.08258e-06	2.7523e-05	10.6237	123.332	COL1A1;COL3A1;SPARC;COL1A2;BGN;APOE;TLR2
Myofibroblasts	6/100	1.09529e-05	3.22144e-05	13.4491	153.614	COL1A1;COL3A1;SPARC;COL1A2;COL5A2;BGN
Osteoblasts	7/154	1.23079e-05	3.51654e-05	10.1142	114.344	COL1A1;COL3A1;SPARC;COL1A2;COL5A2;BGN;IGFBP7
Vascular Smooth Muscle Cells	6/103	1.29802e-05	3.60562e-05	13.0311	146.628	COL1A1;COL3A1;SPARC;COL1A2;COL5A2;BGN
Pancreatic Stellate Cells	6/111	1.99046e-05	5.37963e-05	12.0334	130.257	COL1A1;COL3A1;SPARC;COL1A2;COL5A2;BGN
B Cells	7/182	3.61413e-05	9.51086e-05	8.48387	86.7737	CD52;CD74;ALOX5AP;LAPTM5;CD14;CORO1A;CTSS
Adipocytes	7/210	8.9233e-05	0.000228803	7.3033	68.0979	COL1A1;DAB2;COL3A1;COL1A2;BGN;IGFBP7;TLR2
B Cells Memory	6/147	9.61505e-05	0.000240376	8.94477	82.7355	CD52;LAPTM5;FCGR2B;CORO1A;MPEG1;CTSS
Pericytes	6/155	0.000128662	0.000313809	8.46109	75.7972	COL1A1;COL3A1;SPARC;COL1A2;COL5A2;BGN
Endothelial Cells (Aorta)	6/185	0.000335164	0.00079483	7.03233	56.2649	COL1A1;COL3A1;COL1A2;COL5A2;BGN;IGFBP7
Peritubular Myoid Cells	5/120	0.000341777	0.00079483	9.05492	72.2705	COL1A1;COL3A1;COL1A2;COL5A2;BGN
Myoblasts	5/126	0.000427773	0.000972212	8.60331	66.7351	COL1A1;COL3A1;COL1A2;COL5A2;BGN
Mesothelial Cells	5/144	0.000785026	0.0017445	7.48239	53.4976	COL1A1;COL3A1;COL1A2;COL5A2;BGN
Leydig Cells	5/145	0.000809879	0.00176061	7.42857	52.8812	COL1A1;COL3A1;MAFB;COL1A2;BGN
B Cells Naive	5/151	0.000971537	0.0020671	7.12112	49.3966	CD52;CD74;FCGR2B;MPEG1;CTSS
Endothelial Cells	6/246	0.00148205	0.00308761	5.22872	34.0616	COL3A1;SPARC;COL1A2;BGN;IGFBP7;C1QC
Smooth Muscle Cells	5/169	0.00160141	0.00326818	6.33376	40.7696	COL1A1;COL3A1;COL1A2;COL5A2;BGN
Juxtaglomerular Cells	4/103	0.00178131	0.00349276	8.33375	52.756	COL1A1;COL3A1;COL1A2;BGN
Trophoblast Progenitor Cells	4/103	0.00178131	0.00349276	8.33375	52.756	IL1RN;UNC93B1;IFI30;CXCL16
T Follicular Helper Cells	4/110	0.00226497	0.00435571	7.78066	47.3857	CD52;ALOX5AP;LAPTM5;CCR5
Adipocyte Progenitor Cells	4/115	0.0026613	0.00492834	7.4283	44.042	COL1A1;COL3A1;COL5A2;SERPINH1
Meningeal Cells	4/115	0.0026613	0.00492834	7.4283	44.042	COL3A1;COL1A2;COL5A2;BGN
T Regulatory Cells	4/117	0.00283235	0.00514973	7.29609	42.8036	CD52;ALOX5AP;CCR5;CTSS
Erythroblasts	4/124	0.00349019	0.00623249	6.86806	38.8581	PIM1;RGS10;FXYD5;CFP
Loop Of Henle Cells	4/147	0.00636791	0.0111718	5.7567	29.1087	COL3A1;COL1A2;BGN;IGFBP7
T Cells Naive	3/102	0.0145722	0.0251244	6.18588	26.1579	CD52;ALOX5AP;CCR5
Sebocytes	3/124	0.0243386	0.0412519	5.05555	18.7849	LGALS3;IL1RN;CXCL16
Alpha Cells	3/136	0.0308403	0.0514006	4.59662	15.9913	MAFB;UCP2;FXYD5
Satellite Cells	3/139	0.0325948	0.053434	4.49454	15.3875	COL1A1;COL3A1;COL5A2
T Cells	3/165	0.0499174	0.0804093	3.76823	11.2948	CD52;CCR5;CCR2
Plasma Cells	3/166	0.0506579	0.0804093	3.74492	11.1698	CD52;CD74;FCGR2B
Osteocytes	1998-02-01	0.0864202	0.135032	4.21003	10.3084	COL1A1;SERPINH1
Enterochromaffin Cells	2/109	0.103383	0.159051	3.77513	8.56695	COL1A2;BGN
Granulosa Cells	2/112	0.108158	0.163875	3.67161	8.16628	COL5A2;SERPINH1
Natural Killer T Cells	2/118	0.117878	0.175937	3.48065	7.442	CD52;CCR5
Trophoblast Cells	2/130	0.137929	0.202837	3.15242	6.24499	LGALS3;IL1RN
Melanocytes	2/133	0.143055	0.204364	3.07976	5.98869	COL1A1;COL5A2
T Memory Cells	2/133	0.143055	0.204364	3.07976	5.98869	CD52;CCR5
T Helper Cells	2/148	0.169239	0.238365	2.76125	4.90521	CD52;CCR5
Erythroid-like And Erythroid Precursor Cells	2/153	0.178143	0.24742	2.66914	4.60473	UCP2;CFP
NK Cells	2/157	0.185318	0.252862	2.59974	4.38233	CD52;CCR5
Sertoli Cells	2/158	0.187118	0.252862	2.58294	4.32905	MAFB;BGN
Proximal Tubule Cells	2/164	0.197971	0.263962	2.48652	4.02725	APOE;TGFBI
Hepatocytes	2/221	0.303097	0.398812	1.83403	2.18929	UCP2;SERPINH1
T Cytotoxic Cells	1/102	0.40105	0.520844	1.9801	1.80916	CD52
Decidual Cells	1/106	0.413001	0.522786	1.90428	1.68397	CD52
Urothelial Cells	1/106	0.413001	0.522786	1.90428	1.68397	UNC93B1
Enteric Glia Cells	1/111	0.427608	0.527911	1.81726	1.54385	APOE
Merkel Cells	1/111	0.427608	0.527911	1.81726	1.54385	ID2
Cardiac Stem And Precursor Cells	1/113	0.433349	0.528475	1.78463	1.49233	SERPINH1
Myoepithelial Cells	1/115	0.439034	0.528956	1.75315	1.44315	COL1A1
Choroid Plexus Cells	1/117	0.444662	0.529359	1.72274	1.39618	APOE
Glomus Cells	1/127	0.471974	0.544413	1.58522	1.19023	BGN
Delta Cells	1/131	0.482523	0.544413	1.53613	1.11942	UCP2
Pulmonary Alveolar Type I Cells	1/131	0.482523	0.544413	1.53613	1.11942	COL1A1
Ductal Cells	1/132	0.485128	0.544413	1.52433	1.10261	CTSH
Anterior Pituitary Gland Cells	1/133	0.487719	0.544413	1.5127	1.08614	COL1A2
Ependymal Cells	1/136	0.495416	0.544413	1.47886	1.03869	PLTP
Principal Cells	1/136	0.495416	0.544413	1.47886	1.03869	LGALS3
Luminal Epithelial Cells	1/140	0.505501	0.546227	1.43601	0.979656	CD74
Basal Cells	1/141	0.507991	0.546227	1.42569	0.965604	LGALS3
Beta Cells	1/145	0.517827	0.55088	1.3858	0.912015	MAFB
Neural Stem/Precursor Cells	1/152	0.534574	0.561721	1.32109	0.827379	APOE
Astrocytes	1/154	0.539253	0.561721	1.30369	0.805122	APOE
Myocytes	1/163	0.559735	0.577046	1.2307	0.714167	COL3A1
Embryonic Stem Cells	1/176	0.587739	0.599733	1.13853	0.605097	SERPINH1
Podocytes	1/184	0.604087	0.610189	1.08831	0.54855	MAFB
Interneurons	1/305	0.785745	0.785745	0.651116	0.156999	RGS10

[truncated: 15 more sheets: Cluster 10, Cluster 11, Cluster 12, Cluster 13, Cluster 14, Cluster 15, Cluster 16, Cluster 17, Cluster 18, Cluster 19, Cluster 20, Cluster 21, Cluster 22, Cluster 23, Cluster 24]
