# Supplementary material for: Single Cell Sequencing Identifies Distinct Cellular Alterations in Impaired Aged and Diabetic Wounds
Source: Aging Cell. 2025 Nov 4;24(12):e70217. doi: 10.1111/acel.70217 (PMC12686554; doi:10.1111/acel.70217)
Supplement: Supplementary file 5 — Table S3: Neutrophils from Diabetic and NG‐Aged wounded gingiva at 7 days were subclustered, differential gene expression calculated, and pathway analysis performed. Table presents pathway analysis of neutrophils based on the up‐ and down‐regulated genes found in wounds from diabetic mice compared to the NG‐Aged group. The results of GO and Reactome database are displayed. The “ID” column indicates the database used, the “description” column shows the pathway, the count indicates the common genes between our data set and the pathway name, while GeneRatio column indicates the total genes of our data set out of all the genes involved in the pathway. The result of the statistical test for over‐representation are in the adjusted p value column, significance was set at with p adjust < 0.05 and the data was sorted by the −log10 (padj) column. [file ACEL-24-e70217-s011.xlsx]

## Sheet: Neutrophils-GOdatabase
ID	Description	GeneRatio	BgRatio	pvalue	p.adjust	qvalue	geneID	Count	minuslog10padj	diffexpressed
GOBP_CELL_CHEMOTAXIS	GOBP_CELL_CHEMOTAXIS	29/278	136/4978	1.72103e-10	5.73619e-07	4.87867e-07	Il1b/Dusp1/S100a9/Retnlg/Pde4b/Nr4a1/Cxcr2/S100a8/Cxcl2/Mmp9/Sell/Ccr1/Ccl6/Hmgb2/Lyst/Lyn/Trem1/Adam17/Gpsm3/Anxa1/Rhog/Itgam/Itgb2/Ccrl2/Coro1a/Crk/Nedd9/Jaml/Il17ra	29	6.24138	UP in Old
GOBP_INFLAMMATORY_RESPONSE	GOBP_INFLAMMATORY_RESPONSE	47/278	323/4978	4.30089e-10	7.16743e-07	6.09595e-07	Ptgs2/Il1b/Nfkbiz/Fosl2/Nlrp3/Tnfaip3/Zfp36/Tyrobp/S100a9/Nfkbid/Ddx3x/Cxcr2/Rabgef1/S100a8/Kdm6b/Nfkbia/Cxcl2/Themis2/Pglyrp1/Gpx1/Ccr1/Ccl6/Notch2/Hmgb2/Fpr1/Hck/Hspa8/Trim30a/Tarm1/Lamp2/Lyn/Slc11a1/Sirpa/Adam17/Gpsm3/Rel/Anxa1/Itgam/Itgb2/Ccrl2/Tnfrsf1a/Tlr2/Nampt/Osm/Il17ra/Ywhaz/H2-T23	47	6.14464	UP in Old
GOBP_TAXIS	GOBP_TAXIS	31/278	167/4978	1.53154e-09	1.36419e-06	1.16025e-06	Il1b/Dusp1/S100a9/Retnlg/Pde4b/Nr4a1/Cxcr2/S100a8/Cxcl2/Mmp9/Sell/Lsp1/Ccr1/Ccl6/Hmgb2/Fpr1/Lyst/Lyn/Trem1/Adam17/Gpsm3/Anxa1/Rhog/Itgam/Itgb2/Ccrl2/Coro1a/Crk/Nedd9/Jaml/Il17ra	31	5.86513	UP in Old
GOBP_LEUKOCYTE_MIGRATION	GOBP_LEUKOCYTE_MIGRATION	32/278	177/4978	1.63719e-09	1.36419e-06	1.16025e-06	Il1b/Dusp1/S100a9/Retnlg/Pde4b/Cxcr2/Rabgef1/S100a8/Itgal/Cxcl2/Mmp9/Sell/Ccr1/Ccl6/Lyst/Lyn/Pafah1b1/Itga4/Sirpa/Trem1/Adam17/Gpsm3/Anxa1/Cnn2/Itgam/Itgb2/Coro1a/Tlr2/Crk/Nedd9/Jaml/Il17ra	32	5.86513	UP in Old
GOBP_MYELOID_LEUKOCYTE_MIGRATION	GOBP_MYELOID_LEUKOCYTE_MIGRATION	25/278	120/4978	5.62274e-09	3.74812e-06	3.1878e-06	Il1b/Dusp1/S100a9/Retnlg/Pde4b/Cxcr2/Rabgef1/S100a8/Cxcl2/Mmp9/Sell/Ccr1/Ccl6/Lyst/Lyn/Pafah1b1/Sirpa/Trem1/Anxa1/Cnn2/Itgam/Itgb2/Tlr2/Jaml/Il17ra	25	5.42619	UP in Old
GOBP_LOCOMOTION	GOBP_LOCOMOTION	58/278	490/4978	1.07935e-08	4.78797e-06	4.0722e-06	Ptgs2/Il1b/Dusp1/S100a11/Ptprc/S100a9/Retnlg/Pde4b/Nr4a1/Cxcr2/Pfn1/Rabgef1/S100a8/Actr3/Cxcl2/Spag9/Mmp9/Sell/Egr1/Trib1/Nr4a3/Lsp1/Ccr1/Ccl6/Hmgb2/Arpc2/Fpr1/Lyst/Rab11a/Cdkn1b/Ssh2/Adipor1/Lyn/Iqgap1/Myadm/Gcnt2/Flna/Itga4/Trem1/Adam17/Arid4a/Gpsm3/Anxa1/Rhog/Myh9/Cnn2/Itgam/Itgb2/Ccrl2/Fgr/Coro1a/Tlr2/Arhgdib/Crk/Nedd9/Jaml/Snai1/Il17ra	58	5.31985	UP in Old
GOBP_LEUKOCYTE_CHEMOTAXIS	GOBP_LEUKOCYTE_CHEMOTAXIS	24/278	115/4978	1.11318e-08	4.78797e-06	4.0722e-06	Il1b/Dusp1/S100a9/Retnlg/Pde4b/Cxcr2/S100a8/Cxcl2/Mmp9/Sell/Ccr1/Ccl6/Lyst/Lyn/Trem1/Adam17/Gpsm3/Anxa1/Itgam/Itgb2/Coro1a/Nedd9/Jaml/Il17ra	24	5.31985	UP in Old
GOBP_RESPONSE_TO_BACTERIUM	GOBP_RESPONSE_TO_BACTERIUM	41/278	287/4978	1.14923e-08	4.78797e-06	4.0722e-06	Slpi/Ptgs2/Il1b/Cd52/Nfkbiz/Fosl2/Fau/Nlrp3/Tnfaip3/Zfp36/S100a9/Pde4b/Nr4a1/S100a8/Nfkbia/Cxcl2/Clec4e/Trib1/Wfdc21/Lyz2/Pglyrp1/Gpx1/Notch2/Hmgb2/Lyst/Hck/Trim30a/Slfn4/Lyn/Slc11a1/Slfn2/Sirpa/Ncf2/Trem1/Adam17/Cd80/Ppp1r11/Fgr/Tnfrsf1a/Tlr2/H2-T23	41	5.31985	UP in Old
GOBP_ACTIN_FILAMENT_BASED_PROCESS	GOBP_ACTIN_FILAMENT_BASED_PROCESS	40/278	290/4978	4.87216e-08	1.80432e-05	1.53459e-05	Actb/Tyrobp/S100a9/Arpc5/Cap1/Pde4b/Plek/Lcp1/Pfn1/Pak2/Actr3/Actr2/Fmnl1/Arpc2/Zyx/Hck/Ssh2/Tpm4/Capzb/Iqgap1/Pafah1b1/Myadm/Flna/Sirpa/Tln1/Hcls1/Anxa1/Rhog/Myh9/Cnn2/Fgr/Actn1/Coro1a/Tlr2/Crk/Nedd9/Arpc4/Gmfg/Kcnj2/Svil	40	4.74369	UP in Old
GOBP_CELL_ACTIVATION	GOBP_CELL_ACTIVATION	52/278	473/4978	8.21134e-07	0.000273684	0.00023277	Il1b/Nfkbiz/Actb/Entpd1/Fosl2/Nlrp3/Tnfaip3/Samsn1/Ptprc/Tyrobp/Nfkbid/Lst1/Cxcr2/Plek/Lcp1/Rabgef1/Itgal/Cdkn1a/Nfil3/Clec4e/Egr1/Themis2/Nr4a3/Pglyrp1/Notch2/Lyst/Tarm1/Lyn/Slc11a1/Slfn2/Flna/Sirpa/Adam17/Anxa1/Pbx1/Cd80/Stx11/Myh9/Ptpre/Itgam/Itgb2/Fgr/Coro1a/Tlr2/Nedd9/Slfn1/Jaml/Nampt/Ncor1/Il17ra/Ywhaz/H2-T23	52	3.56275	UP in Old
GOBP_DEFENSE_RESPONSE_TO_OTHER_ORGANISM	GOBP_DEFENSE_RESPONSE_TO_OTHER_ORGANISM	53/278	489/4978	9.89852e-07	0.000299925	0.000255088	Slpi/Il1b/Nfkbiz/Fosl2/Fau/Nlrp3/Tnfaip3/Ptprc/Tyrobp/S100a9/Ddx3x/S100a8/Actr3/Nfkbia/Actr2/Cxcl2/Slc15a3/Clec4e/Wfdc21/Lyz2/Pglyrp1/Ccr1/Ccl6/Notch2/Hmgb2/Lyst/Irf2/Zyx/Hck/Hspa8/Trim30a/Tarm1/Lamp2/Clec4a2/Lyn/Slc11a1/Hmgn2/Sirpa/Trem1/Adam17/Rel/Anxa1/Samhd1/Ppp1r11/Stx11/Fgr/Coro1a/Tnfrsf1a/Tlr2/Crk/Il17ra/Ywhaz/H2-T23	53	3.52299	UP in Old
GOBP_CELL_ACTIVATION_INVOLVED_IN_IMMUNE_RESPONSE	GOBP_CELL_ACTIVATION_INVOLVED_IN_IMMUNE_RESPONSE	23/278	137/4978	1.45268e-06	0.00037972	0.000322954	Nfkbiz/Nlrp3/Tnfaip3/Ptprc/Tyrobp/Nfkbid/Lcp1/Rabgef1/Itgal/Clec4e/Nr4a3/Pglyrp1/Notch2/Lyn/Slc11a1/Slfn2/Anxa1/Stx11/Itgam/Itgb2/Fgr/Coro1a/Ywhaz	23	3.42054	UP in Old
GOMF_ACTIN_FILAMENT_BINDING	GOMF_ACTIN_FILAMENT_BINDING	18/278	90/4978	1.58269e-06	0.00037972	0.000322954	Arpc5/Lcp1/Actr3/Actr2/Fmnl1/Arpc2/Tpm4/Capzb/Iqgap1/Flna/Tln1/Hcls1/Myh9/Cnn2/Actn1/Coro1a/Arpc4/Svil	18	3.42054	UP in Old
GOBP_DEFENSE_RESPONSE_TO_BACTERIUM	GOBP_DEFENSE_RESPONSE_TO_BACTERIUM	21/278	118/4978	1.59498e-06	0.00037972	0.000322954	Slpi/Il1b/Nfkbiz/Fau/Nlrp3/Clec4e/Wfdc21/Lyz2/Pglyrp1/Notch2/Hmgb2/Lyst/Hck/Slc11a1/Trem1/Adam17/Ppp1r11/Fgr/Tnfrsf1a/Tlr2/H2-T23	21	3.42054	UP in Old
GOBP_ACTIN_FILAMENT_ORGANIZATION	GOBP_ACTIN_FILAMENT_ORGANIZATION	27/278	180/4978	1.72257e-06	0.000382755	0.000325536	Arpc5/Cap1/Plek/Lcp1/Pfn1/Pak2/Actr3/Actr2/Arpc2/Zyx/Ssh2/Tpm4/Capzb/Iqgap1/Myadm/Flna/Sirpa/Hcls1/Rhog/Myh9/Cnn2/Actn1/Coro1a/Tlr2/Arpc4/Gmfg/Svil	27	3.41708	UP in Old
GOBP_GRANULOCYTE_MIGRATION	GOBP_GRANULOCYTE_MIGRATION	17/278	82/4978	1.83876e-06	0.000383038	0.000325776	Il1b/S100a9/Pde4b/Cxcr2/S100a8/Cxcl2/Sell/Ccl6/Lyst/Sirpa/Trem1/Anxa1/Itgam/Itgb2/Tlr2/Jaml/Il17ra	17	3.41676	UP in Old
GOBP_POSITIVE_REGULATION_OF_IMMUNE_SYSTEM_PROCESS	GOBP_POSITIVE_REGULATION_OF_IMMUNE_SYSTEM_PROCESS	50/278	461/4978	2.09817e-06	0.000411366	0.000349869	Il1b/Nfkbiz/Actb/Fosl2/Fos/Nlrp3/Tnfaip3/Ptprc/Tyrobp/Nfkbid/Pde4b/Ddx3x/Cxcr2/Rabgef1/Itgal/Nfkbia/Cdkn1a/Mmp9/Sell/Slc15a3/Clec4e/Trib1/Themis2/Nr4a3/Ccr1/Notch2/Hmgb2/Fpr1/Lyst/Irf2/Hspa8/Trim30a/Lamp2/Lyn/Slc11a1/Itga4/Sirpa/Trem1/Adam17/Gpsm3/Hcls1/Anxa1/Cd80/Itgam/Itgb2/Fgr/Coro1a/Tlr2/Nedd9/H2-T23	50	3.38577	UP in Old
GOBP_NEGATIVE_REGULATION_OF_CATALYTIC_ACTIVITY	GOBP_NEGATIVE_REGULATION_OF_CATALYTIC_ACTIVITY	31/278	228/4978	2.49347e-06	0.000461708	0.000392686	Slpi/Ptgs2/Il1b/Dusp1/Actb/Picalm/Tnfaip3/Dusp16/Zfp36/Ptprc/Ddx3x/Nr4a1/Ppp1r15a/Pak2/Cdkn1a/Mmp9/Trib1/Plaur/Gpx1/Grk2/Stfa2l1/Cpeb2/Cdkn1b/Cstdc5/Lyn/Dnaja1/Anxa1/Cstdc4/Ppp1r11/Chp1/Stfa2	31	3.33563	UP in Old
GOBP_CYTOSKELETON_ORGANIZATION	GOBP_CYTOSKELETON_ORGANIZATION	50/278	467/4978	3.0797e-06	0.000534509	0.000454603	Actb/Ndel1/Gda/Tnfaip3/Tyrobp/S100a9/Arpc5/Cap1/Plek/Lcp1/Pfn1/Pak2/Actr3/Actr2/Fmnl1/Ccnl1/Lsp1/Arpc2/Zyx/Hck/Rab11a/Cdkn1b/Ssh2/Plk3/Cript/Tpm4/Capzb/Iqgap1/Pafah1b1/Vps4b/Myadm/Flna/Sirpa/Tln1/Hcls1/Anxa1/Rhog/Myh9/Cnn2/Fgr/Actn1/Coro1a/Tlr2/Crk/Nedd9/Arpc4/Chp1/Gmfg/Svil/Ncor1	50	3.27205	UP in Old
GOBP_SUPRAMOLECULAR_FIBER_ORGANIZATION	GOBP_SUPRAMOLECULAR_FIBER_ORGANIZATION	36/278	290/4978	3.29744e-06	0.000534509	0.000454603	Ndel1/Gda/Arpc5/Cap1/Plek/Lcp1/Pfn1/Pak2/Actr3/Actr2/Arpc2/Zyx/Rab11a/Cdkn1b/Hspa8/Ssh2/Plk3/Cript/Tpm4/Capzb/Iqgap1/Pafah1b1/Myadm/Flna/Sirpa/Hcls1/Rhog/Myh9/Cnn2/Actn1/Coro1a/Tlr2/Arpc4/Chp1/Gmfg/Svil	36	3.27205	UP in Old
GOBP_REGULATION_OF_ACTIN_FILAMENT_BASED_PROCESS	GOBP_REGULATION_OF_ACTIN_FILAMENT_BASED_PROCESS	24/278	154/4978	3.36774e-06	0.000534509	0.000454603	Arpc5/Pde4b/Plek/Pfn1/Pak2/Actr3/Arpc2/Hck/Ssh2/Capzb/Myadm/Flna/Hcls1/Rhog/Myh9/Cnn2/Fgr/Coro1a/Tlr2/Crk/Nedd9/Gmfg/Kcnj2/Svil	24	3.27205	UP in Old
GOBP_GRANULOCYTE_CHEMOTAXIS	GOBP_GRANULOCYTE_CHEMOTAXIS	15/278	69/4978	4.04416e-06	0.000609554	0.00051843	Il1b/S100a9/Pde4b/Cxcr2/S100a8/Cxcl2/Sell/Ccl6/Lyst/Trem1/Anxa1/Itgam/Itgb2/Jaml/Il17ra	15	3.21499	UP in Old
GOBP_LYMPHOCYTE_ACTIVATION	GOBP_LYMPHOCYTE_ACTIVATION	41/278	355/4978	4.20635e-06	0.000609554	0.00051843	Il1b/Nfkbiz/Actb/Fosl2/Nlrp3/Tnfaip3/Samsn1/Ptprc/Tyrobp/Nfkbid/Lst1/Lcp1/Itgal/Cdkn1a/Nfil3/Clec4e/Egr1/Themis2/Pglyrp1/Notch2/Lyst/Tarm1/Lyn/Slc11a1/Slfn2/Sirpa/Adam17/Anxa1/Pbx1/Cd80/Stx11/Myh9/Itgam/Itgb2/Fgr/Coro1a/Nedd9/Slfn1/Jaml/Ncor1/H2-T23	41	3.21499	UP in Old
GOBP_RESPONSE_TO_MOLECULE_OF_BACTERIAL_ORIGIN	GOBP_RESPONSE_TO_MOLECULE_OF_BACTERIAL_ORIGIN	25/278	167/4978	4.41952e-06	0.000613761	0.000522008	Slpi/Ptgs2/Il1b/Nfkbiz/Fosl2/Nlrp3/Tnfaip3/Zfp36/S100a9/Pde4b/Nr4a1/S100a8/Nfkbia/Cxcl2/Trib1/Wfdc21/Hmgb2/Trim30a/Lyn/Slc11a1/Sirpa/Ncf2/Adam17/Cd80/Tlr2	25	3.212	UP in Old
GOMF_CYTOSKELETAL_PROTEIN_BINDING	GOMF_CYTOSKELETAL_PROTEIN_BINDING	39/278	337/4978	7.0853e-06	0.000944612	0.000803398	S100a6/Actb/Ndel1/Picalm/Ptprc/Arpc5/Cap1/Pde4b/Ddx3x/Lcp1/Pfn1/Actr3/Actr2/Spag9/Fmnl1/Lsp1/Arpc2/Rab11a/Ssh2/Cript/Tpm4/Capzb/Lyn/Iqgap1/Pafah1b1/Calm3/Ppp1r18/Flna/Tln1/Hcls1/Myh9/Cnn2/Actn1/Coro1a/Crk/Arpc4/Chp1/Gmfg/Svil	39	3.02475	UP in Old
GOBP_INNATE_IMMUNE_RESPONSE	GOBP_INNATE_IMMUNE_RESPONSE	44/278	402/4978	7.53038e-06	0.000965337	0.000821025	Slpi/Nfkbiz/Fosl2/Fau/Nlrp3/Tnfaip3/Tyrobp/S100a9/Ddx3x/S100a8/Actr3/Nfkbia/Actr2/Slc15a3/Clec4e/Wfdc21/Pglyrp1/Ccr1/Ccl6/Hmgb2/Lyst/Irf2/Zyx/Hck/Hspa8/Trim30a/Tarm1/Lamp2/Clec4a2/Lyn/Slc11a1/Sirpa/Trem1/Rel/Anxa1/Samhd1/Stx11/Fgr/Coro1a/Tlr2/Crk/Il17ra/Ywhaz/H2-T23	44	3.01532	UP in Old
GOMF_ACTIN_BINDING	GOMF_ACTIN_BINDING	24/278	163/4978	9.28203e-06	0.00114581	0.000974522	Arpc5/Cap1/Lcp1/Pfn1/Actr3/Actr2/Fmnl1/Lsp1/Arpc2/Ssh2/Tpm4/Capzb/Iqgap1/Ppp1r18/Flna/Tln1/Hcls1/Myh9/Cnn2/Actn1/Coro1a/Arpc4/Gmfg/Svil	24	2.94089	UP in Old
GOCC_CORTICAL_CYTOSKELETON	GOCC_CORTICAL_CYTOSKELETON	12/278	49/4978	1.04128e-05	0.00121073	0.00102974	Actb/Cap1/Actr2/Tpm4/Capzb/Iqgap1/Myadm/Flna/Hcls1/Myh9/Actn1/Coro1a	12	2.91695	UP in Old
GOBP_NEGATIVE_REGULATION_OF_HYDROLASE_ACTIVITY	GOBP_NEGATIVE_REGULATION_OF_HYDROLASE_ACTIVITY	19/278	112/4978	1.05344e-05	0.00121073	0.00102974	Slpi/Ptgs2/Picalm/Ddx3x/Nr4a1/Ppp1r15a/Pak2/Mmp9/Plaur/Gpx1/Grk2/Stfa2l1/Cpeb2/Cstdc5/Anxa1/Cstdc4/Ppp1r11/Chp1/Stfa2	19	2.91695	UP in Old
GOBP_RESPONSE_TO_WOUNDING	GOBP_RESPONSE_TO_WOUNDING	26/278	188/4978	1.24599e-05	0.00138429	0.00117735	Nfkbiz/Ndel1/Entpd1/Tnfaip3/Zfp36/Tyrobp/S100a9/Plek/Lcp1/Cdkn1a/Plaur/Gpx1/Notch2/Lyst/F5/Lyn/Vps4b/Slc11a1/Flna/Adam17/Anxa1/Myh9/Cnn2/Crk/Mir22hg/Jaml	26	2.85877	UP in Old
GOBP_CELL_CELL_ADHESION	GOBP_CELL_CELL_ADHESION	34/278	283/4978	1.30675e-05	0.00140497	0.00119494	Il1b/Nfkbiz/Actb/Nlrp3/Tnfaip3/Ptprc/S100a9/Nfkbid/Plek/S100a8/Itgal/Sell/Nr4a3/Plaur/Stfa2l1/Tarm1/Cstdc5/Lyn/Myadm/Gcnt2/Itga4/Sirpa/Tln1/Anxa1/Cd80/Cstdc4/Myh9/Itgam/Itgb2/Coro1a/Slfn1/Jaml/Stfa2/H2-T23	34	2.85233	UP in Old
GOBP_NEGATIVE_REGULATION_OF_MOLECULAR_FUNCTION	GOBP_NEGATIVE_REGULATION_OF_MOLECULAR_FUNCTION	40/278	359/4978	1.35217e-05	0.00140837	0.00119783	Slpi/Ptgs2/Il1b/Dusp1/Actb/Picalm/Nlrp3/Tnfaip3/Dusp16/Zfp36/Ptprc/Nfkbid/Ddx3x/Nr4a1/Ppp1r15a/Pak2/Nfkbia/Cdkn1a/Mmp9/1810037I17Rik/Trib1/Plaur/Pim1/Gpx1/Grk2/Stfa2l1/Cpeb2/Cdkn1b/Cstdc5/Lyn/Calm3/Flna/Dnaja1/Itga4/Anxa1/Pbx1/Cstdc4/Ppp1r11/Chp1/Stfa2	40	2.85128	UP in Old
GOBP_POSITIVE_REGULATION_OF_LOCOMOTION	GOBP_POSITIVE_REGULATION_OF_LOCOMOTION	32/278	261/4978	1.57854e-05	0.00159432	0.00135598	Ptgs2/Il1b/S100a11/Ptprc/Cxcr2/Pfn1/Actr3/Spag9/Mmp9/Sell/Egr1/Nr4a3/Ccr1/Arpc2/Rab11a/Ssh2/Lyn/Iqgap1/Myadm/Gcnt2/Flna/Itga4/Trem1/Adam17/Gpsm3/Anxa1/Fgr/Coro1a/Tlr2/Crk/Nedd9/Snai1	32	2.79742	UP in Old
GOBP_CELL_ADHESION	GOBP_CELL_ADHESION	46/278	443/4978	1.85796e-05	0.00182134	0.00154906	Il1b/Nfkbiz/Dusp1/Actb/Nlrp3/Tnfaip3/Ptprc/S100a9/Nfkbid/Plek/S100a8/Itgal/Sell/Nr4a3/Plaur/Stfa2l1/Arpc2/Klra2/Zyx/Tarm1/Cstdc5/Cytip/Lyn/Iqgap1/Myadm/Gcnt2/Flna/Itga4/Sirpa/Trem1/Adam17/Tln1/Anxa1/Cd80/Cstdc4/Myh9/Itgam/Itgb2/Actn1/Coro1a/Crk/Nedd9/Slfn1/Jaml/Stfa2/H2-T23	46	2.73961	UP in Old
GOBP_DEFENSE_RESPONSE_TO_GRAM_POSITIVE_BACTERIUM	GOBP_DEFENSE_RESPONSE_TO_GRAM_POSITIVE_BACTERIUM	12/278	52/4978	2.00251e-05	0.00185781	0.00158008	Il1b/Fau/Nlrp3/Lyz2/Pglyrp1/Hmgb2/Hck/Adam17/Ppp1r11/Fgr/Tlr2/H2-T23	12	2.731	UP in Old
GOCC_ACTIN_CYTOSKELETON	GOCC_ACTIN_CYTOSKELETON	26/278	193/4978	2.00663e-05	0.00185781	0.00158008	Stk17b/Actb/Arpc5/Cap1/Lcp1/Actr3/Actr2/Arpc2/Zyx/Hck/Tpm4/Capzb/Iqgap1/Myadm/Flna/Adam17/Hcls1/Anxa1/Myh9/Cnn2/Fgr/Actn1/Coro1a/Crk/Arpc4/Svil	26	2.731	UP in Old
GOBP_CELLULAR_EXTRAVASATION	GOBP_CELLULAR_EXTRAVASATION	9/278	30/4978	2.34931e-05	0.00211628	0.00179991	Itgal/Sell/Itga4/Sirpa/Trem1/Itgam/Itgb2/Crk/Jaml	9	2.67443	UP in Old
GOBP_PHAGOCYTOSIS	GOBP_PHAGOCYTOSIS	19/278	119/4978	2.57983e-05	0.00226278	0.00192451	Il1b/Ptprc/Tyrobp/Itgal/Atg3/Lyst/Hck/Rab31/Slc11a1/Sirpa/Ncf2/Anxa1/Myh9/Cnn2/Itgam/Itgb2/Fgr/Coro1a/Tlr2	19	2.64536	UP in Old
GOMF_SIGNALING_RECEPTOR_BINDING	GOMF_SIGNALING_RECEPTOR_BINDING	47/278	464/4978	2.8596e-05	0.00232974	0.00198146	Il1b/Picalm/Ptprc/Tyrobp/Retnlg/Lcp1/Pfn1/Itgal/Hcst/Cxcl2/Rab8b/Plaur/Pglyrp1/Grk2/Ccl6/Hmgb2/Arpc2/Fpr1/Hck/Hspa8/Tarm1/Lyn/Calm3/Flna/Dnaja1/Itga4/Pilra/Adam17/Tln1/Cd80/Myh9/Itgam/Itgb2/Cnih4/Ccrl2/Zfp106/Fgr/Actn1/Tlr2/Crk/Jaml/Nampt/Osm/Gmfg/Ncor1/Il17ra/H2-T23	47	2.63269	UP in Old
GOBP_REGULATION_OF_RESPONSE_TO_EXTERNAL_STIMULUS	GOBP_REGULATION_OF_RESPONSE_TO_EXTERNAL_STIMULUS	45/278	437/4978	2.87621e-05	0.00232974	0.00198146	Ptgs2/Il1b/Nfkbiz/Dusp1/Ndel1/Nlrp3/Tnfaip3/Zfp36/Tyrobp/S100a9/Ddx3x/Cxcr2/Rabgef1/S100a8/Nfkbia/Sell/Slc15a3/Clec4e/Trib1/Plaur/Pglyrp1/Gpx1/Ccr1/Hmgb2/Irf2/Hspa8/Trim30a/Lamp2/Lyn/Flna/Sirpa/Trem1/Adam17/Gpsm3/Anxa1/Samhd1/Fgr/Tnfrsf1a/Tlr2/Crk/Nedd9/Osm/Il17ra/Ywhaz/H2-T23	45	2.63269	UP in Old
GOCC_CELL_SURFACE	GOCC_CELL_SURFACE	32/278	269/4978	2.93509e-05	0.00232974	0.00198146	Gsr/Entpd1/Picalm/Ptprc/Tyrobp/Cxcr2/Itgal/Hcst/Sell/Clec4e/Plaur/Ccr1/Notch2/Arpc2/Hspa8/Clec4a2/Lyn/Itga4/Sirpa/Trem1/Adam17/Atp5j/Anxa1/Cd80/Itgam/Itgb2/Ccrl2/A530064D06Rik/Tnfrsf1a/Tlr2/Lnpep/H2-T23	32	2.63269	UP in Old
GOCC_PROTEIN_COMPLEX_INVOLVED_IN_CELL_ADHESION	GOCC_PROTEIN_COMPLEX_INVOLVED_IN_CELL_ADHESION	7/278	18/4978	2.93577e-05	0.00232974	0.00198146	Itgal/Plaur/Lyn/Itga4/Cd80/Itgam/Itgb2	7	2.63269	UP in Old
GOBP_POSITIVE_REGULATION_OF_RESPONSE_TO_EXTERNAL_STIMULUS	GOBP_POSITIVE_REGULATION_OF_RESPONSE_TO_EXTERNAL_STIMULUS	32/278	271/4978	3.40987e-05	0.00264304	0.00224792	Ptgs2/Il1b/Nfkbiz/Ndel1/Nlrp3/Tnfaip3/Tyrobp/S100a9/Ddx3x/Cxcr2/S100a8/Nfkbia/Sell/Slc15a3/Clec4e/Ccr1/Hmgb2/Irf2/Hspa8/Trim30a/Lamp2/Lyn/Flna/Trem1/Adam17/Gpsm3/Tnfrsf1a/Tlr2/Nedd9/Osm/Il17ra/H2-T23	32	2.5779	UP in Old
GOBP_REGULATION_OF_LEUKOCYTE_MIGRATION	GOBP_REGULATION_OF_LEUKOCYTE_MIGRATION	18/278	112/4978	3.86016e-05	0.00283928	0.00241482	Il1b/Dusp1/Cxcr2/Rabgef1/Mmp9/Sell/Ccr1/Lyn/Itga4/Trem1/Adam17/Gpsm3/Anxa1/Cnn2/Coro1a/Tlr2/Crk/Nedd9	18	2.54679	UP in Old
GOBP_NEGATIVE_REGULATION_OF_PEPTIDASE_ACTIVITY	GOBP_NEGATIVE_REGULATION_OF_PEPTIDASE_ACTIVITY	14/278	73/4978	3.86943e-05	0.00283928	0.00241482	Slpi/Ptgs2/Picalm/Ddx3x/Nr4a1/Pak2/Mmp9/Plaur/Gpx1/Grk2/Stfa2l1/Cstdc5/Cstdc4/Stfa2	14	2.54679	UP in Old
GOBP_LEUKOCYTE_MEDIATED_IMMUNITY	GOBP_LEUKOCYTE_MEDIATED_IMMUNITY	23/278	166/4978	3.9186e-05	0.00283928	0.00241482	Il1b/Nfkbiz/Fosl2/Nlrp3/Ptprc/Tyrobp/Rabgef1/Nr4a3/Lyst/Lyn/Slc11a1/Slfn2/Trem1/Cd80/Stx11/Itgam/Itgb2/Fgr/Coro1a/Tlr2/Crk/Ywhaz/H2-T23	23	2.54679	UP in Old
GOBP_NEGATIVE_REGULATION_OF_PHOSPHORUS_METABOLIC_PROCESS	GOBP_NEGATIVE_REGULATION_OF_PHOSPHORUS_METABOLIC_PROCESS	24/278	178/4978	4.17813e-05	0.00296292	0.00251998	Il1b/Dusp1/Actb/Entpd1/Tnfaip3/Dusp16/Samsn1/Ptprc/Plek/Rabgef1/Ppp1r15a/Cdkn1a/Spag9/Trib1/Grk2/Cdkn1b/Lyn/Iqgap1/Myadm/Dnaja1/Sirpa/Ppp1r11/Slfn1/Chp1	24	2.52828	UP in Old
GOBP_REGULATION_OF_CELL_ACTIVATION	GOBP_REGULATION_OF_CELL_ACTIVATION	32/278	276/4978	4.91796e-05	0.00335639	0.00285463	Il1b/Nfkbiz/Actb/Nlrp3/Tnfaip3/Samsn1/Ptprc/Tyrobp/Nfkbid/Lst1/Plek/Rabgef1/Itgal/Cdkn1a/Themis2/Nr4a3/Pglyrp1/Lyst/Tarm1/Lyn/Flna/Sirpa/Anxa1/Cd80/Ptpre/Itgam/Itgb2/Fgr/Coro1a/Nedd9/Slfn1/H2-T23	32	2.47413	UP in Old
GOCC_CELL_SUBSTRATE_JUNCTION	GOCC_CELL_SUBSTRATE_JUNCTION	15/278	84/4978	4.93439e-05	0.00335639	0.00285463	Ptprc/Lcp1/Actr3/Arpc2/Irf2/Zyx/Hck/Iqgap1/Adam17/Tln1/Myh9/Itgb2/Actn1/Nedd9/Svil	15	2.47413	UP in Old
GOBP_HEMOPOIESIS	GOBP_HEMOPOIESIS	44/278	434/4978	5.24939e-05	0.00345329	0.00293705	Il1b/Nfkbiz/Actb/Fosl2/Picalm/Fos/Nlrp3/Tnfaip3/Zfp36/Ptprc/Tyrobp/Nfkbid/Nfkbia/Nfil3/Clec4e/Egr1/Trib1/Pim1/Pglyrp1/Ccr1/Notch2/Hmgb2/Lbr/Tiparp/Lyn/Pafah1b1/Ptbp3/Flna/Sirpa/Adam17/Junb/Arid4a/Hcls1/Anxa1/Pbx1/Myh9/Cnn2/Itgam/Actn1/Tlr2/Nedd9/Ncor1/Samd9l/Arih2	44	2.46177	UP in Old
GOBP_NEUTROPHIL_CHEMOTAXIS	GOBP_NEUTROPHIL_CHEMOTAXIS	12/278	57/4978	5.33606e-05	0.00345329	0.00293705	Il1b/S100a9/Pde4b/Cxcr2/S100a8/Cxcl2/Sell/Ccl6/Trem1/Itgam/Itgb2/Jaml	12	2.46177	UP in Old
GOCC_ANCHORING_JUNCTION	GOCC_ANCHORING_JUNCTION	28/278	228/4978	5.38768e-05	0.00345329	0.00293705	Actb/Ptprc/Mpp7/Lcp1/Itgal/Pak2/Actr3/Arpc2/Irf2/Zyx/Hck/Ssh2/Lyn/Iqgap1/Ddx6/Myadm/Flna/Itga4/Adam17/Tln1/Myh9/Itgb2/Actn1/Coro1a/Nedd9/Jaml/Kcnj2/Svil	28	2.46177	UP in Old
GOBP_MONONUCLEAR_CELL_MIGRATION	GOBP_MONONUCLEAR_CELL_MIGRATION	15/278	85/4978	5.69548e-05	0.00358171	0.00304626	Dusp1/Retnlg/Itgal/Ccr1/Ccl6/Lyn/Itga4/Sirpa/Trem1/Adam17/Anxa1/Coro1a/Crk/Nedd9/Jaml	15	2.44591	UP in Old
GOBP_POSITIVE_REGULATION_OF_CELL_DEVELOPMENT	GOBP_POSITIVE_REGULATION_OF_CELL_DEVELOPMENT	25/278	195/4978	6.77605e-05	0.00418233	0.00355709	Il1b/Nfkbiz/Actb/Ndel1/Picalm/Fos/Nlrp3/Ptprc/Tyrobp/Nfkbid/Actr3/Actr2/Trib1/Ccr1/Notch2/Sh3glb1/Lyn/Pafah1b1/Eif4g2/Hcls1/Anxa1/Itgam/Skil/Tlr2/Nedd9	25	2.37858	UP in Old
GOBP_NEUTROPHIL_MIGRATION	GOBP_NEUTROPHIL_MIGRATION	13/278	68/4978	7.58919e-05	0.00446613	0.00379847	Il1b/S100a9/Pde4b/Cxcr2/S100a8/Cxcl2/Sell/Ccl6/Trem1/Itgam/Itgb2/Tlr2/Jaml	13	2.35007	UP in Old
GOBP_MYELOID_LEUKOCYTE_MEDIATED_IMMUNITY	GOBP_MYELOID_LEUKOCYTE_MEDIATED_IMMUNITY	12/278	59/4978	7.63784e-05	0.00446613	0.00379847	Tyrobp/Rabgef1/Nr4a3/Lyst/Lyn/Trem1/Stx11/Itgam/Itgb2/Fgr/Ywhaz/H2-T23	12	2.35007	UP in Old
GOCC_ACTIN_FILAMENT	GOCC_ACTIN_FILAMENT	12/278	59/4978	7.63784e-05	0.00446613	0.00379847	Actb/Lcp1/Actr3/Arpc2/Hck/Tpm4/Flna/Hcls1/Anxa1/Myh9/Actn1/Coro1a	12	2.35007	UP in Old
GOBP_REGULATION_OF_ACTIN_FILAMENT_LENGTH	GOBP_REGULATION_OF_ACTIN_FILAMENT_LENGTH	13/278	69/4978	8.89103e-05	0.00510928	0.00434547	Arpc5/Plek/Pfn1/Actr3/Arpc2/Ssh2/Capzb/Myadm/Hcls1/Myh9/Coro1a/Tlr2/Svil	13	2.29164	UP in Old
GOMF_INTEGRIN_BINDING	GOMF_INTEGRIN_BINDING	12/278	60/4978	9.07928e-05	0.00512902	0.00436227	Il1b/Lcp1/Itgal/Lyn/Itga4/Adam17/Tln1/Myh9/Itgam/Itgb2/Actn1/Jaml	12	2.28997	UP in Old
GOBP_REGULATION_OF_CYTOSKELETON_ORGANIZATION	GOBP_REGULATION_OF_CYTOSKELETON_ORGANIZATION	25/278	199/4978	9.4924e-05	0.00527303	0.00448474	Gda/Arpc5/Plek/Pfn1/Pak2/Actr3/Arpc2/Hck/Cdkn1b/Ssh2/Capzb/Pafah1b1/Vps4b/Myadm/Flna/Hcls1/Rhog/Myh9/Fgr/Coro1a/Tlr2/Crk/Nedd9/Gmfg/Svil	25	2.27794	UP in Old
GOCC_CELL_LEADING_EDGE	GOCC_CELL_LEADING_EDGE	22/278	165/4978	0.000104356	0.00570193	0.00484953	S100a6/Actb/Ndel1/S100a11/Arpc5/Ddx3x/Plek/Lcp1/Actr3/Actr2/Arpc2/Capzb/Iqgap1/Pafah1b1/Myadm/Adam17/Tln1/Myh9/Fgr/Actn1/Coro1a/Ywhaz	22	2.24398	UP in Old
GOBP_IMMUNE_EFFECTOR_PROCESS	GOBP_IMMUNE_EFFECTOR_PROCESS	31/278	275/4978	0.000111041	0.00596934	0.00507696	Il1b/Nfkbiz/Fosl2/Nlrp3/Tnfaip3/Ptprc/Tyrobp/Nfkbid/Lcp1/Rabgef1/Itgal/Clec4e/Nr4a3/Pglyrp1/Notch2/Lyst/Lyn/Slc11a1/Slfn2/Trem1/Anxa1/Cd80/Stx11/Itgam/Itgb2/Fgr/Coro1a/Tlr2/Crk/Ywhaz/H2-T23	31	2.22407	UP in Old
GOBP_REGULATION_OF_INFLAMMATORY_RESPONSE	GOBP_REGULATION_OF_INFLAMMATORY_RESPONSE	21/278	155/4978	0.000119108	0.00624349	0.00531013	Ptgs2/Il1b/Nfkbiz/Nlrp3/Tnfaip3/Zfp36/S100a9/Rabgef1/S100a8/Nfkbia/Pglyrp1/Gpx1/Lyn/Sirpa/Gpsm3/Anxa1/Tnfrsf1a/Tlr2/Osm/Il17ra/H2-T23	21	2.20457	UP in Old
GOBP_REGULATION_OF_IMMUNE_RESPONSE	GOBP_REGULATION_OF_IMMUNE_RESPONSE	39/278	381/4978	0.000119887	0.00624349	0.00531013	Il1b/Nfkbiz/Fosl2/Nlrp3/Tnfaip3/Samsn1/Ptprc/Tyrobp/Nfkbid/Pde4b/Ddx3x/Rabgef1/Hcst/Nfkbia/Slc15a3/Clec4e/Themis2/Nr4a3/Pglyrp1/Gpx1/Ccr1/Hmgb2/Fpr1/Irf2/Hspa8/Trim30a/Lamp2/Lyn/Slc11a1/Anxa1/Cd80/Samhd1/Itgam/Itgb2/Fgr/Tlr2/Crk/Ywhaz/H2-T23	39	2.20457	UP in Old
GOBP_CYTOKINE_PRODUCTION	GOBP_CYTOKINE_PRODUCTION	38/278	368/4978	0.000122826	0.00629815	0.00535662	Ptgs2/Il1b/Nfkbiz/Fosl2/Nlrp3/Tnfaip3/Zfp36/Ptprc/Tyrobp/Pde4b/Ddx3x/Rabgef1/Cd300ld/Clec4e/Egr1/Nr4a3/Pglyrp1/Grk2/Notch2/Hmgb2/Trim30a/Tarm1/Lyn/Iqgap1/Slc11a1/Sirpa/Trem1/Adam17/Gpsm3/Rel/Anxa1/Ppp1r11/Fgr/Tnfrsf1a/Tlr2/Osm/Il17ra/H2-T23	38	2.20079	UP in Old
GOBP_NEGATIVE_REGULATION_OF_ACTIN_FILAMENT_POLYMERIZATION	GOBP_NEGATIVE_REGULATION_OF_ACTIN_FILAMENT_POLYMERIZATION	8/278	29/4978	0.000131151	0.00662313	0.00563301	Pfn1/Arpc2/Ssh2/Capzb/Myadm/Myh9/Tlr2/Svil	8	2.17894	UP in Old
GOBP_POSITIVE_REGULATION_OF_INFLAMMATORY_RESPONSE	GOBP_POSITIVE_REGULATION_OF_INFLAMMATORY_RESPONSE	13/278	72/4978	0.000140217	0.00697529	0.00593253	Ptgs2/Il1b/Nfkbiz/Nlrp3/S100a9/S100a8/Nfkbia/Gpsm3/Tnfrsf1a/Tlr2/Osm/Il17ra/H2-T23	13	2.15644	UP in Old
GOCC_CORNIFIED_ENVELOPE	GOCC_CORNIFIED_ENVELOPE	6/278	16/4978	0.000143038	0.00701098	0.00596288	S100a9/Stfa2l1/Cstdc5/Anxa1/Cstdc4/Stfa2	6	2.15422	UP in Old
GOBP_ACTIN_POLYMERIZATION_OR_DEPOLYMERIZATION	GOBP_ACTIN_POLYMERIZATION_OR_DEPOLYMERIZATION	14/278	82/4978	0.000145957	0.00705035	0.00599637	Arpc5/Plek/Pfn1/Actr3/Arpc2/Ssh2/Capzb/Myadm/Hcls1/Myh9/Coro1a/Tlr2/Arpc4/Svil	14	2.15179	UP in Old
GOBP_LYMPHOCYTE_ACTIVATION_INVOLVED_IN_IMMUNE_RESPONSE	GOBP_LYMPHOCYTE_ACTIVATION_INVOLVED_IN_IMMUNE_RESPONSE	15/278	93/4978	0.000164928	0.00785291	0.00667895	Nfkbiz/Nlrp3/Tnfaip3/Ptprc/Nfkbid/Lcp1/Itgal/Clec4e/Pglyrp1/Notch2/Slc11a1/Slfn2/Anxa1/Stx11/Coro1a	15	2.10497	UP in Old
GOBP_NATURAL_KILLER_CELL_ACTIVATION	GOBP_NATURAL_KILLER_CELL_ACTIVATION	10/278	46/4978	0.000170166	0.00798823	0.00679404	Ptprc/Tyrobp/Nfil3/Pglyrp1/Lyst/Pbx1/Stx11/Fgr/Coro1a/H2-T23	10	2.09755	UP in Old
GOBP_NEGATIVE_REGULATION_OF_IMMUNE_SYSTEM_PROCESS	GOBP_NEGATIVE_REGULATION_OF_IMMUNE_SYSTEM_PROCESS	26/278	219/4978	0.000176888	0.00810454	0.00689296	Dusp1/Tnfaip3/Samsn1/Ptprc/Tyrobp/Nfkbid/Lst1/Rabgef1/Trib1/Pglyrp1/Gpx1/Ccr1/Hspa8/Trim30a/Tarm1/Lamp2/Lyn/Anxa1/Cd80/Samhd1/Cnn2/Fgr/Crk/Slfn1/Ywhaz/H2-T23	26	2.09127	UP in Old
GOBP_HETEROTYPIC_CELL_CELL_ADHESION	GOBP_HETEROTYPIC_CELL_CELL_ADHESION	7/278	23/4978	0.000177507	0.00810454	0.00689296	Il1b/Tnfaip3/Ptprc/Myadm/Gcnt2/Itga4/Itgb2	7	2.09127	UP in Old
GOCC_EXTRACELLULAR_SPACE	GOCC_EXTRACELLULAR_SPACE	36/278	348/4978	0.000181574	0.00814503	0.0069274	Slpi/Il1b/Entpd1/Fau/S100a11/S100a9/Retnlg/S100a8/Cxcl2/Mmp9/Sell/Wfdc21/Lyz2/Pglyrp1/Stfa2l1/Ccl6/Hmgb2/Rab11a/Hspa8/Lamp2/F5/Cstdc5/Glipr1/Hmgn2/Trem1/Atp5j/Anxa1/Cstdc4/Itgam/Tnfrsf1a/Nampt/Osm/Cpd/Hnrnpa2b1/Stfa2/H2-T23	36	2.08911	UP in Old
GOCC_INTEGRIN_COMPLEX	GOCC_INTEGRIN_COMPLEX	5/278	4978-11-01	0.000183281	0.00814503	0.0069274	Itgal/Lyn/Itga4/Itgam/Itgb2	5	2.08911	UP in Old
GOBP_REGULATION_OF_PROTEIN_POLYMERIZATION	GOBP_REGULATION_OF_PROTEIN_POLYMERIZATION	14/278	84/4978	0.000190435	0.00835156	0.00710305	Gda/Arpc5/Pfn1/Actr3/Arpc2/Cdkn1b/Ssh2/Capzb/Myadm/Hcls1/Myh9/Coro1a/Tlr2/Svil	14	2.07823	UP in Old
GOCC_POSTSYNAPSE	GOCC_POSTSYNAPSE	30/278	271/4978	0.000199977	0.00865613	0.00736209	Actb/Picalm/Kctd12/Pde4b/Pfn1/Pak2/Actr3/Actr2/Uba52/Rpl37/Grk2/Arpc2/Rps25/Rpl34/Rab11a/Hspa8/Rpl35a/Cript/Capzb/Lyn/Slc16a3/Flna/Eif4g2/Rps9/Rps27/Actn1/Hnrnpa2b1/Kcnj2/Ywhaz/Rps26	30	2.06268	UP in Old
GOBP_INTEGRIN_MEDIATED_SIGNALING_PATHWAY	GOBP_INTEGRIN_MEDIATED_SIGNALING_PATHWAY	10/278	48/4978	0.000247209	0.0105634	0.00898427	Tyrobp/Plek/Itgal/Zyx/Flna/Itga4/Tln1/Itgam/Itgb2/Fgr	10	1.97619	UP in Old
GOBP_NEGATIVE_REGULATION_OF_PROTEIN_CONTAINING_COMPLEX_ASSEMBLY	GOBP_NEGATIVE_REGULATION_OF_PROTEIN_CONTAINING_COMPLEX_ASSEMBLY	12/278	67/4978	0.000273788	0.0114104	0.00970463	Ddx3x/Pfn1/Arpc2/Hspa8/Ssh2/Trim30a/Lamp2/Capzb/Myadm/Myh9/Tlr2/Svil	12	1.9427	UP in Old
GOBP_LEUKOCYTE_DEGRANULATION	GOBP_LEUKOCYTE_DEGRANULATION	9/278	40/4978	0.000273877	0.0114104	0.00970463	Rabgef1/Nr4a3/Lyn/Stx11/Itgam/Itgb2/Fgr/Coro1a/Ywhaz	9	1.9427	UP in Old
GOBP_REGULATION_OF_DEFENSE_RESPONSE	GOBP_REGULATION_OF_DEFENSE_RESPONSE	35/278	342/4978	0.000277514	0.0114192	0.00971207	Ptgs2/Il1b/Nfkbiz/Nlrp3/Tnfaip3/Zfp36/Tyrobp/S100a9/Ddx3x/Rabgef1/S100a8/Nfkbia/Slc15a3/Clec4e/Pglyrp1/Gpx1/Ccr1/Hmgb2/Irf2/Hspa8/Trim30a/Lamp2/Lyn/Sirpa/Gpsm3/Anxa1/Samhd1/Fgr/Tnfrsf1a/Tlr2/Crk/Osm/Il17ra/Ywhaz/H2-T23	35	1.94237	UP in Old
GOBP_REGULATION_OF_LYMPHOCYTE_ACTIVATION	GOBP_REGULATION_OF_LYMPHOCYTE_ACTIVATION	25/278	213/4978	0.000282976	0.0115019	0.00978247	Il1b/Nfkbiz/Actb/Nlrp3/Tnfaip3/Samsn1/Ptprc/Tyrobp/Nfkbid/Lst1/Itgal/Cdkn1a/Themis2/Pglyrp1/Lyst/Tarm1/Lyn/Sirpa/Anxa1/Cd80/Fgr/Coro1a/Nedd9/Slfn1/H2-T23	25	1.93923	UP in Old
GOBP_REGULATION_OF_ANATOMICAL_STRUCTURE_SIZE	GOBP_REGULATION_OF_ANATOMICAL_STRUCTURE_SIZE	23/278	190/4978	0.000317109	0.0126093	0.0107243	Ptgs2/Ndel1/Picalm/Arpc5/Plek/Pfn1/Ppp1r15a/Actr3/Gpx1/Grk2/Arpc2/Rab11a/Ssh2/Capzb/Pafah1b1/Myadm/Eif4g2/Hcls1/Myh9/Coro1a/Tlr2/Svil/Dusp5	23	1.89931	UP in Old
GOBP_NEGATIVE_REGULATION_OF_PROTEIN_METABOLIC_PROCESS	GOBP_NEGATIVE_REGULATION_OF_PROTEIN_METABOLIC_PROCESS	41/278	427/4978	0.00032342	0.0126093	0.0107243	Slpi/Ptgs2/Il1b/Btg2/Dusp1/Actb/Picalm/Tnfaip3/Dusp16/Zfp36/Samsn1/Ptprc/Ddx3x/Nr4a1/Rabgef1/Ppp1r15a/Pak2/Cdkn1a/Spag9/Mmp9/Tut7/Trib1/Plaur/Gpx1/Grk2/Stfa2l1/Cpeb2/Cdkn1b/Cstdc5/Lyn/Ddx6/Myadm/Flna/Dnaja1/Sirpa/Wac/Cstdc4/Ppp1r11/Slfn1/Chp1/Stfa2	41	1.89931	UP in Old
GOBP_REGULATION_OF_LOCOMOTION	GOBP_REGULATION_OF_LOCOMOTION	41/278	427/4978	0.00032342	0.0126093	0.0107243	Ptgs2/Il1b/Dusp1/S100a11/Ptprc/Cxcr2/Pfn1/Rabgef1/Actr3/Spag9/Mmp9/Sell/Egr1/Trib1/Nr4a3/Ccr1/Arpc2/Rab11a/Cdkn1b/Ssh2/Adipor1/Lyn/Iqgap1/Myadm/Gcnt2/Flna/Itga4/Trem1/Adam17/Arid4a/Gpsm3/Anxa1/Myh9/Cnn2/Fgr/Coro1a/Tlr2/Arhgdib/Crk/Nedd9/Snai1	41	1.89931	UP in Old
GOCC_CELL_CELL_JUNCTION	GOCC_CELL_CELL_JUNCTION	19/278	143/4978	0.000325353	0.0126093	0.0107243	Actb/Mpp7/Itgal/Pak2/Actr3/Zyx/Lyn/Iqgap1/Ddx6/Myadm/Flna/Itga4/Adam17/Tln1/Myh9/Actn1/Coro1a/Jaml/Kcnj2	19	1.89931	UP in Old
GOBP_POSITIVE_REGULATION_OF_PROGRAMMED_CELL_DEATH	GOBP_POSITIVE_REGULATION_OF_PROGRAMMED_CELL_DEATH	32/278	305/4978	0.000329503	0.0126234	0.0107363	Ptgs2/Il1b/Stk17b/Dusp1/Ptprc/S100a9/Nfkbid/G0s2/Ddx3x/Nr4a1/Cxcr2/S100a8/Ppp1r15a/Pak2/Cdkn1a/Mmp9/Egr1/Nr4a3/Grk2/Notch2/Sh3glb1/Lyn/Dnaja1/Itga4/Ncf2/Trem1/Adam17/Anxa1/Skil/Tnfrsf1a/Txnrd1/Osm	32	1.89882	UP in Old
GOBP_LEUKOCYTE_PROLIFERATION	GOBP_LEUKOCYTE_PROLIFERATION	21/278	167/4978	0.000343892	0.0128758	0.0109509	Il1b/Nfkbiz/Fosl2/Ptprc/Tyrobp/Lst1/Itgal/Cdkn1a/Tarm1/Lyn/Slc11a1/Slfn2/Junb/Anxa1/Cd80/Cnn2/Itgam/Itgb2/Coro1a/Slfn1/H2-T23	21	1.89023	UP in Old
GOBP_PROTEIN_POLYMERIZATION	GOBP_PROTEIN_POLYMERIZATION	16/278	110/4978	0.000344682	0.0128758	0.0109509	Ndel1/Gda/Arpc5/Pfn1/Actr3/Arpc2/Cdkn1b/Ssh2/Capzb/Myadm/Hcls1/Myh9/Coro1a/Tlr2/Arpc4/Svil	16	1.89023	UP in Old
GOBP_INTERLEUKIN_2_PRODUCTION	GOBP_INTERLEUKIN_2_PRODUCTION	8/278	33/4978	0.000348872	0.0128758	0.0109509	Il1b/Fosl2/Tnfaip3/Zfp36/Ptprc/Pde4b/Slc11a1/Anxa1	8	1.89023	UP in Old
GOBP_KERATINOCYTE_DIFFERENTIATION	GOBP_KERATINOCYTE_DIFFERENTIATION	10/278	50/4978	0.000351543	0.0128758	0.0109509	Ptgs2/Nfkbiz/Fosl2/Zfp36/Cdkn1a/Stfa2l1/Cstdc5/Anxa1/Cstdc4/Stfa2	10	1.89023	UP in Old
GOBP_EPIDERMAL_CELL_DIFFERENTIATION	GOBP_EPIDERMAL_CELL_DIFFERENTIATION	12/278	69/4978	0.000364044	0.0129067	0.0109772	Ptgs2/Nfkbiz/Fosl2/Zfp36/Cdkn1a/Stfa2l1/Maff/Cstdc5/Pafah1b1/Anxa1/Cstdc4/Stfa2	12	1.88919	UP in Old
GOBP_NEGATIVE_REGULATION_OF_SUPRAMOLECULAR_FIBER_ORGANIZATION	GOBP_NEGATIVE_REGULATION_OF_SUPRAMOLECULAR_FIBER_ORGANIZATION	12/278	69/4978	0.000364044	0.0129067	0.0109772	Pfn1/Pak2/Arpc2/Hspa8/Ssh2/Capzb/Myadm/Myh9/Coro1a/Tlr2/Gmfg/Svil	12	1.88919	UP in Old
GOCC_RUFFLE	GOCC_RUFFLE	13/278	79/4978	0.000366864	0.0129067	0.0109772	S100a6/S100a11/Plek/Lcp1/Actr3/Arpc2/Iqgap1/Myadm/Adam17/Tln1/Myh9/Fgr/Actn1	13	1.88919	UP in Old
GOBP_NEGATIVE_REGULATION_OF_PHOSPHORYLATION	GOBP_NEGATIVE_REGULATION_OF_PHOSPHORYLATION	20/278	156/4978	0.000367878	0.0129067	0.0109772	Il1b/Dusp1/Actb/Tnfaip3/Dusp16/Samsn1/Ptprc/Rabgef1/Ppp1r15a/Cdkn1a/Spag9/Trib1/Grk2/Cdkn1b/Lyn/Myadm/Dnaja1/Sirpa/Slfn1/Chp1	20	1.88919	UP in Old
GOBP_T_CELL_MEDIATED_IMMUNITY	GOBP_T_CELL_MEDIATED_IMMUNITY	11/278	60/4978	0.000398318	0.0138291	0.0117617	Il1b/Nfkbiz/Fosl2/Nlrp3/Ptprc/Lyst/Slc11a1/Slfn2/Cd80/Stx11/H2-T23	11	1.85921	UP in Old
GOBP_REGULATION_OF_PHOSPHORUS_METABOLIC_PROCESS	GOBP_REGULATION_OF_PHOSPHORUS_METABOLIC_PROCESS	44/278	474/4978	0.000406959	0.0139244	0.0118428	Ptgs2/Il1b/Dusp1/Actb/Entpd1/Tnfaip3/Dusp16/Samsn1/Ptprc/Ddx3x/Plek/Rabgef1/Ppp1r15a/Pak2/Cdkn1a/Spag9/Mmp9/Egr1/Trib1/Plaur/Pim1/Grk2/Notch2/Sh3glb1/Cdkn1b/Lyn/Iqgap1/Slc11a1/Myadm/Calm3/Dnaja1/Sirpa/Adam17/Hcls1/Cd80/Ppp1r11/Myh9/Itgb2/Fgr/Tnfrsf1a/Nedd9/Slfn1/Osm/Chp1	44	1.85622	UP in Old
GOBP_ACTIN_NUCLEATION	GOBP_ACTIN_NUCLEATION	7/278	26/4978	0.00041204	0.0139244	0.0118428	Arpc5/Actr3/Actr2/Arpc2/Coro1a/Arpc4/Gmfg	7	1.85622	UP in Old
GOBP_RESPONSE_TO_CYTOKINE	GOBP_RESPONSE_TO_CYTOKINE	40/278	418/4978	0.000413597	0.0139244	0.0118428	Ptgs2/Il1b/Nfkbiz/Dusp1/Fosl2/Zfp36/Ptprc/Cxcr2/Rabgef1/Actr3/Nfkbia/Actr2/Cxcl2/Sell/Nfil3/Egr1/Wfdc21/Lsp1/Grk2/Ccr1/Ccl6/Zyx/Adipor1/Lyn/Pafah1b1/Slc11a1/Sirpa/Adam17/Rel/Hcls1/Anxa1/Samhd1/Stx11/Ccrl2/Mpc1/Coro1a/Tnfrsf1a/Tlr2/Osm/Il17ra	40	1.85622	UP in Old
GOBP_REGULATION_OF_ACTIN_FILAMENT_ORGANIZATION	GOBP_REGULATION_OF_ACTIN_FILAMENT_ORGANIZATION	16/278	112/4978	0.000424554	0.0140103	0.0119158	Arpc5/Plek/Pfn1/Pak2/Actr3/Arpc2/Ssh2/Capzb/Myadm/Flna/Hcls1/Myh9/Coro1a/Tlr2/Gmfg/Svil	16	1.85355	UP in Old
GOBP_REGULATION_OF_CELL_MORPHOGENESIS	GOBP_REGULATION_OF_CELL_MORPHOGENESIS	16/278	112/4978	0.000424554	0.0140103	0.0119158	Picalm/Lst1/Actr3/Actr2/Spag9/Fmnl1/Sh3glb1/Hck/Capzb/Pafah1b1/Anxa1/Rhog/Myh9/Fgr/Coro1a/Crk	16	1.85355	UP in Old
GOBP_REGULATION_OF_PROTEIN_CONTAINING_COMPLEX_ASSEMBLY	GOBP_REGULATION_OF_PROTEIN_CONTAINING_COMPLEX_ASSEMBLY	23/278	194/4978	0.0004301	0.0140541	0.0119531	Gda/Mpp7/Arpc5/Ddx3x/Plek/Lcp1/Pfn1/Actr3/Arpc2/Sh3glb1/Hck/Cdkn1b/Hspa8/Ssh2/Trim30a/Lamp2/Capzb/Myadm/Hcls1/Myh9/Coro1a/Tlr2/Svil	23	1.8522	UP in Old
GOBP_POSITIVE_REGULATION_OF_MYELOID_LEUKOCYTE_DIFFERENTIATION	GOBP_POSITIVE_REGULATION_OF_MYELOID_LEUKOCYTE_DIFFERENTIATION	8/278	34/4978	0.000434477	0.0140593	0.0119576	Fos/Tyrobp/Trib1/Ccr1/Notch2/Hcls1/Itgam/Nedd9	8	1.85204	UP in Old
GOBP_EXOCYTOSIS	GOBP_EXOCYTOSIS	18/278	135/4978	0.00044689	0.014322	0.0121809	Plek/Rabgef1/Rab8b/Nr4a3/Ccr1/Hck/Rab31/Rab11a/Lyn/Vps4b/Anxa1/Stx11/Myh9/Itgam/Itgb2/Fgr/Coro1a/Ywhaz	18	1.844	UP in Old
GOBP_HUMORAL_IMMUNE_RESPONSE	GOBP_HUMORAL_IMMUNE_RESPONSE	11/278	61/4978	0.000462301	0.0144934	0.0123267	Slpi/Il1b/Fau/Ptprc/S100a9/Cxcl2/Wfdc21/Pglyrp1/Notch2/Hmgn2/H2-T23	11	1.83883	UP in Old
GOBP_MUSCLE_CELL_MIGRATION	GOBP_MUSCLE_CELL_MIGRATION	11/278	61/4978	0.000462301	0.0144934	0.0123267	S100a11/Arpc5/Egr1/Trib1/Nr4a3/Arpc2/Iqgap1/Itga4/Anxa1/Myh9/Crk	11	1.83883	UP in Old
GOMF_CHEMOKINE_BINDING	GOMF_CHEMOKINE_BINDING	5/278	13/4978	0.000465283	0.0144934	0.0123267	Zfp36/Cxcr2/Ccr1/Itga4/Ccrl2	5	1.83883	UP in Old
GOBP_EPITHELIAL_CELL_DIFFERENTIATION	GOBP_EPITHELIAL_CELL_DIFFERENTIATION	24/278	209/4978	0.000519617	0.016036	0.0136387	Ptgs2/Il1b/Nfkbiz/Fosl2/Zfp36/Kdm6b/Cdkn1a/Mmp9/Plaur/Gpx1/Stfa2l1/Notch2/Cdkn1b/Maff/Cstdc5/Pafah1b1/Myadm/Flna/Arid4a/Anxa1/Cstdc4/Skil/Tnfrsf1a/Stfa2	24	1.79491	UP in Old
GOBP_MYELOID_CELL_DEVELOPMENT	GOBP_MYELOID_CELL_DEVELOPMENT	8/278	35/4978	0.000536389	0.0161062	0.0136984	Tyrobp/Notch2/Pafah1b1/Ptbp3/Flna/Arid4a/Itgam/Tlr2	8	1.79301	UP in Old
GOBP_NEGATIVE_REGULATION_OF_PROTEIN_POLYMERIZATION	GOBP_NEGATIVE_REGULATION_OF_PROTEIN_POLYMERIZATION	8/278	35/4978	0.000536389	0.0161062	0.0136984	Pfn1/Arpc2/Ssh2/Capzb/Myadm/Myh9/Tlr2/Svil	8	1.79301	UP in Old
GOCC_CORTICAL_ACTIN_CYTOSKELETON	GOCC_CORTICAL_ACTIN_CYTOSKELETON	8/278	35/4978	0.000536389	0.0161062	0.0136984	Cap1/Actr2/Iqgap1/Myadm/Hcls1/Myh9/Actn1/Coro1a	8	1.79301	UP in Old
GOMF_CELL_ADHESION_MOLECULE_BINDING	GOMF_CELL_ADHESION_MOLECULE_BINDING	14/278	93/4978	0.000565057	0.0168155	0.0143017	Il1b/Lcp1/Itgal/Sell/Lyn/Itga4/Sirpa/Adam17/Tln1/Myh9/Itgam/Itgb2/Actn1/Jaml	14	1.77429	UP in Old
GOBP_POSITIVE_REGULATION_OF_CELL_ADHESION	GOBP_POSITIVE_REGULATION_OF_CELL_ADHESION	25/278	223/4978	0.000572391	0.016883	0.0143591	Il1b/Nfkbiz/Actb/Nlrp3/Ptprc/Nfkbid/Itgal/Nr4a3/Plaur/Arpc2/Iqgap1/Myadm/Gcnt2/Flna/Itga4/Sirpa/Trem1/Anxa1/Cd80/Myh9/Itgb2/Coro1a/Crk/Nedd9/H2-T23	25	1.77255	UP in Old
GOBP_REGULATION_OF_PHAGOCYTOSIS	GOBP_REGULATION_OF_PHAGOCYTOSIS	11/278	63/4978	0.000616277	0.018018	0.0153244	Il1b/Ptprc/Atg3/Hck/Rab31/Slc11a1/Sirpa/Myh9/Cnn2/Fgr/Tlr2	11	1.74429	UP in Old
GOBP_REGULATION_OF_CELLULAR_COMPONENT_SIZE	GOBP_REGULATION_OF_CELLULAR_COMPONENT_SIZE	19/278	151/4978	0.000652754	0.0189185	0.0160903	Ndel1/Picalm/Arpc5/Plek/Pfn1/Ppp1r15a/Actr3/Arpc2/Rab11a/Ssh2/Capzb/Pafah1b1/Myadm/Eif4g2/Hcls1/Myh9/Coro1a/Tlr2/Svil	19	1.72311	UP in Old
GOCC_SIDE_OF_MEMBRANE	GOCC_SIDE_OF_MEMBRANE	26/278	238/4978	0.000662508	0.0190238	0.0161799	Gsr/Cd52/S100a6/Entpd1/Ptprc/Cxcr2/Itgal/Sell/Clec4e/Plaur/Ccr1/Hck/Clec4a2/Lyn/Iqgap1/Itga4/Cd80/Myh9/Itgam/Itgb2/Ccrl2/Fgr/Gm2a/Tlr2/Gng5/H2-T23	26	1.7207	UP in Old
GOBP_SMOOTH_MUSCLE_CELL_MIGRATION	GOBP_SMOOTH_MUSCLE_CELL_MIGRATION	10/278	54/4978	0.000671619	0.0190238	0.0161799	S100a11/Arpc5/Egr1/Trib1/Nr4a3/Arpc2/Iqgap1/Itga4/Myh9/Crk	10	1.7207	UP in Old
GOMF_STRUCTURAL_CONSTITUENT_OF_CYTOSKELETON	GOMF_STRUCTURAL_CONSTITUENT_OF_CYTOSKELETON	7/278	28/4978	0.00067351	0.0190238	0.0161799	Actb/Arpc5/Actr3/Actr2/Arpc2/Tln1/Arpc4	7	1.7207	UP in Old
GOBP_NEGATIVE_REGULATION_OF_MULTICELLULAR_ORGANISMAL_PROCESS	GOBP_NEGATIVE_REGULATION_OF_MULTICELLULAR_ORGANISMAL_PROCESS	39/278	416/4978	0.000740233	0.0207327	0.0176333	Ptgs2/Il1b/Btg2/Nlrp3/Tnfaip3/Zfp36/Samsn1/Ptprc/Tyrobp/Nfkbid/Lst1/Pde4b/Rabgef1/Actr3/Trib1/Plaur/Pglyrp1/Grk2/Ccr1/Cdkn1b/Trim30a/Tarm1/Adipor1/Lyn/Slc11a1/Sirpa/Adam17/Arid4a/Rel/Anxa1/Cd80/Ppp1r11/Fgr/Tnfrsf1a/Tlr2/Lnpep/Arhgdib/Slfn1/Dusp5	39	1.68334	UP in Old
GOBP_WOUND_HEALING	GOBP_WOUND_HEALING	18/278	141/4978	0.000759621	0.0210189	0.0178767	Entpd1/S100a9/Plek/Cdkn1a/Plaur/Gpx1/Notch2/Lyst/F5/Lyn/Vps4b/Slc11a1/Flna/Anxa1/Myh9/Cnn2/Crk/Jaml	18	1.67739	UP in Old
GOCC_PODOSOME	GOCC_PODOSOME	6/278	21/4978	0.000764395	0.0210189	0.0178767	Actb/Lcp1/Actr3/Actr2/Arpc2/Tpm4	6	1.67739	UP in Old
GOBP_REGULATION_OF_SUPRAMOLECULAR_FIBER_ORGANIZATION	GOBP_REGULATION_OF_SUPRAMOLECULAR_FIBER_ORGANIZATION	19/278	153/4978	0.000769369	0.0210189	0.0178767	Gda/Arpc5/Plek/Pfn1/Pak2/Actr3/Arpc2/Cdkn1b/Hspa8/Ssh2/Capzb/Myadm/Flna/Hcls1/Myh9/Coro1a/Tlr2/Gmfg/Svil	19	1.67739	UP in Old
GOBP_NEGATIVE_REGULATION_OF_LYMPHOCYTE_ACTIVATION	GOBP_NEGATIVE_REGULATION_OF_LYMPHOCYTE_ACTIVATION	12/278	75/4978	0.000798828	0.0214673	0.0182581	Tnfaip3/Samsn1/Tyrobp/Nfkbid/Lst1/Pglyrp1/Tarm1/Lyn/Anxa1/Cd80/Fgr/Slfn1	12	1.66822	UP in Old
GOBP_POSITIVE_REGULATION_OF_LEUKOCYTE_MIGRATION	GOBP_POSITIVE_REGULATION_OF_LEUKOCYTE_MIGRATION	12/278	75/4978	0.000798828	0.0214673	0.0182581	Il1b/Cxcr2/Mmp9/Sell/Ccr1/Itga4/Trem1/Adam17/Gpsm3/Coro1a/Tlr2/Nedd9	12	1.66822	UP in Old
GOBP_CELL_SUBSTRATE_ADHESION	GOBP_CELL_SUBSTRATE_ADHESION	17/278	130/4978	0.000805105	0.0214673	0.0182581	Itgal/Arpc2/Zyx/Iqgap1/Myadm/Gcnt2/Flna/Itga4/Sirpa/Trem1/Myh9/Itgam/Itgb2/Actn1/Coro1a/Crk/Nedd9	17	1.66822	UP in Old
GOBP_ADAPTIVE_IMMUNE_RESPONSE	GOBP_ADAPTIVE_IMMUNE_RESPONSE	22/278	191/4978	0.000852147	0.0225413	0.0191715	Il1b/Nfkbiz/Fosl2/Nlrp3/Tnfaip3/Samsn1/Ptprc/Nfkbid/Lyst/Tarm1/Clec4a2/Lyn/Slc11a1/Slfn2/Trem1/Adam17/Anxa1/Cd80/Stx11/Slfn1/Il17ra/H2-T23	22	1.64702	UP in Old
GOBP_POSITIVE_REGULATION_OF_HEMOPOIESIS	GOBP_POSITIVE_REGULATION_OF_HEMOPOIESIS	14/278	97/4978	0.000870882	0.0228555	0.0194388	Nfkbiz/Actb/Fos/Nlrp3/Ptprc/Tyrobp/Nfkbid/Trib1/Ccr1/Notch2/Hcls1/Anxa1/Itgam/Nedd9	14	1.64101	UP in Old
GOBP_POSITIVE_REGULATION_OF_DEFENSE_RESPONSE	GOBP_POSITIVE_REGULATION_OF_DEFENSE_RESPONSE	24/278	217/4978	0.000896641	0.0233477	0.0198573	Ptgs2/Il1b/Nfkbiz/Nlrp3/Tnfaip3/Tyrobp/S100a9/Ddx3x/S100a8/Nfkbia/Slc15a3/Clec4e/Hmgb2/Irf2/Hspa8/Trim30a/Lamp2/Lyn/Gpsm3/Tnfrsf1a/Tlr2/Osm/Il17ra/H2-T23	24	1.63176	UP in Old
GOBP_T_CELL_ACTIVATION_INVOLVED_IN_IMMUNE_RESPONSE	GOBP_T_CELL_ACTIVATION_INVOLVED_IN_IMMUNE_RESPONSE	10/278	56/4978	0.000905082	0.0233848	0.0198889	Nfkbiz/Nlrp3/Nfkbid/Lcp1/Itgal/Clec4e/Slc11a1/Slfn2/Anxa1/Stx11	10	1.63107	UP in Old
GOBP_ANTIMICROBIAL_HUMORAL_RESPONSE	GOBP_ANTIMICROBIAL_HUMORAL_RESPONSE	8/278	38/4978	0.00096294	0.0246034	0.0209254	Slpi/Fau/S100a9/Cxcl2/Wfdc21/Pglyrp1/Hmgn2/H2-T23	8	1.609	UP in Old
GOBP_MYELOID_CELL_ACTIVATION_INVOLVED_IN_IMMUNE_RESPONSE	GOBP_MYELOID_CELL_ACTIVATION_INVOLVED_IN_IMMUNE_RESPONSE	9/278	47/4978	0.000967011	0.0246034	0.0209254	Tyrobp/Rabgef1/Nr4a3/Lyn/Stx11/Itgam/Itgb2/Fgr/Ywhaz	9	1.609	UP in Old
GOBP_PEPTIDE_CROSS_LINKING	GOBP_PEPTIDE_CROSS_LINKING	5/278	15/4978	0.000989611	0.0249877	0.0212522	Stfa2l1/Cstdc5/Anxa1/Cstdc4/Stfa2	5	1.60227	UP in Old
GOCC_EXTERNAL_SIDE_OF_PLASMA_MEMBRANE	GOCC_EXTERNAL_SIDE_OF_PLASMA_MEMBRANE	17/278	133/4978	0.00104571	0.0262056	0.022288	Gsr/Entpd1/Ptprc/Cxcr2/Itgal/Sell/Clec4e/Plaur/Ccr1/Clec4a2/Itga4/Cd80/Itgam/Itgb2/Ccrl2/Tlr2/H2-T23	17	1.58161	UP in Old
GOBP_MYELOID_LEUKOCYTE_ACTIVATION	GOBP_MYELOID_LEUKOCYTE_ACTIVATION	16/278	122/4978	0.00110698	0.0273301	0.0232444	Tyrobp/Cxcr2/Rabgef1/Nr4a3/Notch2/Lyn/Slc11a1/Anxa1/Stx11/Ptpre/Itgam/Itgb2/Fgr/Tlr2/Nampt/Ywhaz	16	1.56336	UP in Old
GOBP_NEGATIVE_REGULATION_OF_PROTEOLYSIS	GOBP_NEGATIVE_REGULATION_OF_PROTEOLYSIS	16/278	122/4978	0.00110698	0.0273301	0.0232444	Slpi/Ptgs2/Picalm/Ddx3x/Nr4a1/Ppp1r15a/Pak2/Mmp9/Plaur/Gpx1/Grk2/Stfa2l1/Cstdc5/Wac/Cstdc4/Stfa2	16	1.56336	UP in Old
GOBP_REGULATION_OF_PHOSPHORYLATION	GOBP_REGULATION_OF_PHOSPHORYLATION	39/278	425/4978	0.00112185	0.0274935	0.0233834	Ptgs2/Il1b/Dusp1/Actb/Tnfaip3/Dusp16/Samsn1/Ptprc/Ddx3x/Rabgef1/Ppp1r15a/Pak2/Cdkn1a/Spag9/Mmp9/Egr1/Trib1/Plaur/Pim1/Grk2/Notch2/Sh3glb1/Cdkn1b/Lyn/Iqgap1/Slc11a1/Myadm/Dnaja1/Sirpa/Adam17/Hcls1/Cd80/Itgb2/Fgr/Tnfrsf1a/Nedd9/Slfn1/Osm/Chp1	39	1.56077	UP in Old
GOCC_PHAGOCYTIC_VESICLE	GOCC_PHAGOCYTIC_VESICLE	12/278	78/4978	0.00114301	0.0275605	0.0234404	Fmnl1/Clec4e/Rab8b/Zyx/Rab31/Rab11a/Lamp2/Slc11a1/Stx11/Myh9/Coro1a/H2-T23	12	1.55971	UP in Old
GOBP_T_CELL_ACTIVATION	GOBP_T_CELL_ACTIVATION	27/278	260/4978	0.00114529	0.0275605	0.0234404	Il1b/Nfkbiz/Actb/Fosl2/Nlrp3/Ptprc/Nfkbid/Lcp1/Itgal/Clec4e/Egr1/Tarm1/Slc11a1/Slfn2/Sirpa/Adam17/Anxa1/Cd80/Stx11/Myh9/Itgam/Itgb2/Coro1a/Slfn1/Jaml/Ncor1/H2-T23	27	1.55971	UP in Old
GOBP_MYELOID_CELL_DIFFERENTIATION	GOBP_MYELOID_CELL_DIFFERENTIATION	23/278	208/4978	0.00114939	0.0275605	0.0234404	Fosl2/Fos/Zfp36/Tyrobp/Nfkbia/Trib1/Ccr1/Notch2/Hmgb2/Lbr/Lyn/Pafah1b1/Ptbp3/Flna/Junb/Arid4a/Hcls1/Myh9/Itgam/Actn1/Tlr2/Nedd9/Ncor1	23	1.55971	UP in Old
GOBP_NEGATIVE_REGULATION_OF_CELL_ACTIVATION	GOBP_NEGATIVE_REGULATION_OF_CELL_ACTIVATION	13/278	89/4978	0.00118244	0.0281504	0.0239421	Tnfaip3/Samsn1/Tyrobp/Nfkbid/Lst1/Rabgef1/Pglyrp1/Tarm1/Lyn/Anxa1/Cd80/Fgr/Slfn1	13	1.55052	UP in Old
GOBP_POSITIVE_REGULATION_OF_IMMUNE_RESPONSE	GOBP_POSITIVE_REGULATION_OF_IMMUNE_RESPONSE	30/278	302/4978	0.00126193	0.0297616	0.0253124	Il1b/Nfkbiz/Fosl2/Nlrp3/Tnfaip3/Ptprc/Tyrobp/Nfkbid/Pde4b/Ddx3x/Rabgef1/Nfkbia/Slc15a3/Clec4e/Themis2/Nr4a3/Hmgb2/Fpr1/Irf2/Hspa8/Trim30a/Lamp2/Lyn/Slc11a1/Anxa1/Itgam/Itgb2/Fgr/Tlr2/H2-T23	30	1.52634	UP in Old
GOBP_ARP2_3_COMPLEX_MEDIATED_ACTIN_NUCLEATION	GOBP_ARP2_3_COMPLEX_MEDIATED_ACTIN_NUCLEATION	6/278	23/4978	0.00129359	0.0297616	0.0253124	Arpc5/Actr3/Actr2/Arpc2/Arpc4/Gmfg	6	1.52634	UP in Old
GOBP_NEGATIVE_REGULATION_OF_STRESS_ACTIVATED_PROTEIN_KINASE_SIGNALING_CASCADE	GOBP_NEGATIVE_REGULATION_OF_STRESS_ACTIVATED_PROTEIN_KINASE_SIGNALING_CASCADE	6/278	23/4978	0.00129359	0.0297616	0.0253124	Dusp1/Dusp16/Pafah1b1/Dnaja1/Sirpa/Ncor1	6	1.52634	UP in Old
GOBP_CELL_ADHESION_MEDIATED_BY_INTEGRIN	GOBP_CELL_ADHESION_MEDIATED_BY_INTEGRIN	7/278	31/4978	0.00129476	0.0297616	0.0253124	Itgal/Lyn/Itga4/Adam17/Itgam/Itgb2/Crk	7	1.52634	UP in Old
GOBP_RESPONSE_TO_CHEMOKINE	GOBP_RESPONSE_TO_CHEMOKINE	7/278	31/4978	0.00129476	0.0297616	0.0253124	Dusp1/Cxcl2/Grk2/Ccr1/Ccl6/Lyn/Ccrl2	7	1.52634	UP in Old
GOBP_POSITIVE_REGULATION_OF_CELL_DIFFERENTIATION	GOBP_POSITIVE_REGULATION_OF_CELL_DIFFERENTIATION	33/278	344/4978	0.00131556	0.0298801	0.0254132	Ptgs2/Il1b/Nfkbiz/Actb/Ndel1/Picalm/Fos/Nlrp3/Zfp36/Ptprc/Tyrobp/Nfkbid/Actr3/Actr2/Spag9/Trib1/Pim1/Ccr1/Notch2/Hmgb2/Sh3glb1/Lyn/Pafah1b1/Gcnt2/Eif4g2/Junb/Hcls1/Anxa1/Itgam/Skil/Tlr2/Nedd9/Snai1	33	1.52462	UP in Old
GOBP_POSITIVE_REGULATION_OF_CYTOKINE_PRODUCTION	GOBP_POSITIVE_REGULATION_OF_CYTOKINE_PRODUCTION	24/278	223/4978	0.00131784	0.0298801	0.0254132	Ptgs2/Il1b/Nlrp3/Ptprc/Tyrobp/Pde4b/Ddx3x/Clec4e/Egr1/Nr4a3/Grk2/Hmgb2/Tarm1/Slc11a1/Adam17/Gpsm3/Rel/Anxa1/Fgr/Tnfrsf1a/Tlr2/Osm/Il17ra/H2-T23	24	1.52462	UP in Old
GOBP_VACUOLAR_LOCALIZATION	GOBP_VACUOLAR_LOCALIZATION	8/278	40/4978	0.0013739	0.0307125	0.0261212	Ndel1/Rabgef1/Spag9/Nr4a3/Lyn/Myh9/Fgr/Ywhaz	8	1.51268	UP in Old
GOBP_NEGATIVE_REGULATION_OF_ENDOPEPTIDASE_ACTIVITY	GOBP_NEGATIVE_REGULATION_OF_ENDOPEPTIDASE_ACTIVITY	10/278	59/4978	0.00137676	0.0307125	0.0261212	Ptgs2/Picalm/Ddx3x/Nr4a1/Pak2/Mmp9/Plaur/Gpx1/Grk2/Stfa2	10	1.51268	UP in Old
GOBP_SECRETION	GOBP_SECRETION	33/278	345/4978	0.0013822	0.0307125	0.0261212	Ptgs2/Il1b/Entpd1/Fosl2/S100a9/Nr4a1/Plek/Rabgef1/S100a8/Rab8b/Nr4a3/Grk2/Ccr1/Lyst/Hck/Rab31/Rab11a/Lyn/Pafah1b1/Vps4b/Atp5j/Anxa1/Stx11/Myh9/Itgam/Itgb2/Fgr/Coro1a/Tnfrsf1a/Tlr2/Serp1/Osm/Ywhaz	33	1.51268	UP in Old
GOBP_POSITIVE_REGULATION_OF_CELL_ACTIVATION	GOBP_POSITIVE_REGULATION_OF_CELL_ACTIVATION	21/278	186/4978	0.00144229	0.0318354	0.0270762	Il1b/Nfkbiz/Actb/Nlrp3/Ptprc/Tyrobp/Nfkbid/Plek/Itgal/Cdkn1a/Nr4a3/Lyst/Flna/Sirpa/Anxa1/Cd80/Itgam/Itgb2/Fgr/Coro1a/H2-T23	21	1.49709	UP in Old
GOMF_PROTEIN_TYROSINE_SERINE_THREONINE_PHOSPHATASE_ACTIVITY	GOMF_PROTEIN_TYROSINE_SERINE_THREONINE_PHOSPHATASE_ACTIVITY	4/278	4978-10-01	0.00152892	0.0335255	0.0285137	Dusp1/Dusp16/Ssh2/Dusp5	4	1.47462	UP in Old
GOBP_CORTICAL_CYTOSKELETON_ORGANIZATION	GOBP_CORTICAL_CYTOSKELETON_ORGANIZATION	7/278	32/4978	0.00157958	0.0344101	0.029266	Plek/Fmnl1/Iqgap1/Pafah1b1/Tln1/Rhog/Actn1	7	1.46331	UP in Old
GOBP_NEGATIVE_REGULATION_OF_CELLULAR_COMPONENT_ORGANIZATION	GOBP_NEGATIVE_REGULATION_OF_CELLULAR_COMPONENT_ORGANIZATION	29/278	293/4978	0.00161086	0.0347084	0.0295197	Il1b/Picalm/Ddx3x/Pfn1/Rabgef1/Pak2/Actr3/Atg3/Gpx1/Arpc2/Hspa8/Ssh2/Trim30a/Lamp2/Dennd5a/Capzb/Pafah1b1/Myadm/Flna/Sirpa/Adam17/Myh9/Cnn2/Coro1a/Tnfrsf1a/Tlr2/Osm/Gmfg/Svil	29	1.45957	UP in Old
GOBP_FORMATION_OF_PRIMARY_GERM_LAYER	GOBP_FORMATION_OF_PRIMARY_GERM_LAYER	8/278	41/4978	0.00162599	0.0347084	0.0295197	Dusp1/Ets2/Kdm6b/Nr4a3/Myh9/Txnrd1/Snai1/Dusp5	8	1.45957	UP in Old
GOBP_NEUTROPHIL_ACTIVATION	GOBP_NEUTROPHIL_ACTIVATION	6/278	24/4978	0.0016452	0.0347084	0.0295197	Tyrobp/Cxcr2/Anxa1/Stx11/Itgam/Itgb2	6	1.45957	UP in Old
GOBP_REGULATION_OF_STRIATED_MUSCLE_CONTRACTION	GOBP_REGULATION_OF_STRIATED_MUSCLE_CONTRACTION	6/278	24/4978	0.0016452	0.0347084	0.0295197	Pde4b/Nr4a1/Grk2/Calm3/Grcc10/Kcnj2	6	1.45957	UP in Old
GOBP_NEGATIVE_REGULATION_OF_INTRACELLULAR_SIGNAL_TRANSDUCTION	GOBP_NEGATIVE_REGULATION_OF_INTRACELLULAR_SIGNAL_TRANSDUCTION	26/278	253/4978	0.00164534	0.0347084	0.0295197	Ptgs2/Il1b/Dusp1/Nlrp3/Tnfaip3/Dusp16/Ptprc/Nfkbid/Ddx3x/Rabgef1/Mmp9/Plaur/Gpx1/Sh3glb1/Grina/Adipor1/Lyn/Pafah1b1/Myadm/Dnaja1/Sirpa/Chp1/Snai1/Ncor1/Ywhaz/Dusp5	26	1.45957	UP in Old
GOBP_POSITIVE_REGULATION_OF_TRANSPORT	GOBP_POSITIVE_REGULATION_OF_TRANSPORT	35/278	377/4978	0.00167149	0.0350383	0.0298003	Ptgs2/Il1b/Cox17/Picalm/Ptprc/S100a9/S100a8/Actr3/Nfkbia/Rab8b/Nr4a3/Grk2/Ccr1/Arpc2/Tomm7/Sh3glb1/Rab31/Plk3/Vps4b/Slc11a1/Calm3/Flna/Sirpa/Hcls1/Anxa1/Myh9/Itgam/Itgb2/Fgr/Tnfrsf1a/Tlr2/Serp1/Chp1/Glrx/Kcnj2	35	1.45546	UP in Old
GOBP_LEUKOCYTE_DIFFERENTIATION	GOBP_LEUKOCYTE_DIFFERENTIATION	29/278	294/4978	0.00169806	0.0353727	0.0300847	Il1b/Nfkbiz/Actb/Fosl2/Fos/Nlrp3/Tnfaip3/Ptprc/Tyrobp/Nfkbid/Nfil3/Clec4e/Egr1/Trib1/Pglyrp1/Ccr1/Notch2/Lbr/Lyn/Pafah1b1/Adam17/Junb/Hcls1/Anxa1/Pbx1/Itgam/Tlr2/Nedd9/Ncor1	29	1.45133	UP in Old
GOBP_REGULATION_OF_CELL_ADHESION	GOBP_REGULATION_OF_CELL_ADHESION	31/278	322/4978	0.00174597	0.0361448	0.0307414	Il1b/Nfkbiz/Dusp1/Actb/Nlrp3/Tnfaip3/Ptprc/Nfkbid/Itgal/Nr4a3/Plaur/Arpc2/Tarm1/Cytip/Lyn/Iqgap1/Myadm/Gcnt2/Flna/Itga4/Sirpa/Trem1/Anxa1/Cd80/Myh9/Itgb2/Coro1a/Crk/Nedd9/Slfn1/H2-T23	31	1.44195	UP in Old
GOBP_LEUKOCYTE_CELL_CELL_ADHESION	GOBP_LEUKOCYTE_CELL_CELL_ADHESION	21/278	189/4978	0.00176608	0.0363355	0.0309035	Il1b/Nfkbiz/Actb/Nlrp3/Ptprc/S100a9/Nfkbid/S100a8/Itgal/Sell/Nr4a3/Tarm1/Itga4/Sirpa/Anxa1/Cd80/Itgam/Itgb2/Coro1a/Slfn1/H2-T23	21	1.43967	UP in Old
GOBP_IMMUNE_RESPONSE_REGULATING_SIGNALING_PATHWAY	GOBP_IMMUNE_RESPONSE_REGULATING_SIGNALING_PATHWAY	22/278	202/4978	0.00178969	0.0365952	0.0311245	Nfkbiz/Fosl2/Nlrp3/Tnfaip3/Ptprc/Tyrobp/Nfkbid/Pde4b/Ddx3x/Rabgef1/Nfkbia/Slc15a3/Clec4e/Themis2/Nr4a3/Fpr1/Irf2/Hspa8/Trim30a/Lamp2/Lyn/Tlr2	22	1.43658	UP in Old
GOCC_CELL_CORTEX	GOCC_CELL_CORTEX	15/278	116/4978	0.00181733	0.0369339	0.0314125	Actb/Cap1/Pfn1/Actr2/Tpm4/Cytip/Capzb/Iqgap1/Pafah1b1/Myadm/Flna/Hcls1/Myh9/Actn1/Coro1a	15	1.43258	UP in Old
GOCC_DENDRITIC_SHAFT	GOCC_DENDRITIC_SHAFT	5/278	17/4978	0.00185926	0.0375571	0.0319426	Grk2/Arpc2/Hspa8/Cript/Flna	5	1.42531	UP in Old
GOBP_RESPONSE_TO_LIPID	GOBP_RESPONSE_TO_LIPID	30/278	310/4978	0.0019111	0.038187	0.0324782	Slpi/Ptgs2/Il1b/Nfkbiz/Fosl2/Nlrp3/Tnfaip3/Zfp36/S100a9/Pde4b/Nr4a1/S100a8/Nfkbia/Cxcl2/Trib1/Wfdc21/Pim1/Hmgb2/Trim30a/Lyn/Vps4b/Slc11a1/Dnaja1/Sirpa/Ncf2/Adam17/Anxa1/Cd80/Tlr2/Ncor1	30	1.41808	UP in Old
GOCC_ACTIN_FILAMENT_BUNDLE	GOCC_ACTIN_FILAMENT_BUNDLE	8/278	42/4978	0.00191336	0.038187	0.0324782	Actb/Lcp1/Zyx/Tpm4/Flna/Myh9/Cnn2/Actn1	8	1.41808	UP in Old
GOBP_NEGATIVE_REGULATION_OF_IMMUNE_RESPONSE	GOBP_NEGATIVE_REGULATION_OF_IMMUNE_RESPONSE	13/278	94/4978	0.00197143	0.0389296	0.0331099	Tnfaip3/Samsn1/Ptprc/Rabgef1/Pglyrp1/Gpx1/Ccr1/Anxa1/Cd80/Samhd1/Crk/Ywhaz/H2-T23	13	1.40972	UP in Old
GOBP_POSITIVE_REGULATION_OF_IMMUNE_EFFECTOR_PROCESS	GOBP_POSITIVE_REGULATION_OF_IMMUNE_EFFECTOR_PROCESS	15/278	117/4978	0.00198207	0.0389296	0.0331099	Il1b/Nfkbiz/Nlrp3/Ptprc/Tyrobp/Nfkbid/Rabgef1/Nr4a3/Lyn/Anxa1/Itgam/Itgb2/Fgr/Tlr2/H2-T23	15	1.40972	UP in Old
GOBP_REGULATED_EXOCYTOSIS	GOBP_REGULATED_EXOCYTOSIS	12/278	83/4978	0.00198561	0.0389296	0.0331099	Plek/Rabgef1/Nr4a3/Rab31/Lyn/Stx11/Myh9/Itgam/Itgb2/Fgr/Coro1a/Ywhaz	12	1.40972	UP in Old
GOBP_REGULATION_OF_CELL_CELL_ADHESION	GOBP_REGULATION_OF_CELL_CELL_ADHESION	22/278	205/4978	0.00216294	0.0421583	0.0358559	Il1b/Nfkbiz/Actb/Nlrp3/Tnfaip3/Ptprc/Nfkbid/Itgal/Nr4a3/Plaur/Tarm1/Lyn/Myadm/Gcnt2/Itga4/Sirpa/Anxa1/Cd80/Itgb2/Coro1a/Slfn1/H2-T23	22	1.37512	UP in Old
GOBP_NEGATIVE_REGULATION_OF_DEFENSE_RESPONSE	GOBP_NEGATIVE_REGULATION_OF_DEFENSE_RESPONSE	16/278	130/4978	0.00217996	0.0422432	0.0359281	Nlrp3/Tnfaip3/Zfp36/Rabgef1/Pglyrp1/Gpx1/Ccr1/Hspa8/Trim30a/Lamp2/Sirpa/Samhd1/Tnfrsf1a/Crk/Ywhaz/H2-T23	16	1.37424	UP in Old
GOBP_NEGATIVE_REGULATION_OF_RESPONSE_TO_EXTERNAL_STIMULUS	GOBP_NEGATIVE_REGULATION_OF_RESPONSE_TO_EXTERNAL_STIMULUS	19/278	167/4978	0.00220617	0.0425039	0.0361498	Dusp1/Nlrp3/Tnfaip3/Zfp36/Rabgef1/Trib1/Plaur/Pglyrp1/Gpx1/Ccr1/Hspa8/Trim30a/Lamp2/Sirpa/Samhd1/Tnfrsf1a/Crk/Ywhaz/H2-T23	19	1.37157	UP in Old
GOCC_CYTOSOLIC_SMALL_RIBOSOMAL_SUBUNIT	GOCC_CYTOSOLIC_SMALL_RIBOSOMAL_SUBUNIT	7/278	34/4978	0.00229371	0.0435295	0.0370221	Fau/Ddx3x/Uba52/Rps25/Rps9/Rps27/Rps26	7	1.36122	UP in Old
GOBP_ICOSANOID_SECRETION	GOBP_ICOSANOID_SECRETION	4/278	4978-11-01	0.00229785	0.0435295	0.0370221	Ptgs2/Il1b/Atp5j/Anxa1	4	1.36122	UP in Old
GOBP_REGULATION_OF_LEUKOCYTE_CHEMOTAXIS	GOBP_REGULATION_OF_LEUKOCYTE_CHEMOTAXIS	10/278	63/4978	0.00229859	0.0435295	0.0370221	Il1b/Dusp1/Cxcr2/Sell/Ccr1/Lyn/Trem1/Adam17/Gpsm3/Nedd9	10	1.36122	UP in Old
GOBP_REGULATION_OF_IMMUNE_EFFECTOR_PROCESS	GOBP_REGULATION_OF_IMMUNE_EFFECTOR_PROCESS	19/278	168/4978	0.0023643	0.0445209	0.0378653	Il1b/Nfkbiz/Nlrp3/Tnfaip3/Ptprc/Tyrobp/Nfkbid/Rabgef1/Nr4a3/Pglyrp1/Lyn/Anxa1/Cd80/Itgam/Itgb2/Fgr/Tlr2/Crk/H2-T23	19	1.35144	UP in Old
GOBP_CELL_KILLING	GOBP_CELL_KILLING	12/278	85/4978	0.00244121	0.0455214	0.0387163	Ptprc/Tyrobp/Lyz2/Pglyrp1/Lyst/Hmgn2/Trem1/Stx11/Itgam/Coro1a/Crk/H2-T23	12	1.34178	UP in Old
GOBP_NEGATIVE_REGULATION_OF_JNK_CASCADE	GOBP_NEGATIVE_REGULATION_OF_JNK_CASCADE	5/278	18/4978	0.0024584	0.0455214	0.0387163	Dusp16/Pafah1b1/Dnaja1/Sirpa/Ncor1	5	1.34178	UP in Old
GOCC_RESPIRATORY_CHAIN_COMPLEX_IV	GOCC_RESPIRATORY_CHAIN_COMPLEX_IV	5/278	18/4978	0.0024584	0.0455214	0.0387163	Cox6b1/Cox8a/Cox6c/Cox7a2/Cox7c	5	1.34178	UP in Old
GOBP_CELL_JUNCTION_ORGANIZATION	GOBP_CELL_JUNCTION_ORGANIZATION	23/278	221/4978	0.00257892	0.0474892	0.0403899	Il1b/Actb/Picalm/Mpp7/Pfn1/Pak2/Actr3/Actr2/Rab8b/Hspa8/Cript/Iqgap1/Pafah1b1/Flna/Tln1/Myh9/Itgam/Actn1/Tlr2/Crk/Nedd9/Snai1/Ywhaz	23	1.3234	UP in Old
GOBP_REGULATION_OF_HYDROLASE_ACTIVITY	GOBP_REGULATION_OF_HYDROLASE_ACTIVITY	34/278	373/4978	0.00264973	0.0485251	0.0412709	Slpi/Ptgs2/Ndel1/Picalm/Nlrp3/Ptprc/S100a9/Ddx3x/Nr4a1/Plek/S100a8/Ppp1r15a/Pak2/Mmp9/Plaur/Gpx1/Grk2/Stfa2l1/Ccl6/Hmgb2/Cpeb2/Cstdc5/Lyn/Iqgap1/Pafah1b1/Calm3/Anxa1/Cstdc4/Ppp1r11/Rhog/Crk/Nedd9/Chp1/Stfa2	34	1.31403	UP in Old
GOBP_PEPTIDYL_TYROSINE_MODIFICATION	GOBP_PEPTIDYL_TYROSINE_MODIFICATION	14/278	109/4978	0.00273003	0.0497224	0.0422892	Samsn1/Ptprc/Pak2/Hck/Lyn/Iqgap1/Adam17/Hcls1/Cd80/Itgb2/Fgr/Tnfrsf1a/Nedd9/Osm	14	1.30345	UP in Old
GOMF_STRUCTURAL_CONSTITUENT_OF_RIBOSOME	GOMF_STRUCTURAL_CONSTITUENT_OF_RIBOSOME	13/278	111/4978	0.00840524	0.101136	0.0860167	Mrpl33/Fau/Uba52/Rpl37/Rps25/Rpl34/Ndufa7/Rpl35a/Rps9/Mrps21/Rps27/Mrpl52/Rps26	13	0.995095	UP in Old
GOMF_STRUCTURAL_MOLECULE_ACTIVITY	GOMF_STRUCTURAL_MOLECULE_ACTIVITY	22/278	231/4978	0.00912103	0.106668	0.0907219	Mrpl33/Actb/Fau/Arpc5/Actr3/Nup98/Actr2/Uba52/Rpl37/Arpc2/Rps25/Rpl34/Ndufa7/Rpl35a/Tln1/Rps9/Mrps21/Rps27/Actn1/Mrpl52/Arpc4/Rps26	22	0.971966	UP in Old
GOCC_SMALL_RIBOSOMAL_SUBUNIT	GOCC_SMALL_RIBOSOMAL_SUBUNIT	8/278	54/4978	0.00944339	0.108061	0.0919066	Fau/Ddx3x/Uba52/Rps25/Rps9/Mrps21/Rps27/Rps26	8	0.966331	UP in Old
GOCC_CYTOCHROME_COMPLEX	GOCC_CYTOCHROME_COMPLEX	5/278	26/4978	0.0130855	0.128276	0.1091	Cox6b1/Cox8a/Cox6c/Cox7a2/Cox7c	5	0.891854	UP in Old
GOCC_CYTOSOLIC_RIBOSOME	GOCC_CYTOSOLIC_RIBOSOME	11/278	94/4978	0.0148863	0.138598	0.117878	Fau/Ddx3x/Uba52/Rpl37/Rps25/Rpl34/Rpl35a/Rps9/Etf1/Rps27/Rps26	11	0.858243	UP in Old
GOCC_RIBOSOME	GOCC_RIBOSOME	15/278	148/4978	0.0173917	0.14767	0.125594	Mrpl33/Fau/Ddx3x/Uba52/Rpl37/Rps25/Rpl34/Ndufa7/Rpl35a/Rps9/Etf1/Mrps21/Rps27/Mrpl52/Rps26	15	0.830708	UP in Old
GOBP_RIBOSOMAL_SMALL_SUBUNIT_ASSEMBLY	GOBP_RIBOSOMAL_SMALL_SUBUNIT_ASSEMBLY	3/278	4978-11-01	0.0203409	0.159146	0.135355	Fau/Rps25/Rps27	3	0.798204	UP in Old
GOCC_RIBOSOMAL_SUBUNIT	GOCC_RIBOSOMAL_SUBUNIT	13/278	126/4978	0.0226812	0.167551	0.142504	Mrpl33/Fau/Ddx3x/Uba52/Rpl37/Rps25/Rpl34/Rpl35a/Rps9/Mrps21/Rps27/Mrpl52/Rps26	13	0.775852	UP in Old
GOBP_TRANSLATION_AT_SYNAPSE	GOBP_TRANSLATION_AT_SYNAPSE	6/278	43/4978	0.030685	0.203096	0.172735	Uba52/Rpl37/Rpl34/Rpl35a/Rps27/Rps26	6	0.692298	UP in Old
GOCC_PRESYNAPSE	GOCC_PRESYNAPSE	20/278	236/4978	0.0390371	0.233173	0.198315	Actb/Ndel1/Entpd1/Picalm/Kctd12/Pde4b/Pfn1/Uba52/Rpl37/Rab8b/Grk2/Arpc2/Rpl34/Sh3glb1/Hspa8/Rpl35a/Calm3/Stx11/Rps27/Rps26	20	0.632321	UP in Old
GOMF_PROTON_TRANSMEMBRANE_TRANSPORTER_ACTIVITY	GOMF_PROTON_TRANSMEMBRANE_TRANSPORTER_ACTIVITY	6/278	50/4978	0.0579966	0.281537	0.239449	Atp5l/Slc11a1/Slc16a3/Atp5j/Atp5j2/Chp1	6	0.550465	UP in Old
GOBP_RIBOSOME_ASSEMBLY	GOBP_RIBOSOME_ASSEMBLY	4/278	27/4978	0.060643	0.288109	0.245038	Fau/Ddx3x/Rps25/Rps27	4	0.540444	UP in Old
GOBP_CYTOPLASMIC_TRANSLATION	GOBP_CYTOPLASMIC_TRANSLATION	9/278	101/4978	0.109566	0.391408	0.332895	Fau/Uba52/Rps25/Cpeb2/Rpl34/Rpl35a/Rps9/Etf1/Rps26	9	0.40737	UP in Old
GOBP_PEPTIDE_BIOSYNTHETIC_PROCESS	GOBP_PEPTIDE_BIOSYNTHETIC_PROCESS	25/278	351/4978	0.12068	0.412286	0.350651	Btg2/Mrpl33/Lars2/Fau/Zfp36/S100a9/Ddx3x/Ppp1r15a/Uba52/Rpl37/Tut7/Rps25/Cpeb2/Rpl34/Ndufa7/Rpl35a/Ddx6/Eif4g2/Rps9/Etf1/Mrps21/Rps27/Mrpl52/Serp1/Rps26	25	0.384802	UP in Old
GOBP_PEPTIDE_METABOLIC_PROCESS	GOBP_PEPTIDE_METABOLIC_PROCESS	28/278	400/4978	0.122262	0.412286	0.350651	Btg2/Mrpl33/Lars2/Picalm/Fau/Zfp36/S100a9/Ddx3x/Ppp1r15a/Uba52/Rpl37/Tut7/Rps25/Cpeb2/Rpl34/Ndufa7/Rpl35a/Ddx6/Eif4g2/Rps9/Etf1/Mrps21/Rps27/Mrpl52/Lnpep/Serp1/Cpd/Rps26	28	0.384802	UP in Old
GOBP_AMIDE_BIOSYNTHETIC_PROCESS	GOBP_AMIDE_BIOSYNTHETIC_PROCESS	26/278	391/4978	0.197768	0.521268	0.443342	Btg2/Mrpl33/Lars2/Fau/Zfp36/S100a9/Ddx3x/Ppp1r15a/Uba52/Rpl37/Tut7/Rps25/Cpeb2/Rpl34/Ndufa7/Rpl35a/Ddx6/Eif4g2/Rps9/Mpc1/Etf1/Mrps21/Rps27/Mrpl52/Serp1/Rps26	26	0.282939	UP in Old
GOBP_RIBOSOMAL_SMALL_SUBUNIT_BIOGENESIS	GOBP_RIBOSOMAL_SMALL_SUBUNIT_BIOGENESIS	4/278	45/4978	0.241566	0.569232	0.484136	Fau/Rps25/Rps9/Rps27	4	0.24471	UP in Old
GOBP_AMIDE_METABOLIC_PROCESS	GOBP_AMIDE_METABOLIC_PROCESS	31/278	491/4978	0.257167	0.588693	0.500687	Btg2/Mrpl33/Lars2/Picalm/Fau/Gda/Zfp36/S100a9/Ddx3x/Ppp1r15a/Uba52/Rpl37/Tut7/Rps25/Cpeb2/Rpl34/Ndufa7/Rpl35a/Ddx6/Eif4g2/Rps9/Mpc1/Etf1/Gm2a/Mrps21/Rps27/Mrpl52/Lnpep/Serp1/Cpd/Rps26	31	0.230111	UP in Old
GOCC_LARGE_RIBOSOMAL_SUBUNIT	GOCC_LARGE_RIBOSOMAL_SUBUNIT	6/278	77/4978	0.25891	0.592276	0.503734	Mrpl33/Uba52/Rpl37/Rpl34/Rpl35a/Mrpl52	6	0.227476	UP in Old
GOCC_RIBONUCLEOPROTEIN_COMPLEX	GOCC_RIBONUCLEOPROTEIN_COMPLEX	25/278	395/4978	0.281994	0.617128	0.524871	Mrpl33/Actb/Fau/Zfp36/Ddx3x/Nup98/Uba52/Rpl37/Sf3b1/Rps25/Cpeb2/Rpl34/Hspa8/Rpl35a/Cript/Iqgap1/Ddx6/Rbms1/Wac/Rps9/Mrps21/Rps27/Mrpl52/Hnrnpa2b1/Rps26	25	0.209625	UP in Old
GOCC_CYTOSOLIC_LARGE_RIBOSOMAL_SUBUNIT	GOCC_CYTOSOLIC_LARGE_RIBOSOMAL_SUBUNIT	4/278	51/4978	0.317488	0.658485	0.560046	Uba52/Rpl37/Rpl34/Rpl35a	4	0.181454	UP in Old
GOBP_RIBOSOME_BIOGENESIS	GOBP_RIBOSOME_BIOGENESIS	7/278	121/4978	0.518259	0.759266	0.64576	Fau/Ddx3x/Rps25/Sde2/Rpl35a/Rps9/Rps27	7	0.119606	UP in Old
GOBP_PROTEIN_RNA_COMPLEX_ORGANIZATION	GOBP_PROTEIN_RNA_COMPLEX_ORGANIZATION	5/278	91/4978	0.58083	0.783451	0.66633	Fau/Sf3b1/Rps25/Rps27/Mbnl1	5	0.105988	UP in Old
GOCC_SMALL_SUBUNIT_PROCESSOME	GOCC_SMALL_SUBUNIT_PROCESSOME	2/278	36/4978	0.605591	0.791853	0.673476	Rps9/Rps27	2	0.101355	UP in Old
GOBP_RIBONUCLEOPROTEIN_COMPLEX_BIOGENESIS	GOBP_RIBONUCLEOPROTEIN_COMPLEX_BIOGENESIS	9/278	182/4978	0.696497	0.833289	0.708718	Fau/Ddx3x/Sf3b1/Rps25/Sde2/Rpl35a/Rps9/Rps27/Mbnl1	9	0.0792042	UP in Old
GOMF_RRNA_BINDING	GOMF_RRNA_BINDING	2/278	46/4978	0.736789	0.84973	0.7227	Rpl37/Rps9	2	0.0707191	UP in Old
GOCC_COLLAGEN_CONTAINING_EXTRACELLULAR_MATRIX	GOCC_COLLAGEN_CONTAINING_EXTRACELLULAR_MATRIX	5/278	109/4978	0.737207	0.849917	0.72286	S100a6/Entpd1/S100a11/Mmp9/Anxa1	5	0.0706235	UP in Old
GOCC_POLYSOME	GOCC_POLYSOME	2/278	51/4978	0.787227	0.876547	0.745508	Cpeb2/Rps26	2	0.0572249	UP in Old
GOCC_POLYSOMAL_RIBOSOME	GOCC_POLYSOMAL_RIBOSOME	1/278	27/4978	0.788971	0.876547	0.745508	Rps26	1	0.0572249	UP in Old
GOCC_EXTERNAL_ENCAPSULATING_STRUCTURE	GOCC_EXTERNAL_ENCAPSULATING_STRUCTURE	5/278	121/4978	0.815023	0.888898	0.756013	S100a6/Entpd1/S100a11/Mmp9/Anxa1	5	0.051148	UP in Old
GOBP_RIBOSOMAL_LARGE_SUBUNIT_BIOGENESIS	GOBP_RIBOSOMAL_LARGE_SUBUNIT_BIOGENESIS	1/278	31/4978	0.832536	0.898544	0.764217	Rpl35a	1	0.0464608	UP in Old
GOCC_CYTOSOLIC_RIBOSOME	GOCC_CYTOSOLIC_RIBOSOME	15/50	94/4978	5.7727e-15	8.52627e-12	7.57742e-12	Rpl13/Rplp0/Rpsa/Rps4x/Eef1a1/Rpl19/Rps5/Rpl6/Rps28/Rpl7/Rpl10/Rpl8/Rplp1/Rps24/Rps20	15	11.0692	UP in Diabetic
GOMF_STRUCTURAL_MOLECULE_ACTIVITY	GOMF_STRUCTURAL_MOLECULE_ACTIVITY	20/50	231/4978	1.2987e-14	9.59093e-12	8.5236e-12	Rpl13/Rplp0/Vim/Rpsa/Thbs1/Rps4x/H3f3b/Rpl19/H3f3a/Col1a2/Rps5/Rpl6/Rps28/Rpl7/Rpl10/Rpl8/Rplp1/Rps24/Rps20/Hmox1	20	11.0181	UP in Diabetic
GOMF_STRUCTURAL_CONSTITUENT_OF_RIBOSOME	GOMF_STRUCTURAL_CONSTITUENT_OF_RIBOSOME	14/50	111/4978	1.57074e-12	7.7333e-10	6.87269e-10	Rpl13/Rplp0/Rpsa/Rps4x/Rpl19/Rps5/Rpl6/Rps28/Rpl7/Rpl10/Rpl8/Rplp1/Rps24/Rps20	14	9.11164	UP in Diabetic
GOCC_RIBOSOME	GOCC_RIBOSOME	15/50	148/4978	5.67006e-12	2.09367e-09	1.86067e-09	Rpl13/Rplp0/Rpsa/Rps4x/Eef1a1/Rpl19/Rps5/Rpl6/Rps28/Rpl7/Rpl10/Rpl8/Rplp1/Rps24/Rps20	15	8.67909	UP in Diabetic
GOBP_CYTOPLASMIC_TRANSLATION	GOBP_CYTOPLASMIC_TRANSLATION	13/50	101/4978	8.59074e-12	2.28531e-09	2.03099e-09	Rpl13/Rplp0/Rpsa/Rps4x/Rpl19/Rps5/Rpl6/Rps28/Rpl7/Rpl8/Rplp1/Rps24/Rps20	13	8.64105	UP in Diabetic
GOCC_RIBOSOMAL_SUBUNIT	GOCC_RIBOSOMAL_SUBUNIT	14/50	126/4978	9.28359e-12	2.28531e-09	2.03099e-09	Rpl13/Rplp0/Rpsa/Rps4x/Rpl19/Rps5/Rpl6/Rps28/Rpl7/Rpl10/Rpl8/Rplp1/Rps24/Rps20	14	8.64105	UP in Diabetic
GOBP_PEPTIDE_BIOSYNTHETIC_PROCESS	GOBP_PEPTIDE_BIOSYNTHETIC_PROCESS	18/50	351/4978	2.70903e-09	5.71605e-07	5.07994e-07	Rpl13/Rplp0/Vim/Rpsa/Thbs1/Rps4x/Eef1a1/Rpl19/Rps5/Rpl6/Rps28/Rpl7/Rpl10/Rpl8/Rplp1/Rps24/Nars2/Rps20	18	6.2429	UP in Diabetic
GOBP_TRANSLATION_AT_SYNAPSE	GOBP_TRANSLATION_AT_SYNAPSE	1950-08-01	43/4978	6.42714e-09	1.18661e-06	1.05456e-06	Rpl13/Rps5/Rpl6/Rps28/Rpl7/Rpl10/Rpl8/Rps24	8	5.92569	UP in Diabetic
GOBP_AMIDE_BIOSYNTHETIC_PROCESS	GOBP_AMIDE_BIOSYNTHETIC_PROCESS	18/50	391/4978	1.52441e-08	2.50173e-06	2.22333e-06	Rpl13/Rplp0/Vim/Rpsa/Thbs1/Rps4x/Eef1a1/Rpl19/Rps5/Rpl6/Rps28/Rpl7/Rpl10/Rpl8/Rplp1/Rps24/Nars2/Rps20	18	5.60176	UP in Diabetic
GOBP_PEPTIDE_METABOLIC_PROCESS	GOBP_PEPTIDE_METABOLIC_PROCESS	18/50	400/4978	2.18435e-08	3.22629e-06	2.86725e-06	Rpl13/Rplp0/Vim/Rpsa/Thbs1/Rps4x/Eef1a1/Rpl19/Rps5/Rpl6/Rps28/Rpl7/Rpl10/Rpl8/Rplp1/Rps24/Nars2/Rps20	18	5.4913	UP in Diabetic
GOCC_CYTOSOLIC_LARGE_RIBOSOMAL_SUBUNIT	GOCC_CYTOSOLIC_LARGE_RIBOSOMAL_SUBUNIT	1950-08-01	51/4978	2.65656e-08	3.56704e-06	3.17008e-06	Rpl13/Rplp0/Rpl19/Rpl6/Rpl7/Rpl10/Rpl8/Rplp1	8	5.44769	UP in Diabetic
GOBP_AMIDE_METABOLIC_PROCESS	GOBP_AMIDE_METABOLIC_PROCESS	19/50	491/4978	9.05571e-08	1.11461e-05	9.90567e-06	Rpl13/Rplp0/Vim/Rpsa/Thbs1/Rps4x/Eef1a1/Rpl19/Npl/Rps5/Rpl6/Rps28/Rpl7/Rpl10/Rpl8/Rplp1/Rps24/Nars2/Rps20	19	4.95288	UP in Diabetic
GOBP_RIBOSOME_ASSEMBLY	GOBP_RIBOSOME_ASSEMBLY	1950-06-01	27/4978	1.90243e-07	2.16145e-05	1.92091e-05	Rplp0/Rpsa/Rps5/Rpl6/Rps28/Rpl10	6	4.66525	UP in Diabetic
GOMF_RRNA_BINDING	GOMF_RRNA_BINDING	1950-07-01	46/4978	2.65528e-07	2.80132e-05	2.48957e-05	Rplp0/Rps4x/Rpl19/Rps5/Rpl6/Rpl7/Rpl8	7	4.55264	UP in Diabetic
GOCC_POLYSOME	GOCC_POLYSOME	1950-07-01	51/4978	5.52888e-07	5.4441e-05	4.83825e-05	Vim/Rps4x/Rpl19/Rpl6/Rps28/Rpl7/Rpl8	7	4.26407	UP in Diabetic
GOCC_LARGE_RIBOSOMAL_SUBUNIT	GOCC_LARGE_RIBOSOMAL_SUBUNIT	1950-08-01	77/4978	7.20943e-07	6.65521e-05	5.91458e-05	Rpl13/Rplp0/Rpl19/Rpl6/Rpl7/Rpl10/Rpl8/Rplp1	8	4.17684	UP in Diabetic
GOCC_CYTOSOLIC_SMALL_RIBOSOMAL_SUBUNIT	GOCC_CYTOSOLIC_SMALL_RIBOSOMAL_SUBUNIT	1950-06-01	34/4978	8.1948e-07	7.11983e-05	6.3275e-05	Rpsa/Rps4x/Rps5/Rps28/Rps24/Rps20	6	4.14753	UP in Diabetic
GOCC_POSTSYNAPSE	GOCC_POSTSYNAPSE	13/50	271/4978	1.59766e-06	0.000131097	0.000116508	Rpl13/Rplp0/Rpsa/Ctnnb1/Rps5/Rpl6/Rps28/Rpl7/Rpl10/Rpl8/Rplp1/Rps24/Rps20	13	3.88241	UP in Diabetic
GOCC_RIBONUCLEOPROTEIN_COMPLEX	GOCC_RIBONUCLEOPROTEIN_COMPLEX	15/50	395/4978	4.0594e-06	0.000315565	0.000280447	Rpl13/Rplp0/Vim/Rpsa/Rps4x/Rpl19/Rps5/Rpl6/Rps28/Rpl7/Rpl10/Rpl8/Rplp1/Rps24/Rps20	15	3.50091	UP in Diabetic
GOCC_SMALL_RIBOSOMAL_SUBUNIT	GOCC_SMALL_RIBOSOMAL_SUBUNIT	1950-06-01	54/4978	1.35133e-05	0.000997956	0.000886898	Rpsa/Rps4x/Rps5/Rps28/Rps24/Rps20	6	3.00089	UP in Diabetic
GOCC_PRESYNAPSE	GOCC_PRESYNAPSE	1950-11-01	236/4978	1.55771e-05	0.00109559	0.000973665	Rpl13/Atp6v0c/Ctnnb1/Rps5/Rpl6/Rps28/Rpl7/Ctsd/Rpl10/Rpl8/Rps24	11	2.96035	UP in Diabetic
GOBP_RIBOSOME_BIOGENESIS	GOBP_RIBOSOME_BIOGENESIS	1950-08-01	121/4978	2.20706e-05	0.00148174	0.00131684	Rplp0/Rpsa/Rps5/Rpl6/Rps28/Rpl7/Rpl10/Rps24	8	2.82923	UP in Diabetic
GOCC_RESPIRATORY_CHAIN_COMPLEX_IV	GOCC_RESPIRATORY_CHAIN_COMPLEX_IV	1950-04-01	18/4978	2.48555e-05	0.00159616	0.00141853	mt-Co3/mt-Co2/AA467197/mt-Co1	4	2.79692	UP in Diabetic
GOBP_EPITHELIAL_TUBE_BRANCHING_INVOLVED_IN_LUNG_MORPHOGENESIS	GOBP_EPITHELIAL_TUBE_BRANCHING_INVOLVED_IN_LUNG_MORPHOGENESIS	1950-03-01	4978-10-01	0.000108915	0.00643472	0.00571863	Ctsz/Ctnnb1/Ctsd	3	2.19147	UP in Diabetic
GOBP_RIBOSOMAL_LARGE_SUBUNIT_ASSEMBLY	GOBP_RIBOSOMAL_LARGE_SUBUNIT_ASSEMBLY	1950-03-01	4978-10-01	0.000108915	0.00643472	0.00571863	Rplp0/Rpl6/Rpl10	3	2.19147	UP in Diabetic
GOCC_CYTOCHROME_COMPLEX	GOCC_CYTOCHROME_COMPLEX	1950-04-01	26/4978	0.000114448	0.00650155	0.00577802	mt-Co3/mt-Co2/AA467197/mt-Co1	4	2.18698	UP in Diabetic
GOMF_PROTON_TRANSMEMBRANE_TRANSPORTER_ACTIVITY	GOMF_PROTON_TRANSMEMBRANE_TRANSPORTER_ACTIVITY	1950-05-01	50/4978	0.000125656	0.00687385	0.0061089	mt-Atp6/mt-Co3/mt-Co2/Atp6v0c/mt-Co1	5	2.1628	UP in Diabetic
GOCC_POLYSOMAL_RIBOSOME	GOCC_POLYSOMAL_RIBOSOME	1950-04-01	27/4978	0.000133362	0.00703483	0.00625196	Rpl19/Rpl6/Rps28/Rpl8	4	2.15275	UP in Diabetic
GOBP_RIBOSOMAL_SMALL_SUBUNIT_ASSEMBLY	GOBP_RIBOSOMAL_SMALL_SUBUNIT_ASSEMBLY	1950-03-01	4978-11-01	0.0001487	0.00757345	0.00673063	Rpsa/Rps5/Rps28	3	2.12071	UP in Diabetic
GOBP_RIBOSOMAL_LARGE_SUBUNIT_BIOGENESIS	GOBP_RIBOSOMAL_LARGE_SUBUNIT_BIOGENESIS	1950-04-01	31/4978	0.000232129	0.0114285	0.0101567	Rplp0/Rpl6/Rpl7/Rpl10	4	1.94201	UP in Diabetic
GOBP_PROTEIN_RNA_COMPLEX_ORGANIZATION	GOBP_PROTEIN_RNA_COMPLEX_ORGANIZATION	1950-06-01	91/4978	0.000263105	0.0125357	0.0111406	Rplp0/Rpsa/Rps5/Rpl6/Rps28/Rpl10	6	1.90185	UP in Diabetic
GOBP_RIBONUCLEOPROTEIN_COMPLEX_BIOGENESIS	GOBP_RIBONUCLEOPROTEIN_COMPLEX_BIOGENESIS	1950-08-01	182/4978	0.000393642	0.018169	0.0161471	Rplp0/Rpsa/Rps5/Rpl6/Rps28/Rpl7/Rpl10/Rps24	8	1.74067	UP in Diabetic
GOCC_SMALL_SUBUNIT_PROCESSOME	GOCC_SMALL_SUBUNIT_PROCESSOME	1950-04-01	36/4978	0.000418795	0.0187442	0.0166583	Rps4x/Rps5/Rps28/Rps24	4	1.72713	UP in Diabetic
GOCC_COLLAGEN_CONTAINING_EXTRACELLULAR_MATRIX	GOCC_COLLAGEN_CONTAINING_EXTRACELLULAR_MATRIX	1950-06-01	109/4978	0.00069693	0.0302754	0.0269062	Rpsa/Thbs1/Ctsz/Col1a2/Ctsd/Ctsb	6	1.51891	UP in Diabetic
GOBP_RIBOSOMAL_SMALL_SUBUNIT_BIOGENESIS	GOBP_RIBOSOMAL_SMALL_SUBUNIT_BIOGENESIS	1950-04-01	45/4978	0.000991194	0.0418284	0.0371735	Rpsa/Rps5/Rps28/Rps24	4	1.37853	UP in Diabetic
GOCC_EXTERNAL_ENCAPSULATING_STRUCTURE	GOCC_EXTERNAL_ENCAPSULATING_STRUCTURE	1950-06-01	121/4978	0.00120724	0.0495302	0.0440182	Rpsa/Thbs1/Ctsz/Col1a2/Ctsd/Ctsb	6	1.30513	UP in Diabetic
GOMF_CELL_ADHESION_MOLECULE_BINDING	GOMF_CELL_ADHESION_MOLECULE_BINDING	1950-05-01	93/4978	0.00222888	0.0792343	0.0704167	Rpsa/Thbs1/Ninj1/Ctnnb1/Cd9	5	1.10109	UP in Diabetic
GOCC_EXTRACELLULAR_SPACE	GOCC_EXTRACELLULAR_SPACE	1950-09-01	348/4978	0.00696082	0.114135	0.101433	Tpt1/H2-D1/Thbs1/H2-K1/Ctsz/Col1a2/Ctsd/Cd9/Ctsb	9	0.942583	UP in Diabetic
GOCC_EXTERNAL_SIDE_OF_PLASMA_MEMBRANE	GOCC_EXTERNAL_SIDE_OF_PLASMA_MEMBRANE	1950-05-01	133/4978	0.0102072	0.139592	0.124058	H2-D1/Thbs1/H2-K1/Cd9/Ctsb	5	0.855138	UP in Diabetic
GOBP_REGULATION_OF_CELL_ACTIVATION	GOBP_REGULATION_OF_CELL_ACTIVATION	1950-07-01	276/4978	0.0191964	0.189041	0.168003	H2-D1/Thbs1/H2-K1/Ctnnb1/Jund/Cd9/Hmox1	7	0.723445	UP in Diabetic
GOBP_MYELOID_LEUKOCYTE_MEDIATED_IMMUNITY	GOBP_MYELOID_LEUKOCYTE_MEDIATED_IMMUNITY	1950-03-01	59/4978	0.0209013	0.192945	0.171473	H2-D1/H2-K1/Hmox1	3	0.714567	UP in Diabetic
GOBP_CELL_CELL_ADHESION	GOBP_CELL_CELL_ADHESION	1950-07-01	283/4978	0.021725	0.193412	0.171888	H2-D1/Rpsa/Thbs1/Ninj1/H2-K1/Ctnnb1/Cd9	7	0.713517	UP in Diabetic
GOBP_POSITIVE_REGULATION_OF_PROGRAMMED_CELL_DEATH	GOBP_POSITIVE_REGULATION_OF_PROGRAMMED_CELL_DEATH	1950-07-01	305/4978	0.0311843	0.23611	0.209834	Btg1/Thbs1/Ctnnb1/Ctsd/Dedd2/Hmox1/Txnip	7	0.626886	UP in Diabetic
GOBP_POSITIVE_REGULATION_OF_INFLAMMATORY_RESPONSE	GOBP_POSITIVE_REGULATION_OF_INFLAMMATORY_RESPONSE	1950-03-01	72/4978	0.0350294	0.248743	0.221061	H2-D1/Ninj1/H2-K1	3	0.60425	UP in Diabetic
GOCC_PHAGOCYTIC_VESICLE	GOCC_PHAGOCYTIC_VESICLE	1950-03-01	78/4978	0.0428633	0.28263	0.251177	Vim/H2-D1/H2-K1	3	0.548782	UP in Diabetic
GOCC_CELL_SURFACE	GOCC_CELL_SURFACE	1950-06-01	269/4978	0.0508548	0.322371	0.286496	H2-D1/Thbs1/H2-K1/Ctsz/Cd9/Ctsb	6	0.491644	UP in Diabetic
GOBP_CELL_KILLING	GOBP_CELL_KILLING	1950-03-01	85/4978	0.0530215	0.331834	0.294906	H2-D1/Ninj1/H2-K1	3	0.479079	UP in Diabetic
GOBP_ANTIMICROBIAL_HUMORAL_RESPONSE	GOBP_ANTIMICROBIAL_HUMORAL_RESPONSE	1950-02-01	38/4978	0.0552622	0.340093	0.302245	H2-D1/H2-K1	2	0.468403	UP in Diabetic
GOBP_EPITHELIAL_CELL_DIFFERENTIATION	GOBP_EPITHELIAL_CELL_DIFFERENTIATION	1950-05-01	209/4978	0.0570621	0.342795	0.304647	Btg1/Vim/Basp1/Ctnnb1/Txnip	5	0.464966	UP in Diabetic
GOBP_NEGATIVE_REGULATION_OF_IMMUNE_SYSTEM_PROCESS	GOBP_NEGATIVE_REGULATION_OF_IMMUNE_SYSTEM_PROCESS	1950-05-01	219/4978	0.0670848	0.371102	0.329804	H2-D1/Thbs1/H2-K1/Ctnnb1/Hmox1	5	0.430506	UP in Diabetic
GOBP_NEGATIVE_REGULATION_OF_IMMUNE_RESPONSE	GOBP_NEGATIVE_REGULATION_OF_IMMUNE_RESPONSE	1950-03-01	94/4978	0.0676319	0.372732	0.331253	H2-D1/H2-K1/Hmox1	3	0.428603	UP in Diabetic
GOBP_NATURAL_KILLER_CELL_ACTIVATION	GOBP_NATURAL_KILLER_CELL_ACTIVATION	1950-02-01	46/4978	0.0773766	0.403835	0.358894	H2-D1/H2-K1	2	0.393796	UP in Diabetic
GOBP_NEGATIVE_REGULATION_OF_RESPONSE_TO_EXTERNAL_STIMULUS	GOBP_NEGATIVE_REGULATION_OF_RESPONSE_TO_EXTERNAL_STIMULUS	1950-04-01	167/4978	0.0854938	0.418601	0.372017	H2-D1/Thbs1/H2-K1/Cd9	4	0.3782	UP in Diabetic
GOCC_SIDE_OF_MEMBRANE	GOCC_SIDE_OF_MEMBRANE	1950-05-01	238/4978	0.0886986	0.418601	0.372017	H2-D1/Thbs1/H2-K1/Cd9/Ctsb	5	0.3782	UP in Diabetic
GOBP_DEFENSE_RESPONSE_TO_GRAM_POSITIVE_BACTERIUM	GOBP_DEFENSE_RESPONSE_TO_GRAM_POSITIVE_BACTERIUM	1950-02-01	52/4978	0.0954874	0.418601	0.372017	H2-D1/H2-K1	2	0.3782	UP in Diabetic
GOBP_REGULATION_OF_LEUKOCYTE_MIGRATION	GOBP_REGULATION_OF_LEUKOCYTE_MIGRATION	1950-03-01	112/4978	0.101662	0.418601	0.372017	Thbs1/Ninj1/Cd9	3	0.3782	UP in Diabetic
GOCC_CELL_CORTEX	GOCC_CELL_CORTEX	1950-03-01	116/4978	0.110014	0.418601	0.372017	Eef1a1/Ctsz/Ctnnb1	3	0.3782	UP in Diabetic
GOBP_POSITIVE_REGULATION_OF_IMMUNE_EFFECTOR_PROCESS	GOBP_POSITIVE_REGULATION_OF_IMMUNE_EFFECTOR_PROCESS	1950-03-01	117/4978	0.112143	0.418601	0.372017	H2-D1/H2-K1/Hmox1	3	0.3782	UP in Diabetic
GOBP_POSITIVE_REGULATION_OF_CELL_ACTIVATION	GOBP_POSITIVE_REGULATION_OF_CELL_ACTIVATION	1950-04-01	186/4978	0.115261	0.418601	0.372017	H2-D1/Thbs1/H2-K1/Jund	4	0.3782	UP in Diabetic
GOBP_MYELOID_LEUKOCYTE_MIGRATION	GOBP_MYELOID_LEUKOCYTE_MIGRATION	1950-03-01	120/4978	0.118627	0.418601	0.372017	Thbs1/Ninj1/Cd9	3	0.3782	UP in Diabetic
GOBP_T_CELL_MEDIATED_IMMUNITY	GOBP_T_CELL_MEDIATED_IMMUNITY	1950-02-01	60/4978	0.121284	0.418601	0.372017	H2-D1/H2-K1	2	0.3782	UP in Diabetic
GOMF_INTEGRIN_BINDING	GOMF_INTEGRIN_BINDING	1950-02-01	60/4978	0.121284	0.418601	0.372017	Thbs1/Cd9	2	0.3782	UP in Diabetic
GOBP_MYELOID_LEUKOCYTE_ACTIVATION	GOBP_MYELOID_LEUKOCYTE_ACTIVATION	1950-03-01	122/4978	0.123027	0.418601	0.372017	Thbs1/Jund/Hmox1	3	0.3782	UP in Diabetic
GOBP_HUMORAL_IMMUNE_RESPONSE	GOBP_HUMORAL_IMMUNE_RESPONSE	1950-02-01	61/4978	0.124621	0.418601	0.372017	H2-D1/H2-K1	2	0.3782	UP in Diabetic
GOBP_REGULATION_OF_LEUKOCYTE_CHEMOTAXIS	GOBP_REGULATION_OF_LEUKOCYTE_CHEMOTAXIS	1950-02-01	63/4978	0.131364	0.418601	0.372017	Thbs1/Ninj1	2	0.3782	UP in Diabetic
GOBP_PEPTIDE_CROSS_LINKING	GOBP_PEPTIDE_CROSS_LINKING	1950-01-01	15/4978	0.140702	0.418601	0.372017	Thbs1	1	0.3782	UP in Diabetic
GOBP_CELL_SUBSTRATE_ADHESION	GOBP_CELL_SUBSTRATE_ADHESION	1950-03-01	130/4978	0.141213	0.418601	0.372017	Thbs1/Ninj1/Ctnnb1	3	0.3782	UP in Diabetic
GOBP_CELL_ADHESION	GOBP_CELL_ADHESION	1950-07-01	443/4978	0.152156	0.419538	0.372849	H2-D1/Rpsa/Thbs1/Ninj1/H2-K1/Ctnnb1/Cd9	7	0.377229	UP in Diabetic
GOCC_DENDRITIC_SHAFT	GOCC_DENDRITIC_SHAFT	1950-01-01	17/4978	0.15793	0.419538	0.372849	Ctnnb1	1	0.377229	UP in Diabetic
GOBP_WOUND_HEALING	GOBP_WOUND_HEALING	1950-03-01	141/4978	0.167601	0.432019	0.383941	Thbs1/Cd9/Hmox1	3	0.364497	UP in Diabetic
GOBP_NEGATIVE_REGULATION_OF_CELLULAR_COMPONENT_ORGANIZATION	GOBP_NEGATIVE_REGULATION_OF_CELLULAR_COMPONENT_ORGANIZATION	1950-05-01	293/4978	0.168896	0.433237	0.385024	Vim/H2-D1/H3f3b/H3f3a/H2-K1	5	0.363274	UP in Diabetic
GOBP_POSITIVE_REGULATION_OF_CELL_ADHESION	GOBP_POSITIVE_REGULATION_OF_CELL_ADHESION	1950-04-01	223/4978	0.184165	0.440148	0.391166	H2-D1/Thbs1/Ninj1/H2-K1	4	0.356401	UP in Diabetic
GOBP_CELL_ACTIVATION	GOBP_CELL_ACTIVATION	1950-07-01	473/4978	0.192502	0.44565	0.396056	H2-D1/Thbs1/H2-K1/Ctnnb1/Jund/Cd9/Hmox1	7	0.351006	UP in Diabetic
GOBP_REGULATION_OF_INFLAMMATORY_RESPONSE	GOBP_REGULATION_OF_INFLAMMATORY_RESPONSE	1950-03-01	155/4978	0.2031	0.452272	0.40194	H2-D1/Ninj1/H2-K1	3	0.344601	UP in Diabetic
GOBP_HETEROTYPIC_CELL_CELL_ADHESION	GOBP_HETEROTYPIC_CELL_CELL_ADHESION	1950-01-01	23/4978	0.20761	0.452272	0.40194	Ninj1	1	0.344601	UP in Diabetic
GOBP_MONONUCLEAR_CELL_MIGRATION	GOBP_MONONUCLEAR_CELL_MIGRATION	1950-02-01	85/4978	0.209871	0.453632	0.40315	Thbs1/Ninj1	2	0.343296	UP in Diabetic
GOBP_REGULATION_OF_CELL_ADHESION	GOBP_REGULATION_OF_CELL_ADHESION	1950-05-01	322/4978	0.219989	0.457262	0.406375	H2-D1/Thbs1/Ninj1/H2-K1/Cd9	5	0.339835	UP in Diabetic
GOBP_INFLAMMATORY_RESPONSE	GOBP_INFLAMMATORY_RESPONSE	1950-05-01	323/4978	0.221836	0.457262	0.406375	H2-D1/Thbs1/Ninj1/H2-K1/Hmox1	5	0.339835	UP in Diabetic
GOBP_NEGATIVE_REGULATION_OF_CELL_ACTIVATION	GOBP_NEGATIVE_REGULATION_OF_CELL_ACTIVATION	1950-02-01	89/4978	0.224701	0.457771	0.406828	Cd9/Hmox1	2	0.339352	UP in Diabetic
GOCC_CELL_LEADING_EDGE	GOCC_CELL_LEADING_EDGE	1950-03-01	165/4978	0.229486	0.461161	0.409841	Vim/Eef1a1/Ctnnb1	3	0.336147	UP in Diabetic
GOBP_LEUKOCYTE_MEDIATED_IMMUNITY	GOBP_LEUKOCYTE_MEDIATED_IMMUNITY	1950-03-01	166/4978	0.232163	0.462136	0.410707	H2-D1/H2-K1/Hmox1	3	0.335231	UP in Diabetic
GOBP_LEUKOCYTE_PROLIFERATION	GOBP_LEUKOCYTE_PROLIFERATION	1950-03-01	167/4978	0.234846	0.465594	0.41378	H2-D1/H2-K1/Ctnnb1	3	0.331993	UP in Diabetic
GOBP_REGULATION_OF_IMMUNE_EFFECTOR_PROCESS	GOBP_REGULATION_OF_IMMUNE_EFFECTOR_PROCESS	1950-03-01	168/4978	0.237535	0.468141	0.416044	H2-D1/H2-K1/Hmox1	3	0.329623	UP in Diabetic
GOMF_STRUCTURAL_CONSTITUENT_OF_CYTOSKELETON	GOMF_STRUCTURAL_CONSTITUENT_OF_CYTOSKELETON	1950-01-01	28/4978	0.246806	0.474035	0.421282	Vim	1	0.32419	UP in Diabetic
GOBP_REGULATION_OF_LOCOMOTION	GOBP_REGULATION_OF_LOCOMOTION	1950-06-01	427/4978	0.255264	0.48213	0.428476	Vim/Thbs1/Ninj1/Cd9/Osgin1/Hmox1	6	0.316836	UP in Diabetic
GOBP_POSITIVE_REGULATION_OF_CELL_DIFFERENTIATION	GOBP_POSITIVE_REGULATION_OF_CELL_DIFFERENTIATION	1950-05-01	344/4978	0.26171	0.483821	0.429979	Btg1/Vim/Ninj1/Ctnnb1/Jund	5	0.315316	UP in Diabetic
GOBP_LEUKOCYTE_MIGRATION	GOBP_LEUKOCYTE_MIGRATION	1950-03-01	177/4978	0.261975	0.483821	0.429979	Thbs1/Ninj1/Cd9	3	0.315316	UP in Diabetic
GOBP_POSITIVE_REGULATION_OF_RESPONSE_TO_EXTERNAL_STIMULUS	GOBP_POSITIVE_REGULATION_OF_RESPONSE_TO_EXTERNAL_STIMULUS	1950-04-01	271/4978	0.288568	0.503206	0.447206	H2-D1/Thbs1/Ninj1/H2-K1	4	0.298254	UP in Diabetic
GOBP_POSITIVE_REGULATION_OF_MYELOID_LEUKOCYTE_DIFFERENTIATION	GOBP_POSITIVE_REGULATION_OF_MYELOID_LEUKOCYTE_DIFFERENTIATION	1950-01-01	34/4978	0.291339	0.503284	0.447276	Ninj1	1	0.298187	UP in Diabetic
GOBP_RESPONSE_TO_WOUNDING	GOBP_RESPONSE_TO_WOUNDING	1950-03-01	188/4978	0.292293	0.503754	0.447694	Thbs1/Cd9/Hmox1	3	0.297782	UP in Diabetic
GOBP_LEUKOCYTE_CELL_CELL_ADHESION	GOBP_LEUKOCYTE_CELL_CELL_ADHESION	1950-03-01	189/4978	0.295067	0.507941	0.451415	H2-D1/Thbs1/H2-K1	3	0.294187	UP in Diabetic
GOBP_MYELOID_CELL_DEVELOPMENT	GOBP_MYELOID_CELL_DEVELOPMENT	1950-01-01	35/4978	0.298506	0.507941	0.451415	Ninj1	1	0.294187	UP in Diabetic
GOCC_CORTICAL_ACTIN_CYTOSKELETON	GOCC_CORTICAL_ACTIN_CYTOSKELETON	1950-01-01	35/4978	0.298506	0.507941	0.451415	Eef1a1	1	0.294187	UP in Diabetic
GOBP_POSITIVE_REGULATION_OF_CELL_DEVELOPMENT	GOBP_POSITIVE_REGULATION_OF_CELL_DEVELOPMENT	1950-03-01	195/4978	0.311747	0.519404	0.461602	Vim/Ninj1/Ctnnb1	3	0.284495	UP in Diabetic
GOBP_POSITIVE_REGULATION_OF_IMMUNE_SYSTEM_PROCESS	GOBP_POSITIVE_REGULATION_OF_IMMUNE_SYSTEM_PROCESS	1950-06-01	461/4978	0.315734	0.523976	0.465665	H2-D1/Thbs1/Ninj1/H2-K1/Jund/Hmox1	6	0.280689	UP in Diabetic
GOMF_SIGNALING_RECEPTOR_BINDING	GOMF_SIGNALING_RECEPTOR_BINDING	1950-06-01	464/4978	0.321208	0.52699	0.468344	H2-D1/Thbs1/H2-K1/Ctnnb1/Cd9/Osgin1	6	0.278198	UP in Diabetic
GOBP_LEUKOCYTE_CHEMOTAXIS	GOBP_LEUKOCYTE_CHEMOTAXIS	1950-02-01	115/4978	0.321973	0.52699	0.468344	Thbs1/Ninj1	2	0.278198	UP in Diabetic
GOBP_RESPONSE_TO_BACTERIUM	GOBP_RESPONSE_TO_BACTERIUM	1950-04-01	287/4978	0.325441	0.52699	0.468344	Vim/H2-D1/H2-K1/AA467197	4	0.278198	UP in Diabetic
GOBP_DEFENSE_RESPONSE_TO_BACTERIUM	GOBP_DEFENSE_RESPONSE_TO_BACTERIUM	1950-02-01	118/4978	0.333115	0.529319	0.470414	H2-D1/H2-K1	2	0.276283	UP in Diabetic
GOBP_LEUKOCYTE_DEGRANULATION	GOBP_LEUKOCYTE_DEGRANULATION	1950-01-01	40/4978	0.333288	0.529319	0.470414	Hmox1	1	0.276283	UP in Diabetic
GOBP_VACUOLAR_LOCALIZATION	GOBP_VACUOLAR_LOCALIZATION	1950-01-01	40/4978	0.333288	0.529319	0.470414	Hmox1	1	0.276283	UP in Diabetic
GOBP_REGULATION_OF_CELL_CELL_ADHESION	GOBP_REGULATION_OF_CELL_CELL_ADHESION	1950-03-01	205/4978	0.339628	0.533728	0.474332	H2-D1/H2-K1/Cd9	3	0.27268	UP in Diabetic
GOBP_FORMATION_OF_PRIMARY_GERM_LAYER	GOBP_FORMATION_OF_PRIMARY_GERM_LAYER	1950-01-01	41/4978	0.340039	0.533728	0.474332	Ctnnb1	1	0.27268	UP in Diabetic
GOBP_NEGATIVE_REGULATION_OF_PROTEOLYSIS	GOBP_NEGATIVE_REGULATION_OF_PROTEOLYSIS	1950-02-01	122/4978	0.347895	0.541456	0.4812	Thbs1/Ctsz	2	0.266437	UP in Diabetic
GOBP_REGULATION_OF_LYMPHOCYTE_ACTIVATION	GOBP_REGULATION_OF_LYMPHOCYTE_ACTIVATION	1950-03-01	213/4978	0.361922	0.553948	0.492301	H2-D1/H2-K1/Ctnnb1	3	0.256531	UP in Diabetic
GOBP_LOCOMOTION	GOBP_LOCOMOTION	1950-06-01	490/4978	0.369239	0.559349	0.497102	Vim/Thbs1/Ninj1/Cd9/Osgin1/Hmox1	6	0.252317	UP in Diabetic
GOBP_POSITIVE_REGULATION_OF_DEFENSE_RESPONSE	GOBP_POSITIVE_REGULATION_OF_DEFENSE_RESPONSE	1950-03-01	217/4978	0.373042	0.560511	0.498135	H2-D1/Ninj1/H2-K1	3	0.251416	UP in Diabetic
GOBP_NEGATIVE_REGULATION_OF_DEFENSE_RESPONSE	GOBP_NEGATIVE_REGULATION_OF_DEFENSE_RESPONSE	1950-02-01	130/4978	0.377141	0.562268	0.499696	H2-D1/H2-K1	2	0.250057	UP in Diabetic
GOBP_MYELOID_CELL_ACTIVATION_INVOLVED_IN_IMMUNE_RESPONSE	GOBP_MYELOID_CELL_ACTIVATION_INVOLVED_IN_IMMUNE_RESPONSE	1950-01-01	47/4978	0.37916	0.562268	0.499696	Hmox1	1	0.250057	UP in Diabetic
GOBP_CELL_JUNCTION_ORGANIZATION	GOBP_CELL_JUNCTION_ORGANIZATION	1950-03-01	221/4978	0.384132	0.56818	0.50495	Malat1/Ctnnb1/Cd9	3	0.245514	UP in Diabetic
GOBP_POSITIVE_REGULATION_OF_CYTOKINE_PRODUCTION	GOBP_POSITIVE_REGULATION_OF_CYTOKINE_PRODUCTION	1950-03-01	223/4978	0.389663	0.569973	0.506543	H2-D1/Thbs1/H2-K1	3	0.244146	UP in Diabetic
GOCC_CORTICAL_CYTOSKELETON	GOCC_CORTICAL_CYTOSKELETON	1950-01-01	49/4978	0.391688	0.569973	0.506543	Eef1a1	1	0.244146	UP in Diabetic
GOBP_KERATINOCYTE_DIFFERENTIATION	GOBP_KERATINOCYTE_DIFFERENTIATION	1950-01-01	50/4978	0.397858	0.574987	0.510999	Txnip	1	0.240342	UP in Diabetic
GOBP_CELL_CHEMOTAXIS	GOBP_CELL_CHEMOTAXIS	1950-02-01	136/4978	0.398742	0.575701	0.511634	Thbs1/Ninj1	2	0.239803	UP in Diabetic
GOBP_REGULATION_OF_RESPONSE_TO_EXTERNAL_STIMULUS	GOBP_REGULATION_OF_RESPONSE_TO_EXTERNAL_STIMULUS	1950-05-01	437/4978	0.450457	0.612411	0.544258	H2-D1/Thbs1/Ninj1/H2-K1/Cd9	5	0.212957	UP in Diabetic
GOBP_NEGATIVE_REGULATION_OF_ENDOPEPTIDASE_ACTIVITY	GOBP_NEGATIVE_REGULATION_OF_ENDOPEPTIDASE_ACTIVITY	1950-01-01	59/4978	0.450705	0.612411	0.544258	Thbs1	1	0.212957	UP in Diabetic
GOBP_NEGATIVE_REGULATION_OF_INTRACELLULAR_SIGNAL_TRANSDUCTION	GOBP_NEGATIVE_REGULATION_OF_INTRACELLULAR_SIGNAL_TRANSDUCTION	1950-03-01	253/4978	0.470937	0.628998	0.559	Tpt1/Thbs1/Ctnnb1	3	0.201351	UP in Diabetic
GOBP_T_CELL_ACTIVATION	GOBP_T_CELL_ACTIVATION	1950-03-01	260/4978	0.489283	0.641803	0.57038	H2-D1/H2-K1/Ctnnb1	3	0.192598	UP in Diabetic
GOBP_EPIDERMAL_CELL_DIFFERENTIATION	GOBP_EPIDERMAL_CELL_DIFFERENTIATION	1950-01-01	69/4978	0.504099	0.652791	0.580145	Txnip	1	0.185226	UP in Diabetic
GOBP_GRANULOCYTE_CHEMOTAXIS	GOBP_GRANULOCYTE_CHEMOTAXIS	1950-01-01	69/4978	0.504099	0.652791	0.580145	Thbs1	1	0.185226	UP in Diabetic
GOBP_TAXIS	GOBP_TAXIS	1950-02-01	167/4978	0.504358	0.652791	0.580145	Thbs1/Ninj1	2	0.185226	UP in Diabetic
GOBP_CYTOKINE_PRODUCTION	GOBP_CYTOKINE_PRODUCTION	1950-04-01	368/4978	0.511339	0.654656	0.581802	H2-D1/Thbs1/H2-K1/Hmox1	4	0.183987	UP in Diabetic
GOBP_NEGATIVE_REGULATION_OF_PEPTIDASE_ACTIVITY	GOBP_NEGATIVE_REGULATION_OF_PEPTIDASE_ACTIVITY	1950-01-01	73/4978	0.524002	0.66263	0.588889	Thbs1	1	0.178729	UP in Diabetic
GOBP_IMMUNE_EFFECTOR_PROCESS	GOBP_IMMUNE_EFFECTOR_PROCESS	1950-03-01	275/4978	0.527585	0.66602	0.591902	H2-D1/H2-K1/Hmox1	3	0.176513	UP in Diabetic
GOBP_POSITIVE_REGULATION_OF_LEUKOCYTE_MIGRATION	GOBP_POSITIVE_REGULATION_OF_LEUKOCYTE_MIGRATION	1950-01-01	75/4978	0.533658	0.67082	0.596167	Thbs1	1	0.173394	UP in Diabetic
GOBP_REGULATION_OF_IMMUNE_RESPONSE	GOBP_REGULATION_OF_IMMUNE_RESPONSE	1950-04-01	381/4978	0.539507	0.676444	0.601166	H2-D1/Ninj1/H2-K1/Hmox1	4	0.169768	UP in Diabetic
GOCC_RUFFLE	GOCC_RUFFLE	1950-01-01	79/4978	0.552398	0.683899	0.607791	Eef1a1	1	0.165008	UP in Diabetic
GOBP_GRANULOCYTE_MIGRATION	GOBP_GRANULOCYTE_MIGRATION	1950-01-01	82/4978	0.565966	0.693326	0.616169	Thbs1	1	0.159063	UP in Diabetic
GOBP_REGULATED_EXOCYTOSIS	GOBP_REGULATED_EXOCYTOSIS	1950-01-01	83/4978	0.570398	0.695114	0.617758	Hmox1	1	0.157944	UP in Diabetic
GOBP_ADAPTIVE_IMMUNE_RESPONSE	GOBP_ADAPTIVE_IMMUNE_RESPONSE	1950-02-01	191/4978	0.577808	0.699981	0.622083	H2-D1/H2-K1	2	0.154914	UP in Diabetic
GOBP_INNATE_IMMUNE_RESPONSE	GOBP_INNATE_IMMUNE_RESPONSE	1950-04-01	402/4978	0.583334	0.702878	0.624658	Vim/H2-D1/Ninj1/H2-K1	4	0.15312	UP in Diabetic
GOBP_POSITIVE_REGULATION_OF_IMMUNE_RESPONSE	GOBP_POSITIVE_REGULATION_OF_IMMUNE_RESPONSE	1950-03-01	302/4978	0.592538	0.710949	0.631831	H2-D1/Ninj1/H2-K1	3	0.148162	UP in Diabetic
GOBP_NEGATIVE_REGULATION_OF_MULTICELLULAR_ORGANISMAL_PROCESS	GOBP_NEGATIVE_REGULATION_OF_MULTICELLULAR_ORGANISMAL_PROCESS	1950-04-01	416/4978	0.61127	0.722277	0.641898	Thbs1/Ctnnb1/Cd9/Hmox1	4	0.141296	UP in Diabetic
GOBP_MYELOID_CELL_DIFFERENTIATION	GOBP_MYELOID_CELL_DIFFERENTIATION	1950-02-01	208/4978	0.625002	0.729746	0.648536	Ninj1/Ctnnb1	2	0.136829	UP in Diabetic
GOBP_POSITIVE_REGULATION_OF_HEMOPOIESIS	GOBP_POSITIVE_REGULATION_OF_HEMOPOIESIS	1950-01-01	97/4978	0.627987	0.732652	0.651119	Ninj1	1	0.135102	UP in Diabetic
GOBP_REGULATION_OF_DEFENSE_RESPONSE	GOBP_REGULATION_OF_DEFENSE_RESPONSE	1950-03-01	342/4978	0.678041	0.770952	0.685156	H2-D1/Ninj1/H2-K1	3	0.112973	UP in Diabetic
GOBP_NEGATIVE_REGULATION_OF_HYDROLASE_ACTIVITY	GOBP_NEGATIVE_REGULATION_OF_HYDROLASE_ACTIVITY	1950-01-01	112/4978	0.681298	0.772871	0.686862	Thbs1	1	0.111893	UP in Diabetic
GOBP_LYMPHOCYTE_ACTIVATION	GOBP_LYMPHOCYTE_ACTIVATION	1950-03-01	355/4978	0.702921	0.788414	0.700675	H2-D1/H2-K1/Ctnnb1	3	0.103246	UP in Diabetic
GOBP_PHAGOCYTOSIS	GOBP_PHAGOCYTOSIS	1950-01-01	119/4978	0.703541	0.788414	0.700675	Thbs1	1	0.103246	UP in Diabetic
GOBP_DEFENSE_RESPONSE_TO_OTHER_ORGANISM	GOBP_DEFENSE_RESPONSE_TO_OTHER_ORGANISM	1950-04-01	489/4978	0.738049	0.815332	0.724597	Vim/H2-D1/Ninj1/H2-K1	4	0.0886658	UP in Diabetic
GOBP_POSITIVE_REGULATION_OF_LOCOMOTION	GOBP_POSITIVE_REGULATION_OF_LOCOMOTION	1950-02-01	261/4978	0.746558	0.822271	0.730765	Thbs1/Hmox1	2	0.0849849	UP in Diabetic
GOBP_EXOCYTOSIS	GOBP_EXOCYTOSIS	1950-01-01	135/4978	0.748823	0.824152	0.732436	Hmox1	1	0.0839927	UP in Diabetic
GOBP_CELL_ACTIVATION_INVOLVED_IN_IMMUNE_RESPONSE	GOBP_CELL_ACTIVATION_INVOLVED_IN_IMMUNE_RESPONSE	1950-01-01	137/4978	0.753983	0.826751	0.734746	Hmox1	1	0.0826254	UP in Diabetic
GOCC_CELL_CELL_JUNCTION	GOCC_CELL_CELL_JUNCTION	1950-01-01	143/4978	0.768848	0.836838	0.74371	Ctnnb1	1	0.0773587	UP in Diabetic
GOBP_SUPRAMOLECULAR_FIBER_ORGANIZATION	GOBP_SUPRAMOLECULAR_FIBER_ORGANIZATION	1950-02-01	290/4978	0.797943	0.85776	0.762304	Vim/Col1a2	2	0.0666343	UP in Diabetic
GOBP_RESPONSE_TO_CYTOKINE	GOBP_RESPONSE_TO_CYTOKINE	1950-03-01	418/4978	0.803618	0.862102	0.766163	Rplp0/Vim/Ctnnb1	3	0.0644411	UP in Diabetic
GOBP_LEUKOCYTE_DIFFERENTIATION	GOBP_LEUKOCYTE_DIFFERENTIATION	1950-02-01	294/4978	0.804278	0.862102	0.766163	Ninj1/Ctnnb1	2	0.0644411	UP in Diabetic
GOBP_NEGATIVE_REGULATION_OF_PROTEIN_METABOLIC_PROCESS	GOBP_NEGATIVE_REGULATION_OF_PROTEIN_METABOLIC_PROCESS	1950-03-01	427/4978	0.815455	0.871511	0.774524	Thbs1/Ctsz/Ctnnb1	3	0.0597273	UP in Diabetic
GOBP_RESPONSE_TO_MOLECULE_OF_BACTERIAL_ORIGIN	GOBP_RESPONSE_TO_MOLECULE_OF_BACTERIAL_ORIGIN	1950-01-01	167/4978	0.819993	0.874462	0.777148	Vim	1	0.0582589	UP in Diabetic
GOBP_RESPONSE_TO_LIPID	GOBP_RESPONSE_TO_LIPID	1950-02-01	310/4978	0.827928	0.880381	0.782408	Vim/Ctnnb1	2	0.0553291	UP in Diabetic
GOCC_ACTIN_CYTOSKELETON	GOCC_ACTIN_CYTOSKELETON	1950-01-01	193/4978	0.862908	0.905195	0.80446	Eef1a1	1	0.0432577	UP in Diabetic
GOBP_REGULATION_OF_PROTEIN_CONTAINING_COMPLEX_ASSEMBLY	GOBP_REGULATION_OF_PROTEIN_CONTAINING_COMPLEX_ASSEMBLY	1950-01-01	194/4978	0.86434	0.905412	0.804653	H3f3b	1	0.0431538	UP in Diabetic
GOBP_IMMUNE_RESPONSE_REGULATING_SIGNALING_PATHWAY	GOBP_IMMUNE_RESPONSE_REGULATING_SIGNALING_PATHWAY	1950-01-01	202/4978	0.875285	0.914929	0.813111	Ninj1	1	0.0386124	UP in Diabetic
GOBP_NEGATIVE_REGULATION_OF_MOLECULAR_FUNCTION	GOBP_NEGATIVE_REGULATION_OF_MOLECULAR_FUNCTION	1950-02-01	359/4978	0.885464	0.922957	0.820246	Thbs1/Hmox1	2	0.0348184	UP in Diabetic
GOBP_REGULATION_OF_HYDROLASE_ACTIVITY	GOBP_REGULATION_OF_HYDROLASE_ACTIVITY	1950-02-01	373/4978	0.898366	0.931598	0.827925	Thbs1/Ctsd	2	0.0307715	UP in Diabetic
GOBP_NEGATIVE_REGULATION_OF_CATALYTIC_ACTIVITY	GOBP_NEGATIVE_REGULATION_OF_CATALYTIC_ACTIVITY	1950-01-01	228/4978	0.905208	0.93338	0.829508	Thbs1	1	0.0299417	UP in Diabetic
GOCC_ANCHORING_JUNCTION	GOCC_ANCHORING_JUNCTION	1950-01-01	228/4978	0.905208	0.93338	0.829508	Ctnnb1	1	0.0299417	UP in Diabetic
GOBP_REGULATION_OF_PHOSPHORYLATION	GOBP_REGULATION_OF_PHOSPHORYLATION	1950-02-01	425/4978	0.935533	0.950986	0.845155	Thbs1/Eef1a1	2	0.0218261	UP in Diabetic
GOBP_HEMOPOIESIS	GOBP_HEMOPOIESIS	1950-02-01	434/4978	0.940519	0.953518	0.847405	Ninj1/Ctnnb1	2	0.0206711	UP in Diabetic
GOBP_CYTOSKELETON_ORGANIZATION	GOBP_CYTOSKELETON_ORGANIZATION	1950-02-01	467/4978	0.955898	0.966366	0.858824	Vim/Ctnnb1	2	0.0148581	UP in Diabetic
GOBP_REGULATION_OF_PHOSPHORUS_METABOLIC_PROCESS	GOBP_REGULATION_OF_PHOSPHORUS_METABOLIC_PROCESS	1950-02-01	474/4978	0.958642	0.967816	0.860112	Thbs1/Eef1a1	2	0.0142072	UP in Diabetic
GOBP_SECRETION	GOBP_SECRETION	1950-01-01	345/4978	0.972938	0.979775	0.870741	Hmox1	1	0.00887351	UP in Diabetic

## Sheet: Neutrophils-ReactomeDatabase
ID	Description	GeneRatio	BgRatio	pvalue	p.adjust	qvalue	geneID	Count	minuslog10padj	diffexpressed
REACTOME_RHO_GTPASE_EFFECTORS	REACTOME_RHO_GTPASE_EFFECTORS	21/172	113/3054	6.66e-07	0.000330912	0.000318892	Actb/Ndel1/S100a9/Arpc5/Pfn1/S100a8/Pak2/Actr3/Nup98/Actr2/Fmnl1/Arpc2/Iqgap1/Pafah1b1/Calm3/Flna/Ncf2/Rhog/Myh9/Arpc4/Ywhaz	21	3.48029	Up in Old
REACTOME_NEUTROPHIL_DEGRANULATION	REACTOME_NEUTROPHIL_DEGRANULATION	37/172	318/3054	7.83e-06	0.00194465	0.00187401	Slpi/S100a11/Ptprc/Tyrobp/S100a9/Arpc5/Cap1/Ddx3x/Cxcr2/S100a8/Itgal/Actr2/Cxcl2/Mmp9/Sell/Lyz2/Plaur/Pglyrp1/Fpr1/Rab31/Hspa8/Tarm1/Lamp2/Iqgap1/Slc11a1/Glipr1/Sirpa/Mcemp1/Rhog/Cnn2/Itgam/Itgb2/Fgr/Gm2a/Tlr2/Gmfg/H2-T23	37	2.71116	Up in Old
REACTOME_ANTIMICROBIAL_PEPTIDES	REACTOME_ANTIMICROBIAL_PEPTIDES	6/172	318/3054	2.04e-05	0.00337582	0.0032532	S100a9/S100a8/Lyz2/Pglyrp1/Slc11a1/Tlr2	6	2.47162	Up in Old
REACTOME_FCGAMMA_RECEPTOR_FCGR_DEPENDENT_PHAGOCYTOSIS	REACTOME_FCGAMMA_RECEPTOR_FCGR_DEPENDENT_PHAGOCYTOSIS	11/172	47/3054	3.87e-05	0.00418881	0.00403666	Actb/Arpc5/Actr3/Actr2/Arpc2/Hck/Lyn/Myh9/Fgr/Crk/Arpc4	11	2.37791	Up in Old
REACTOME_EPH_EPHRIN_SIGNALING	REACTOME_EPH_EPHRIN_SIGNALING	9/172	32/3054	4.21e-05	0.00418881	0.00403666	Actb/Arpc5/Pak2/Actr3/Actr2/Mmp9/Arpc2/Lyn/Arpc4	9	2.37791	Up in Old
REACTOME_EPHB_MEDIATED_FORWARD_SIGNALING	REACTOME_EPHB_MEDIATED_FORWARD_SIGNALING	7/172	20/3054	6.61e-05	0.00547456	0.00527571	Actb/Arpc5/Actr3/Actr2/Arpc2/Lyn/Arpc4	7	2.26165	Up in Old
REACTOME_IMMUNOREGULATORY_INTERACTIONS_BETWEEN_A_LYMPHOID_AND_A_NON_LYMPHOID_CELL	REACTOME_IMMUNOREGULATORY_INTERACTIONS_BETWEEN_A_LYMPHOID_AND_A_NON_LYMPHOID_CELL	9/172	39/3054	0.000225916	0.01604	0.0154574	Itgal/Hcst/Sell/Itga4/Pilra/Trem1/Itgb2/Jaml/H2-T23	9	1.79479	Up in Old
REACTOME_G_ALPHA_I_SIGNALLING_EVENTS	REACTOME_G_ALPHA_I_SIGNALLING_EVENTS	11/172	62/3054	0.000538569	0.0334586	0.0322433	Pde4b/Cxcr2/Cxcl2/Grk2/Ccr1/Ccl6/Fpr1/Calm3/Gpsm3/Anxa1/Gng5	11	1.47549	Up in Old
REACTOME_HEMOSTASIS	REACTOME_HEMOSTASIS	24/172	215/3054	0.000731478	0.0391564	0.0377341	Plek/Itgal/Sell/Plaur/Lamp2/F5/Maff/Capzb/Lyn/Calm3/Flna/Itga4/Sirpa/Trem1/Tln1/Rhog/Itgam/Itgb2/Fgr/Actn1/Crk/Jaml/Gng5/Ywhaz	24	1.4072	Up in Old
REACTOME_SIGNALING_BY_RHO_GTPASES_MIRO_GTPASES_AND_RHOBTB3	REACTOME_SIGNALING_BY_RHO_GTPASES_MIRO_GTPASES_AND_RHOBTB3	29/172	282/3054	0.000787855	0.0391564	0.0377341	Actb/Ndel1/Picalm/Mpp7/S100a9/Arpc5/Pfn1/S100a8/Pak2/Actr3/Nup98/Actr2/Fmnl1/Arpc2/Lbr/Tpm4/Capzb/Iqgap1/Pafah1b1/Calm3/Flna/Ncf2/Rhog/Myh9/Actn1/Arhgdib/Arpc4/Cpd/Ywhaz	29	1.4072	Up in Old
REACTOME_RHO_GTPASES_ACTIVATE_WASPS_AND_WAVES	REACTOME_RHO_GTPASES_ACTIVATE_WASPS_AND_WAVES	6/172	22/3054	0.00102432	0.0462805	0.0445994	Actb/Arpc5/Actr3/Actr2/Arpc2/Arpc4	6	1.3346	Up in Old
REACTOME_IRON_UPTAKE_AND_TRANSPORT	REACTOME_IRON_UPTAKE_AND_TRANSPORT	1/172	31/3054	0.835714	0.992038	0.956004	Uba52	1	0.00347159	Up in Old
REACTOME_NEUTROPHIL_DEGRANULATION	REACTOME_NEUTROPHIL_DEGRANULATION	8/172	318/3054	0.000217331	0.0206464	0.0169289	Fth1/Eef1a1/H2-K1/Ctsz/Atp6v0c/Ctsd/Ctsb/Bri3	8	1.68515	UP in Diabetic
REACTOME_IRON_UPTAKE_AND_TRANSPORT	REACTOME_IRON_UPTAKE_AND_TRANSPORT	3/172	31/3054	0.000697368	0.033125	0.0271606	Fth1/Atp6v0c/Hmox1	3	1.47984	UP in Diabetic
REACTOME_HEMOSTASIS	REACTOME_HEMOSTASIS	4/172	215/3054	0.033407	0.170058	0.139438	Thbs1/H3f3b/H3f3a/Cd9	4	0.769403	UP in Diabetic
REACTOME_IMMUNOREGULATORY_INTERACTIONS_BETWEEN_A_LYMPHOID_AND_A_NON_LYMPHOID_CELL	REACTOME_IMMUNOREGULATORY_INTERACTIONS_BETWEEN_A_LYMPHOID_AND_A_NON_LYMPHOID_CELL	1/172	39/3054	0.207049	0.289259	0.237176	H2-K1	1	0.538713	UP in Diabetic
REACTOME_SIGNALING_BY_RHO_GTPASES_MIRO_GTPASES_AND_RHOBTB3	REACTOME_SIGNALING_BY_RHO_GTPASES_MIRO_GTPASES_AND_RHOBTB3	3/172	282/3054	0.227812	0.309174	0.253505	Vim/Basp1/Ctnnb1	3	0.509797	UP in Diabetic
REACTOME_RHO_GTPASE_EFFECTORS	REACTOME_RHO_GTPASE_EFFECTORS	1/172	113/3054	0.493676	0.51746	0.424289	Ctnnb1	1	0.286123	UP in Diabetic
