# Supplementary material for: Single Cell Sequencing Identifies Distinct Cellular Alterations in Impaired Aged and Diabetic Wounds
Source: Aging Cell. 2025 Nov 4;24(12):e70217. doi: 10.1111/acel.70217 (PMC12686554; doi:10.1111/acel.70217)
Supplement: Supplementary file 6 — Table S4: Differential gene expression of stromal cell subclusters in wounded gingiva from diabetic and NG‐Aged mice in 7 day wounds. Table presents the differential expression genes for each stromal subclusters. Values are expressed as average of logarithmic fold‐change (avg_log2FC). The genes which have p‐adjusted value (p_val_adj) < 0.05 are considered as differentially expressed. Percent of cells expressing the gene in the cluster is represented by “pct.1” and in all other cluster by “pct.2.” The “cluster” column indicates the stromal subcluster ID. [file ACEL-24-e70217-s005.xlsx]

## Sheet: stromal_subset_markers
p_val	avg_log2FC	pct.1	pct.2	p_val_adj	cluster	gene
8.49951e-135	2.98903	0.438	0.167	1.43897e-130	0	Mmp13
5.34436e-90	2.51015	0.21	0.047	9.04801e-86	0	Bmp3
1.25108e-125	2.47749	0.327	0.09	2.11808e-121	0	Alpl
2.77112e-133	2.28957	0.366	0.106	4.6915e-129	0	Matn4
5.9164e-197	2.09039	0.608	0.246	1.00165e-192	0	Omd
7.25594e-143	2.01845	0.371	0.101	1.22843e-138	0	Megf6
1.50475e-130	2.00081	0.387	0.12	2.54755e-126	0	Mest
1.23898e-197	1.81108	0.876	0.659	2.09759e-193	0	Gpx3
8.32582e-210	1.70978	0.745	0.372	1.40956e-205	0	Ogn
7.67101e-52	1.6933	0.446	0.261	1.2987e-47	0	Slpi
1.07189e-84	1.46385	0.367	0.148	1.81472e-80	0	Col8a2
1.03703e-80	1.41511	0.358	0.147	1.7557e-76	0	Itga11
6.28405e-131	1.37573	0.582	0.276	1.06389e-126	0	Ptprd
1.70705e-122	1.35406	0.552	0.251	2.89004e-118	0	Edil3
1.93985e-232	1.31847	0.918	0.597	3.28417e-228	0	Col11a1
3.79772e-50	1.30573	0.273	0.121	6.42954e-46	0	Cpz
1.86934e-101	1.29623	0.626	0.366	3.1648e-97	0	Fmod
1.69264e-146	1.25539	0.754	0.436	2.86564e-142	0	Itm2a
1.5696e-58	1.24974	0.477	0.281	2.65734e-54	0	Ptn
1.58787e-208	1.24355	0.972	0.803	2.68827e-204	0	Col12a1
1.71785e-96	1.20269	0.488	0.23	2.90832e-92	0	Cdkn1c
1.20399e-201	1.19333	0.891	0.563	2.03835e-197	0	Cpxm1
3.25927e-89	1.18578	0.576	0.32	5.51794e-85	0	Spon1
1.07679e-90	1.18421	0.526	0.272	1.82301e-86	0	Fndc1
2.34088e-111	-7.8366	0.008	0.243	3.96311e-107	0	Rgs5
4.14655e-201	1.16246	0.944	0.71	7.02011e-197	0	Thbs2
4.0185e-136	1.14618	0.741	0.428	6.80332e-132	0	Itgbl1
1.42797e-101	-2.41836	0.149	0.409	2.41755e-97	0	Col15a1
1.53193e-94	1.11332	0.656	0.401	2.59355e-90	0	Maf
1.59067e-87	1.08428	0.593	0.344	2.693e-83	0	Epha3
1.43951e-106	1.06342	0.735	0.452	2.43709e-102	0	Sfrp1
1.27797e-202	1.0585	0.974	0.821	2.1636e-198	0	Lum
1.03629e-92	1.05773	0.606	0.347	1.75445e-88	0	Clec11a
4.67423e-61	1.03124	0.468	0.263	7.91348e-57	0	Runx2
4.95388e-64	1.03111	0.449	0.24	8.38692e-60	0	Plagl1
3.06432e-46	1.02962	0.307	0.15	5.1879e-42	0	Fam102a
9.94995e-165	1.02404	0.736	0.375	1.68453e-160	0	Sfrp2
7.28211e-89	-3.50288	0.079	0.303	1.23286e-84	0	Ndufa4l2
1.37133e-64	1.00089	0.454	0.241	2.32166e-60	0	Cpxm2
5.41811e-45	0.974983	0.387	0.22	9.17286e-41	0	Cercam
1.97575e-47	0.969864	0.387	0.215	3.34494e-43	0	Cd59a
1.03358e-132	0.962295	0.832	0.593	1.74985e-128	0	Scarf2
2.16268e-68	0.951842	0.573	0.35	3.66141e-64	0	Spats2l
9.37469e-39	0.948889	0.334	0.183	1.58713e-34	0	Prss12
3.83212e-69	0.942603	0.402	0.191	6.48778e-65	0	Smoc2
1.47176e-67	0.915305	0.561	0.338	2.49169e-63	0	Ltbp1
8.10322e-51	0.899671	0.538	0.353	1.37187e-46	0	Rgs3
1.69059e-77	-4.9939	0.014	0.192	2.86217e-73	0	Des
2.03614e-75	-3.49497	0.07	0.266	3.44719e-71	0	Notch3
8.25958e-56	0.89617	0.484	0.288	1.39835e-51	0	Hacd4
2.80329e-72	-3.56654	0.032	0.211	4.74597e-68	0	Mcam
4.6757e-44	0.895041	0.428	0.248	7.91597e-40	0	Grem1
7.35872e-70	-3.28802	0.103	0.304	1.24583e-65	0	Il6
6.48921e-47	0.889422	0.647	0.47	1.09862e-42	0	Wnt5a
1.54435e-74	0.887145	0.76	0.558	2.61459e-70	0	Sgk1
2.73276e-85	0.875899	0.71	0.459	4.62657e-81	0	Mdk
5.66606e-69	-7.20554	0.003	0.155	9.59264e-65	0	Higd1b
8.18563e-41	0.857642	0.381	0.217	1.38583e-36	0	Svep1
2.78296e-68	-5.42595	0.004	0.155	4.71155e-64	0	Esam
3.44162e-68	-4.00294	0.015	0.176	5.82666e-64	0	Cox4i2
1.30117e-43	0.855294	0.515	0.347	2.20289e-39	0	Fbn2
2.34767e-67	-4.56164	0.011	0.167	3.9746e-63	0	Gucy1a1
4.38609e-159	0.852403	0.954	0.743	7.42565e-155	0	Cdh11
2.88497e-121	0.843403	0.879	0.656	4.88425e-117	0	Col16a1
1.17527e-42	0.836351	0.437	0.259	1.98973e-38	0	C1qtnf3
1.02851e-57	0.829459	0.376	0.18	1.74127e-53	0	Dpep1
4.03401e-43	0.826455	0.437	0.264	6.82958e-39	0	Capn6
1.11558e-100	0.823265	0.715	0.425	1.88867e-96	0	Gxylt2
1.04315e-49	0.820317	0.475	0.284	1.76605e-45	0	Gaa
9.0767e-64	0.816655	0.614	0.402	1.53668e-59	0	Srpx
4.75042e-43	0.814848	0.447	0.274	8.04245e-39	0	Tenm3
5.42983e-44	0.812563	0.537	0.361	9.1927e-40	0	Rflnb
2.52889e-49	0.807075	0.593	0.406	4.2814e-45	0	Ccn5
3.8516e-60	-3.47102	0.044	0.205	6.52077e-56	0	Abcc9
5.37273e-107	0.792889	0.821	0.571	9.09603e-103	0	Colec12
5.58542e-41	0.782197	0.481	0.309	9.45611e-37	0	Sulf2
8.75066e-58	-3.25435	0.113	0.287	1.48149e-53	0	Gm13889
1.08059e-58	0.772217	0.572	0.357	1.82944e-54	0	Fzd1
5.30783e-57	-2.15877	0.127	0.308	8.98616e-53	0	Tppp3
7.78467e-70	0.769364	0.609	0.375	1.31794e-65	0	Auts2
3.65367e-83	0.764433	0.655	0.401	6.18566e-79	0	Mfap4
3.01459e-91	0.756594	0.74	0.47	5.1037e-87	0	Igf1
4.84687e-67	0.754564	0.69	0.458	8.20575e-63	0	Gja1
2.02123e-53	-3.29184	0.045	0.195	3.42194e-49	0	Actg2
2.70403e-38	0.749398	0.48	0.318	4.57792e-34	0	P4ha3
1.52179e-65	0.742903	0.686	0.48	2.57639e-61	0	Fbln5
9.59068e-112	0.741426	0.906	0.739	1.6237e-107	0	Mfap2
1.16588e-44	0.721573	0.593	0.42	1.97384e-40	0	Grb10
3.16106e-67	0.713693	0.684	0.439	5.35168e-63	0	Tnn
1.38972e-156	0.697429	0.991	0.834	2.3528e-152	0	Mmp2
2.45838e-37	0.697316	0.385	0.222	4.16204e-33	0	Ctsf
2.92845e-52	0.684207	0.558	0.347	4.95787e-48	0	Igfbp3
1.60106e-64	0.680707	0.724	0.518	2.7106e-60	0	Dkk3
2.42192e-47	0.679066	0.462	0.264	4.10032e-43	0	Mme
8.12812e-32	0.672638	0.474	0.321	1.37609e-27	0	Hmcn1
9.30783e-32	0.661633	0.534	0.384	1.57582e-27	0	Angptl4
3.42203e-51	0.656741	0.686	0.497	5.79349e-47	0	Mrc2
1.06783e-34	0.655094	0.572	0.412	1.80784e-30	0	Ncam1
2.91969e-33	0.649092	0.464	0.31	4.94304e-29	0	Cdk14
1.23085e-38	0.641026	0.576	0.403	2.08384e-34	0	Plaat3
1.62966e-54	0.601531	0.651	0.425	2.75902e-50	0	Crabp1
4.39514e-46	-1.68312	0.128	0.29	7.44097e-42	0	Cd151
1.11262e-62	0.599601	0.821	0.66	1.88367e-58	0	Hexa
7.87571e-72	0.596362	0.894	0.721	1.33336e-67	0	Fgfr1
1.0857e-80	0.585436	0.908	0.693	1.83808e-76	0	Olfml3
3.95183e-32	0.581567	0.491	0.334	6.69044e-28	0	Stk17b
5.22115e-44	0.581115	0.712	0.557	8.83941e-40	0	Mmp23
8.9432e-47	0.580494	0.629	0.43	1.51408e-42	0	Htra3
3.53852e-43	0.579948	0.661	0.484	5.99071e-39	0	Igsf10
1.98941e-36	0.572238	0.541	0.374	3.36808e-32	0	Hmox1
2.67891e-41	0.567787	0.595	0.402	4.53539e-37	0	C1ra
2.05216e-33	0.564265	0.692	0.529	3.47431e-29	0	Lsp1
2.86215e-36	0.563855	0.591	0.417	4.84562e-32	0	Nxn
9.81931e-42	0.556639	0.651	0.469	1.66241e-37	0	Nsg1
3.40712e-33	0.54503	0.525	0.363	5.76826e-29	0	Ggh
1.21044e-78	0.526324	0.825	0.57	2.04927e-74	0	Prrx2
1.34421e-61	0.525932	0.853	0.631	2.27576e-57	0	Pdgfra
2.03712e-28	0.522783	0.498	0.348	3.44884e-24	0	Pigt
6.52782e-36	0.520671	0.402	0.237	1.10516e-31	0	Masp1
3.56568e-60	0.501738	0.721	0.471	6.0367e-56	0	Lrrc15
1.7163e-32	0.49291	0.593	0.427	2.90569e-28	0	Ltbp3
5.83865e-48	0.473523	0.565	0.351	9.88483e-44	0	Gas6
5.42491e-35	0.46581	0.611	0.431	9.18438e-31	0	Clmp
1.704e-29	0.46547	0.616	0.464	2.88487e-25	0	Tapbp
9.18767e-26	0.451911	0.627	0.471	1.55547e-21	0	Pdpn
1.44784e-82	0.447281	0.589	0.333	2.4512e-78	0	Ecrg4
6.72651e-31	0.443968	0.661	0.481	1.1388e-26	0	Emilin1
4.11042e-43	0.438295	0.933	0.761	6.95895e-39	0	Lox
2.43176e-33	0.430608	0.703	0.534	4.11697e-29	0	Ptgfrn
8.19132e-41	0.417411	0.663	0.456	1.38679e-36	0	C1s1
2.19858e-33	0.413244	0.723	0.568	3.7222e-29	0	Sdc4
1.27689e-29	0.407698	0.395	0.237	2.16177e-25	0	Pltp
2.39523e-26	0.382289	0.56	0.402	4.05512e-22	0	Zfhx4
1.56934e-28	0.375424	0.61	0.454	2.65689e-24	0	Tpbg
2.16039e-30	0.37394	0.757	0.579	3.65754e-26	0	Cthrc1
1.72184e-30	0.364328	0.663	0.499	2.91507e-26	0	Shox2
1.27613e-51	0.332739	0.748	0.516	2.16048e-47	0	Fbln1
8.00277e-35	0.319631	0.817	0.658	1.35487e-30	0	Bicc1
6.00238e-23	0.318726	0.559	0.408	1.0162e-18	0	Lrrc17
2.15219e-36	0.306729	0.474	0.303	3.64367e-32	0	Thbs4
1.01107e-40	-0.82012	0.441	0.595	1.71174e-36	0	Fxyd5
1.37382e-69	-1.24563	0.454	0.626	2.32588e-65	0	Crip2
5.98662e-83	-1.36928	0.582	0.739	1.01354e-78	0	Ebf1
1.2237e-48	-1.48729	0.269	0.435	2.07173e-44	0	Cygb
1.0158e-53	-1.5475	0.206	0.391	1.71975e-49	0	Pdlim1
3.889e-50	-1.94105	0.203	0.369	6.58407e-46	0	Itga1
7.01398e-47	-2.05788	0.338	0.499	1.18747e-42	0	Ccl2
3.30923e-112	-2.49484	0.233	0.512	5.60253e-108	0	Sparcl1
6.77253e-55	-2.75472	0.182	0.35	1.14659e-50	0	Mustn1
9.89513e-125	3.09025	0.217	0.029	1.67525e-120	1	Gjb3
3.46463e-122	2.11933	0.281	0.056	5.86561e-118	1	Aldh1a3
2.65417e-100	2.1109	0.281	0.069	4.49351e-96	1	Gjb5
6.76108e-190	2.04642	0.854	0.497	1.14465e-185	1	Tnc
2.93702e-166	1.93772	0.485	0.137	4.97237e-162	1	Bcat1
2.33181e-153	1.90573	0.529	0.182	3.94775e-149	1	Col7a1
5.50536e-146	1.77154	0.837	0.531	9.32057e-142	1	Fabp5
5.81543e-263	1.72357	0.904	0.457	9.84552e-259	1	Lrrc15
6.89604e-48	1.61446	0.248	0.097	1.1675e-43	1	Prss35
1.54683e-158	1.55831	0.749	0.379	2.61878e-154	1	Lrrc17
1.63413e-52	1.53526	0.257	0.097	2.76658e-48	1	Cenpa
4.80805e-138	1.52153	0.572	0.222	8.14003e-134	1	Tmem97
1.62267e-69	1.46846	0.295	0.099	2.74718e-65	1	Spc24
7.55405e-230	1.45478	0.936	0.556	1.2789e-225	1	Cthrc1
1.47235e-50	1.41991	0.237	0.084	2.49268e-46	1	Ptprn
3.90297e-80	1.41447	0.387	0.149	6.60773e-76	1	Ddx39
5.57929e-68	1.36425	0.404	0.178	9.44573e-64	1	Ass1
9.18998e-172	1.34412	0.782	0.384	1.55586e-167	1	Ppa1
1.03962e-74	1.29909	0.404	0.167	1.76008e-70	1	Pdgfc
6.54448e-194	1.28826	0.884	0.505	1.10798e-189	1	Fkbp11
2.00439e-62	1.28046	0.34	0.136	3.39343e-58	1	Dok1
6.00678e-78	1.24988	0.43	0.18	1.01695e-73	1	Gmppb
3.00737e-188	1.24865	0.872	0.488	5.09149e-184	1	Lrrc59
1.51715e-66	1.22064	0.368	0.15	2.56854e-62	1	Tes
1.226e-137	1.21971	0.741	0.377	2.07562e-133	1	Srm
8.17792e-137	-2.71917	0.141	0.528	1.38452e-132	1	Fxyd1
6.80604e-133	1.21703	0.84	0.523	1.15226e-128	1	Col8a1
1.84347e-52	1.20669	0.261	0.095	3.121e-48	1	Nrg1
2.80735e-98	1.20425	0.537	0.232	4.75285e-94	1	Ddah1
8.79653e-73	1.18341	0.449	0.202	1.48925e-68	1	Glipr1
2.76588e-95	1.1783	0.591	0.292	4.68263e-91	1	Loxl3
4.38382e-57	1.16747	0.371	0.166	7.4218e-53	1	Enpp1
9.4657e-58	1.15665	0.347	0.145	1.60254e-53	1	Arxes2
4.85314e-67	1.15642	0.513	0.27	8.21636e-63	1	Spp1
2.4413e-75	1.15241	0.484	0.225	4.13312e-71	1	Uck2
2.06998e-92	1.15005	0.793	0.543	3.50448e-88	1	Ctsc
6.96372e-201	1.14385	0.936	0.661	1.17896e-196	1	Nme1
7.77207e-72	1.14249	0.478	0.225	1.31581e-67	1	Zfp469
1.42144e-46	1.11302	0.291	0.123	2.40651e-42	1	Moxd1
2.2567e-123	1.11085	0.753	0.398	3.82059e-119	1	Nxn
5.452e-193	1.09979	0.958	0.704	9.23024e-189	1	Abracl
7.82019e-61	1.09279	0.41	0.187	1.32396e-56	1	Thyn1
2.76705e-144	1.09084	0.933	0.68	4.68461e-140	1	Loxl2
1.73268e-89	1.07939	0.7	0.413	2.93343e-85	1	Angptl2
3.01205e-54	1.06908	0.362	0.161	5.09939e-50	1	Mthfd2
2.08293e-89	1.06887	0.657	0.353	3.52639e-85	1	Rflnb
2.13868e-38	1.06516	0.274	0.124	3.62078e-34	1	Ttll5
2.22351e-68	1.05004	0.585	0.326	3.76441e-64	1	Bpgm
3.65004e-144	1.03672	0.88	0.539	6.17952e-140	1	Tgfbi
4.0403e-38	1.03447	0.3	0.143	6.84022e-34	1	Me1
7.20926e-93	1.02809	0.664	0.352	1.22053e-88	1	P4ha2
4.44779e-90	1.01603	0.623	0.317	7.5301e-86	1	Nans
5.12639e-70	1.01478	0.518	0.261	8.67898e-66	1	C1qtnf3
1.88425e-197	1.00396	0.963	0.678	3.19003e-193	1	Acta2
1.33376e-64	1.00117	0.618	0.367	2.25805e-60	1	Gm1673
9.04367e-153	0.998416	0.915	0.666	1.53109e-148	1	Serp1
1.16105e-52	0.993052	0.439	0.225	1.96566e-48	1	Adam19
2.59361e-94	0.989195	0.715	0.403	4.39097e-90	1	Nhp2
6.74085e-66	0.988674	0.56	0.303	1.14123e-61	1	Fdps
1.74027e-157	0.986313	0.917	0.653	2.94628e-153	1	Kdelr3
1.42961e-87	0.983862	0.653	0.347	2.42034e-83	1	Gars
5.55032e-92	0.982883	0.716	0.422	9.39669e-88	1	Zyx
4.60115e-103	0.974513	0.734	0.405	7.78974e-99	1	Nudcd2
1.30859e-117	0.968075	0.847	0.53	2.21544e-113	1	Ccn4
1.3432e-198	0.96627	0.977	0.809	2.27404e-194	1	Ppp1r14b
1.19561e-63	0.954874	0.629	0.39	2.02417e-59	1	Selenoh
1.14236e-96	0.949669	0.901	0.705	1.93402e-92	1	Col5a3
3.11579e-47	0.945052	0.386	0.191	5.27504e-43	1	Tmem214
2.33797e-87	0.941698	0.741	0.46	3.95818e-83	1	Pdlim4
2.20842e-101	0.935952	0.813	0.496	3.73886e-97	1	Plod2
6.87051e-70	0.931854	0.597	0.327	1.16318e-65	1	Dut
5.14233e-130	0.922878	0.898	0.615	8.70596e-126	1	Ssr1
6.09114e-88	0.92122	0.703	0.4	1.03123e-83	1	Hacd1
1.8303e-54	0.916487	0.496	0.268	3.09869e-50	1	Ppa2
8.69832e-53	0.904621	0.448	0.227	1.47263e-48	1	Dcakd
1.34692e-62	0.903344	0.513	0.261	2.28033e-58	1	Mical2
1.18321e-88	0.901595	0.761	0.471	2.00318e-84	1	Basp1
9.51742e-171	0.900228	0.979	0.807	1.6113e-166	1	Tpm2
8.9622e-56	0.900065	0.537	0.305	1.5173e-51	1	Tln2
3.24701e-73	0.893726	0.669	0.395	5.49719e-69	1	Ak1
1.34346e-136	0.892453	0.929	0.655	2.27448e-132	1	Fkbp10
3.96208e-89	0.88618	0.783	0.489	6.70781e-85	1	Pgk1
4.05786e-56	0.881374	0.494	0.258	6.86995e-52	1	Tomm40
8.55684e-35	0.874211	0.356	0.191	1.44867e-30	1	Tmem70
3.63048e-79	0.874109	0.76	0.493	6.1464e-75	1	Anp32a
1.46845e-42	0.873739	0.373	0.187	2.48609e-38	1	Gng2
2.39602e-74	0.870839	0.715	0.437	4.05647e-70	1	Crabp1
6.66487e-85	-4.72561	0.089	0.369	1.12836e-80	1	Apod
9.33155e-55	0.868644	0.496	0.265	1.57983e-50	1	Ubl4a
4.04909e-37	0.86559	0.337	0.171	6.8551e-33	1	Gnpnat1
7.82163e-40	0.858244	0.562	0.372	1.3242e-35	1	Igfbp3
2.01642e-83	-4.93746	0.016	0.273	3.4138e-79	1	Apoe
8.03788e-138	0.854981	0.947	0.744	1.36081e-133	1	Lman1
1.10218e-53	0.854921	0.687	0.475	1.866e-49	1	Tgfb2
2.07989e-97	0.852812	0.788	0.444	3.52126e-93	1	Tnn
6.7531e-119	0.852031	0.9	0.626	1.1433e-114	1	Rpn1
5.97076e-64	0.849609	0.589	0.325	1.01085e-59	1	Eif2s1
2.56862e-57	0.847904	0.514	0.27	4.34867e-53	1	Snrpa1
7.05312e-68	0.843135	0.648	0.379	1.19409e-63	1	Galk1
2.04439e-92	0.842182	0.802	0.513	3.46116e-88	1	Ufm1
3.88565e-107	0.842101	0.882	0.618	6.57841e-103	1	Sec61a1
1.46905e-61	0.841544	0.66	0.407	2.4871e-57	1	Fibin
7.93141e-55	0.841434	0.521	0.284	1.34279e-50	1	Dnajc15
5.15615e-98	0.836041	0.832	0.536	8.72937e-94	1	Mlec
3.20108e-119	0.832619	0.963	0.779	5.41943e-115	1	Ran
5.64026e-35	0.825309	0.361	0.194	9.54896e-31	1	Pole3
1.90963e-36	0.823489	0.389	0.214	3.23301e-32	1	Ptk7
1.12983e-48	0.822686	0.453	0.237	1.91281e-44	1	Srprb
1.08509e-31	0.821214	0.387	0.225	1.83705e-27	1	Hacd2
7.71723e-65	0.81914	0.745	0.508	1.30653e-60	1	Eno1
1.15619e-69	0.818994	0.656	0.375	1.95743e-65	1	Golt1b
2.91025e-84	0.818965	0.824	0.587	4.92705e-80	1	Nrep
3.03585e-76	0.808921	0.723	0.444	5.1397e-72	1	Pdlim7
7.29404e-58	0.807039	0.598	0.347	1.23488e-53	1	Slc35b1
6.51343e-58	0.805608	0.709	0.474	1.10272e-53	1	Inhba
3.97546e-90	0.805434	0.804	0.521	6.73046e-86	1	Sec13
2.57793e-52	0.804221	0.586	0.351	4.36443e-48	1	Itga5
1.10085e-73	0.803145	0.729	0.443	1.86374e-69	1	Cct6a
1.37331e-111	0.79678	0.919	0.67	2.32502e-107	1	Flna
1.16171e-124	0.794192	0.95	0.695	1.96677e-120	1	Surf4
7.69471e-93	0.793238	0.872	0.627	1.30271e-88	1	Timm10b
7.86254e-45	0.793141	0.466	0.256	1.33113e-40	1	Psmd14
1.4422e-101	0.787346	0.952	0.792	2.44164e-97	1	Tmem258
2.21486e-52	0.785678	0.537	0.299	3.74976e-48	1	Gpr180
2.74326e-37	0.784828	0.411	0.229	4.64435e-33	1	Spcs3
4.94832e-76	0.783013	0.91	0.745	8.37751e-72	1	Mif
3.79908e-79	0.781242	0.785	0.497	6.43184e-75	1	Yif1b
7.55385e-32	0.780859	0.371	0.209	1.27887e-27	1	Myh10
3.929e-108	0.780362	0.919	0.695	6.6518e-104	1	Rcn1
4.89616e-32	0.779975	0.364	0.201	8.2892e-28	1	Gar1
1.63177e-73	0.779053	0.752	0.483	2.76259e-69	1	Pdia4
2.30278e-47	0.771338	0.542	0.317	3.89861e-43	1	Akr1b8
5.54805e-66	0.768145	0.716	0.459	9.39284e-62	1	Gorasp2
1.3864e-61	0.767298	0.694	0.433	2.34718e-57	1	P3h4
1.00071e-91	0.766527	0.857	0.573	1.6942e-87	1	Eif4ebp1
3.17976e-95	0.757919	0.905	0.645	5.38333e-91	1	Ranbp1
1.94557e-73	0.757583	0.737	0.454	3.29385e-69	1	Tmem263
1.22997e-36	0.754978	0.427	0.242	2.08235e-32	1	Tars
4.34055e-75	0.753804	0.769	0.483	7.34855e-71	1	Yif1a
2.65903e-85	0.753789	0.856	0.621	4.50173e-81	1	Csrp1
1.40405e-66	0.750272	0.711	0.436	2.37705e-62	1	P3h1
6.9511e-63	0.749826	0.686	0.42	1.17682e-58	1	Wdr1
7.64989e-59	0.748465	0.66	0.402	1.29513e-54	1	P4ha1
1.39128e-33	0.743668	0.421	0.247	2.35543e-29	1	Hmgcr
5.72821e-30	0.742603	0.384	0.227	9.69787e-26	1	Cyp51
4.97152e-88	0.740081	0.866	0.612	8.41678e-84	1	Taf10
3.36183e-33	0.738702	0.372	0.205	5.69158e-29	1	Rps19bp1
5.11002e-96	0.738017	0.896	0.672	8.65126e-92	1	Rexo2
6.62338e-62	0.737379	0.676	0.407	1.12134e-57	1	Praf2
1.72221e-69	0.736131	0.725	0.439	2.91571e-65	1	Txnl4a
1.86885e-59	0.73554	0.672	0.405	3.16397e-55	1	Dnajc25
1.26706e-38	0.734459	0.411	0.223	2.14513e-34	1	Mpp6
2.71693e-47	0.733217	0.557	0.333	4.59976e-43	1	Ak2
2.18165e-70	0.730364	0.744	0.474	3.69354e-66	1	Cycs
2.35566e-65	0.728175	0.648	0.361	3.98813e-61	1	Nt5dc2
3.62114e-91	0.727256	0.899	0.662	6.13058e-87	1	Cnn2
9.2945e-74	0.726715	0.778	0.51	1.57356e-69	1	Snrpd3
1.85723e-79	0.725797	0.894	0.68	3.14429e-75	1	Oaf
2.0439e-78	0.724089	0.821	0.529	3.46032e-74	1	Tmem208
1.77309e-51	0.718783	0.646	0.407	3.00184e-47	1	Akr1b3
3.49828e-31	0.717235	0.477	0.304	5.92259e-27	1	Cks1b
4.79555e-44	0.716402	0.572	0.356	8.11887e-40	1	Tmem119
1.15236e-31	0.715823	0.442	0.27	1.95095e-27	1	Gsr
3.66195e-70	0.713818	0.783	0.517	6.19967e-66	1	Banf1
6.85479e-67	-3.09438	0.107	0.348	1.16052e-62	1	Mustn1
1.56061e-32	0.713179	0.397	0.225	2.64212e-28	1	Arl4c
1.40689e-77	0.712198	0.829	0.54	2.38187e-73	1	Stt3a
5.31984e-58	0.708524	0.699	0.45	9.00649e-54	1	Tubb6
4.88379e-36	0.707316	0.471	0.283	8.26825e-32	1	Snx7
6.79395e-70	0.704998	0.768	0.503	1.15022e-65	1	Mrpl17
7.32109e-64	0.703449	0.77	0.518	1.23946e-59	1	Snrpd1
4.80913e-66	0.701021	0.788	0.546	8.14186e-62	1	Erh
1.10105e-75	0.70075	0.846	0.603	1.86407e-71	1	Ddb1
1.48131e-29	0.696821	0.347	0.192	2.50785e-25	1	Rnf126
9.16823e-30	0.696194	0.381	0.218	1.55218e-25	1	9130401M01Rik
5.81151e-78	0.693961	0.863	0.617	9.83889e-74	1	Copb2
1.27349e-57	0.693556	0.653	0.392	2.15602e-53	1	Grpel1
3.15399e-89	0.693142	0.898	0.657	5.33971e-85	1	Mydgf
7.8263e-93	0.692111	0.924	0.735	1.32499e-88	1	Ift20
5.42948e-64	-2.37155	0.095	0.332	9.19211e-60	1	Pltp
6.35104e-63	0.691543	0.711	0.435	1.07523e-58	1	Psmd6
7.06e-64	-4.77091	0.028	0.24	1.19526e-59	1	C4b
3.57e-70	0.690967	0.838	0.595	6.04401e-66	1	Creb3l1
3.22809e-53	0.690965	0.751	0.528	5.46516e-49	1	Hspd1
1.14971e-83	0.690943	0.884	0.635	1.94646e-79	1	Pdap1
7.56038e-30	0.690238	0.356	0.198	1.27997e-25	1	Nip7
3.07833e-29	0.68966	0.395	0.232	5.21161e-25	1	Mrto4
1.37814e-48	0.688086	0.639	0.403	2.33319e-44	1	Scd2
4.28989e-59	0.688084	0.684	0.424	7.26278e-55	1	Alg5
1.14529e-34	0.686428	0.454	0.266	1.93898e-30	1	Prr7
4.31535e-36	0.685633	0.421	0.235	7.30589e-32	1	Nop56
4.21992e-113	0.683818	0.96	0.804	7.14432e-109	1	Ssr3
1.43791e-49	0.683099	0.585	0.345	2.43438e-45	1	Ap1s1
1.40424e-61	-2.88155	0.073	0.296	2.37738e-57	1	Gstm1
1.39426e-79	0.682997	0.892	0.674	2.36048e-75	1	Myh9
1.83407e-86	0.681519	0.843	0.6	3.10508e-82	1	Myl9
5.53687e-59	0.680685	0.725	0.463	9.37392e-55	1	Cct3
3.11145e-69	0.680408	0.812	0.545	5.26768e-65	1	Timm23
1.92942e-57	0.680405	0.694	0.434	3.26652e-53	1	Snf8
1.83627e-44	0.680384	0.546	0.321	3.10881e-40	1	Eif3b
1.67452e-68	0.680199	0.849	0.646	2.83496e-64	1	Actn1
2.67311e-42	0.676834	0.542	0.327	4.52558e-38	1	Uso1
1.26156e-67	0.672721	0.801	0.547	2.13582e-63	1	Cct7
3.43827e-73	0.671857	0.892	0.672	5.82099e-69	1	Snrpf
1.01849e-42	0.669709	0.561	0.342	1.7243e-38	1	Lsm6
2.84197e-34	0.668671	0.497	0.309	4.81145e-30	1	Mesd
1.58579e-60	0.668376	0.503	0.252	2.68474e-56	1	Grem1
7.26908e-84	0.667274	0.909	0.678	1.23065e-79	1	Mdh2
1.79313e-72	0.665901	0.859	0.625	3.03577e-68	1	Actr3
2.99448e-59	0.665844	0.75	0.491	5.06966e-55	1	Lsm4
4.52223e-69	0.665011	0.768	0.534	7.65614e-65	1	Tagln
1.96383e-63	0.663366	0.884	0.691	3.32476e-59	1	Palld
9.11299e-28	0.663045	0.375	0.221	1.54283e-23	1	Abce1
9.26568e-37	0.662802	0.551	0.354	1.56868e-32	1	Lsm5
6.16174e-98	0.661852	0.951	0.792	1.04318e-93	1	Selenos
1.51973e-31	0.661135	0.447	0.271	2.57291e-27	1	Commd2
3.13382e-64	0.660784	0.816	0.581	5.30555e-60	1	Bola2
7.56215e-55	0.660193	0.659	0.398	1.28027e-50	1	Ccdc124
7.94293e-77	0.659444	0.876	0.638	1.34474e-72	1	Mrpl20
8.21327e-72	0.657385	0.883	0.679	1.39051e-67	1	Spcs2
4.30285e-114	0.656698	0.97	0.817	7.28473e-110	1	Swi5
1.74253e-57	-5.6481	0.009	0.193	2.9501e-53	1	Abcc9
4.28263e-29	0.655987	0.402	0.238	7.2505e-25	1	Snd1
1.75537e-49	0.655891	0.648	0.41	2.97183e-45	1	Psmd2
5.13332e-46	0.655273	0.563	0.331	8.69072e-42	1	Plp2
4.43117e-57	-2.79202	0.07	0.283	7.50198e-53	1	Icam1
5.17201e-36	0.654811	0.508	0.312	8.75622e-32	1	Sec23a
1.13412e-56	-2.56569	0.148	0.38	1.92007e-52	1	Eln
4.16593e-65	0.653502	0.784	0.521	7.05291e-61	1	Prmt1
3.45022e-47	0.653448	0.624	0.387	5.84122e-43	1	Mrpl12
1.7413e-30	0.653375	0.382	0.221	2.94802e-26	1	Stmn1
4.14517e-28	0.651332	0.343	0.191	7.01778e-24	1	Bok
1.00741e-26	0.650167	0.408	0.251	1.70555e-22	1	Phldb2
1.8842e-35	0.649957	0.47	0.276	3.18996e-31	1	Nus1
5.84475e-55	0.649498	0.751	0.513	9.89516e-51	1	Denr
7.79325e-41	0.649321	0.605	0.391	1.3194e-36	1	Hmgn2
2.62307e-30	0.648209	0.46	0.286	4.44086e-26	1	Cd276
2.46e-28	0.647736	0.369	0.212	4.16478e-24	1	Chchd7
2.45564e-37	0.64691	0.518	0.314	4.1574e-33	1	Uba5
2.95305e-55	-3.23744	0.072	0.277	4.99951e-51	1	Ndufa4l2
1.17548e-86	0.646769	0.945	0.777	1.99009e-82	1	Uqcrq
1.71582e-50	0.642451	0.678	0.436	2.90488e-46	1	Prrc1
5.95057e-58	0.642403	0.767	0.507	1.00743e-53	1	Slc39a7
4.82304e-66	0.642032	0.821	0.566	8.1654e-62	1	Eif4e2
6.04574e-31	0.640159	0.424	0.252	1.02354e-26	1	Kif26b
8.57042e-55	-4.69704	0.024	0.21	1.45097e-50	1	Rgs5
3.91254e-73	0.637777	0.925	0.732	6.62393e-69	1	Anp32b
5.65867e-32	0.636499	0.46	0.28	9.58012e-28	1	Pdzd11
3.20071e-97	0.635517	0.938	0.755	5.41881e-93	1	Timm13
3.42568e-30	0.634022	0.424	0.251	5.79968e-26	1	Lsm2
2.82386e-85	0.633484	0.942	0.744	4.7808e-81	1	Txndc5
1.05837e-33	0.633324	0.507	0.314	1.79182e-29	1	Ebna1bp2
4.93551e-33	0.633072	0.463	0.278	8.35582e-29	1	Ykt6
1.90501e-76	0.632384	0.883	0.655	3.22518e-72	1	Ube2m
1.61317e-29	0.630527	0.42	0.251	2.73109e-25	1	Hsd17b12
1.17988e-67	0.629569	0.876	0.665	1.99753e-63	1	Sf3b5
9.27608e-35	0.629049	0.515	0.322	1.57044e-30	1	Lsm7
9.66187e-58	0.627498	0.765	0.509	1.63576e-53	1	Cops6
2.14744e-26	0.625917	0.428	0.27	3.63562e-22	1	Gpc1
7.75897e-35	0.625065	0.483	0.291	1.31359e-30	1	Sec11c
1.48458e-42	0.622897	0.634	0.413	2.51339e-38	1	Dtymk
3.40098e-31	0.617006	0.458	0.28	5.75787e-27	1	Capn6
2.89793e-46	0.615503	0.653	0.416	4.9062e-42	1	Suclg1
2.73605e-72	0.614986	0.901	0.679	4.63214e-68	1	Eny2
2.15206e-34	0.614389	0.496	0.302	3.64344e-30	1	Med10
8.13845e-31	0.613514	0.451	0.274	1.37784e-26	1	Snrpa
4.06442e-39	0.611581	0.63	0.416	6.88106e-35	1	Cmtm7
1.2291e-55	0.610365	0.791	0.557	2.08086e-51	1	Srpx2
2.23992e-31	0.609754	0.496	0.316	3.79218e-27	1	Creb3
3.87933e-32	0.608799	0.479	0.293	6.5677e-28	1	Dda1
2.81838e-51	0.608322	0.762	0.527	4.77152e-47	1	Mrps16
6.1145e-40	0.607603	0.619	0.405	1.03519e-35	1	Cacybp
1.2812e-72	0.606971	0.897	0.697	2.16908e-68	1	Psma4
3.24321e-51	-5.29782	0.015	0.187	5.49075e-47	1	Clec3b
1.05917e-64	0.605906	0.871	0.658	1.79318e-60	1	Prelid1
3.54773e-32	0.605167	0.45	0.269	6.00631e-28	1	Srsf1
9.19201e-41	0.60382	0.656	0.443	1.55621e-36	1	Hnrnpd
3.01445e-60	0.603427	0.842	0.632	5.10346e-56	1	Ostf1
2.30026e-48	0.603197	0.694	0.456	3.89435e-44	1	Chchd1
2.25901e-59	0.60287	0.865	0.655	3.82451e-55	1	Eloc
2.16073e-40	0.602806	0.627	0.409	3.65811e-36	1	Mrpl57
5.28538e-41	0.599747	0.58	0.363	8.94816e-37	1	Pole4
8.96517e-46	0.599511	0.674	0.441	1.5178e-41	1	Hras
1.28437e-48	0.599493	0.697	0.457	2.17443e-44	1	Arpc4
6.38813e-34	0.598086	0.517	0.325	1.08151e-29	1	Fkbp14
3.57231e-94	0.59686	0.963	0.812	6.04792e-90	1	Arl1
4.06535e-25	0.595855	0.384	0.234	6.88263e-21	1	Ubfd1
2.03168e-44	0.595795	0.681	0.452	3.43964e-40	1	Dnajb11
2.40395e-46	0.594407	0.657	0.416	4.0699e-42	1	Tfg
4.74526e-60	0.594018	0.808	0.55	8.03372e-56	1	Eprs
1.14181e-49	0.593961	0.671	0.408	1.93308e-45	1	Ncam1
3.91708e-38	0.593184	0.543	0.333	6.63162e-34	1	Guk1
9.61264e-49	-3.19211	0.061	0.244	1.62742e-44	1	Notch3
1.86014e-30	0.592249	0.458	0.278	3.14922e-26	1	Pdia5
1.38472e-27	0.591961	0.448	0.28	2.34433e-23	1	Mrpl11
3.93564e-36	0.59125	0.528	0.324	6.66304e-32	1	Glipr2
5.24364e-25	0.59087	0.382	0.23	8.87749e-21	1	Chsy1
3.75807e-47	0.590704	0.711	0.473	6.36241e-43	1	Glrx5
6.58465e-30	0.584531	0.452	0.277	1.11478e-25	1	Tial1
8.27192e-51	0.584311	0.715	0.461	1.40044e-46	1	Uqcrc1
1.92545e-44	0.584247	0.672	0.441	3.25978e-40	1	C1qbp
3.07974e-48	-4.02081	0.022	0.19	5.21401e-44	1	Gdf10
6.37844e-45	0.583743	0.672	0.443	1.07987e-40	1	Alyref
3.71648e-48	-3.90606	0.053	0.233	6.29201e-44	1	C3
9.81144e-51	0.583671	0.732	0.486	1.66108e-46	1	Emilin1
3.83415e-28	0.582512	0.466	0.295	6.49122e-24	1	Psmc1
2.69936e-34	0.582451	0.511	0.314	4.57002e-30	1	Magt1
1.5797e-78	0.581774	0.929	0.727	2.67442e-74	1	Psmb5
1.96922e-43	0.581086	0.659	0.428	3.3339e-39	1	Psmd13
1.04507e-64	0.580736	0.909	0.702	1.76931e-60	1	Psmd8
1.42981e-40	0.580319	0.587	0.362	2.42068e-36	1	Fam3c
1.3279e-29	0.579962	0.483	0.306	2.24814e-25	1	Psmd3
9.75363e-78	0.579883	0.958	0.767	1.65129e-73	1	Prdx4
6.84451e-43	0.577961	0.643	0.412	1.15878e-38	1	Copg1
3.62871e-24	0.577951	0.413	0.261	6.1434e-20	1	Cs
5.02328e-61	0.576151	0.871	0.629	8.50441e-57	1	Psmd7
2.55113e-25	0.575798	0.386	0.235	4.31906e-21	1	Ppp4c
5.20235e-47	-3.84525	0.044	0.218	8.80759e-43	1	Matn4
6.58038e-31	0.575755	0.477	0.295	1.11406e-26	1	Lap3
9.11391e-51	0.575497	0.757	0.523	1.54299e-46	1	Dcun1d5
3.89244e-47	0.574766	0.652	0.406	6.5899e-43	1	Plaur
2.16095e-46	-2.42179	0.088	0.276	3.65848e-42	1	Dpep1
1.90796e-33	0.573465	0.49	0.298	3.23018e-29	1	Ddx1
3.19016e-46	0.57126	0.659	0.417	5.40093e-42	1	Llph
2.18718e-75	0.571168	0.944	0.751	3.7029e-71	1	Sar1a
4.61631e-49	0.571012	0.736	0.498	7.81541e-45	1	Srp72
9.23137e-69	0.570811	0.902	0.693	1.56287e-64	1	Tceal8
3.8839e-24	0.570456	0.401	0.251	6.57545e-20	1	Ak6
1.20329e-36	0.569591	0.618	0.411	2.03717e-32	1	Psmc4
2.29667e-46	0.566394	0.753	0.524	3.88826e-42	1	Tuba1b
9.79583e-38	0.56609	0.564	0.352	1.65843e-33	1	Timm17b
7.7774e-36	0.565938	0.559	0.352	1.31671e-31	1	Psmc2
2.62747e-45	0.565094	0.739	0.503	4.44831e-41	1	Rala
7.03839e-51	0.564966	0.737	0.491	1.1916e-46	1	Ilk
3.41684e-45	-2.39324	0.073	0.255	5.7847e-41	1	C2
2.14551e-29	0.564712	0.479	0.301	3.63235e-25	1	Mrps7
1.83112e-51	0.564696	0.811	0.58	3.10009e-47	1	Tnfrsf12a
1.84847e-35	0.564189	0.551	0.346	3.12946e-31	1	Bet1
3.5287e-36	0.561674	0.606	0.401	5.97409e-32	1	Ppfibp1
6.03463e-73	0.56084	0.946	0.751	1.02166e-68	1	Dap
1.58342e-26	0.560102	0.449	0.283	2.68073e-22	1	Mcfd2
2.1135e-33	0.559266	0.558	0.363	3.57815e-29	1	Bccip
5.13414e-56	0.557006	0.914	0.751	8.69211e-52	1	Wls
4.93148e-52	0.555831	0.824	0.597	8.34899e-48	1	Cdk4
1.06343e-24	0.555744	0.436	0.278	1.80039e-20	1	Dbn1
4.49578e-38	0.555049	0.625	0.41	7.61136e-34	1	Rab4b
1.09569e-55	0.554549	0.813	0.577	1.855e-51	1	Sra1
2.90213e-46	0.55171	0.762	0.526	4.91331e-42	1	Fkbp2
1.06387e-58	0.551496	0.875	0.642	1.80114e-54	1	Bag1
2.20537e-54	0.550862	0.88	0.689	3.73369e-50	1	Pgam1
4.27315e-35	0.550348	0.657	0.458	7.23444e-31	1	Adam12
2.34859e-25	0.549162	0.448	0.286	3.97616e-21	1	Plpp5
2.04512e-67	0.548339	0.917	0.743	3.46239e-63	1	Hnrnpa1
1.90818e-47	0.547703	0.769	0.534	3.23055e-43	1	Eif4g1
5.83938e-67	0.547643	0.918	0.744	9.88608e-63	1	Tmem14c
1.25369e-72	0.547001	0.935	0.776	2.1225e-68	1	Psmb6
9.49621e-26	0.546933	0.506	0.339	1.60771e-21	1	Ufsp2
3.69054e-43	0.546667	0.686	0.453	6.24808e-39	1	Mbd3
4.07695e-48	0.546291	0.766	0.532	6.90227e-44	1	Tcp1
3.16363e-50	0.546125	0.83	0.616	5.35603e-46	1	Arpc5
1.70714e-44	0.545468	0.782	0.566	2.8902e-40	1	H13
2.60924e-41	-3.42501	0.04	0.195	4.41745e-37	1	Ifitm1
1.1067e-47	0.54527	0.781	0.546	1.87365e-43	1	Ube2n
4.31626e-52	0.545111	0.825	0.592	7.30742e-48	1	Dpysl3
3.47041e-60	0.544936	0.926	0.708	5.87541e-56	1	Fbln2
2.89047e-51	0.543885	0.802	0.573	4.89357e-47	1	Srp19
5.19481e-51	0.543429	0.871	0.668	8.79482e-47	1	Uqcc2
1.38206e-81	0.542629	0.951	0.79	2.33982e-77	1	Cox5a
1.80362e-54	0.542218	0.868	0.647	3.05352e-50	1	Gpx7
1.54171e-40	-2.82471	0.053	0.213	2.61011e-36	1	Gpnmb
2.82178e-30	0.540607	0.499	0.313	4.77727e-26	1	Cops5
2.16359e-31	0.539693	0.509	0.319	3.66296e-27	1	Copz1
3.20271e-61	0.539512	0.909	0.721	5.42219e-57	1	Hnrnpab
2.86224e-40	-3.28114	0.032	0.183	4.84577e-36	1	Cfb
1.56575e-36	0.538781	0.584	0.374	2.65081e-32	1	Rad23b
3.4631e-46	0.538049	0.766	0.54	5.86302e-42	1	Yipf5
1.67017e-44	0.537711	0.738	0.506	2.82759e-40	1	U2af1
3.46341e-37	0.53752	0.629	0.417	5.86356e-33	1	Polr2e
4.28046e-52	0.537376	0.821	0.579	7.24682e-48	1	Anxa6
4.39495e-51	0.536385	0.83	0.592	7.44064e-47	1	Txnl1
2.33116e-36	0.534961	0.684	0.476	3.94665e-32	1	Pxdn
8.11932e-34	0.534756	0.601	0.397	1.3746e-29	1	Fkbp3
3.50098e-73	0.533965	0.953	0.796	5.92716e-69	1	Tmem167
5.76415e-39	-3.24307	0.111	0.277	9.7587e-35	1	Il6
2.54052e-24	0.532844	0.486	0.324	4.3011e-20	1	Pbdc1
5.99096e-56	0.531349	0.457	0.221	1.01427e-51	1	Il1rl1
8.71876e-39	-2.68233	0.061	0.219	1.47609e-34	1	2024-09-04
1.8005e-29	0.530093	0.506	0.319	3.04825e-25	1	Pgp
3.50389e-34	0.530024	0.63	0.43	5.93209e-30	1	Slirp
1.64121e-38	-2.42131	0.1	0.269	2.77857e-34	1	Ifi27l2a
7.92682e-55	0.529014	0.857	0.626	1.34201e-50	1	Ndufab1
2.99722e-29	0.527531	0.49	0.308	5.0743e-25	1	Pfdn6
7.20477e-47	0.527505	0.712	0.455	1.21977e-42	1	Fscn1
5.20553e-27	0.526434	0.487	0.315	8.81297e-23	1	Immt
4.47691e-43	0.525788	0.728	0.489	7.57941e-39	1	1110065P20Rik
1.09795e-45	0.525692	0.735	0.495	1.85883e-41	1	Timm17a
9.97014e-35	0.523361	0.589	0.385	1.68794e-30	1	Mrpl53
6.93507e-38	-3.45662	0.107	0.267	1.17411e-33	1	Gm13889
4.7009e-25	0.522134	0.446	0.284	7.95862e-21	1	Nradd
8.09185e-57	0.521876	0.901	0.694	1.36995e-52	1	Pofut2
3.44201e-29	0.520541	0.496	0.314	5.82732e-25	1	Mrps11
8.43368e-42	0.520151	0.748	0.516	1.42782e-37	1	Copb1
1.77923e-26	0.519896	0.529	0.358	3.01224e-22	1	Pa2g4
2.81271e-37	-2.29609	0.089	0.25	4.76192e-33	1	Epas1
2.8748e-38	0.519521	0.654	0.438	4.86704e-34	1	Sec22b
1.52353e-36	0.519448	0.733	0.539	2.57933e-32	1	Lsp1
1.48043e-37	0.517131	0.671	0.459	2.50637e-33	1	Psmc5
5.87518e-47	0.516966	0.775	0.536	9.94667e-43	1	Mrpl54
1.35309e-56	0.516534	0.885	0.688	2.29078e-52	1	Arhgdia
1.12636e-48	0.516319	0.806	0.573	1.90693e-44	1	Tbcb
1.41192e-26	0.516038	0.506	0.334	2.39037e-22	1	Slc39a13
2.55968e-28	0.515271	0.503	0.322	4.33354e-24	1	Gps1
1.39441e-53	0.515197	0.892	0.695	2.36073e-49	1	Rpn2
2.61673e-44	0.514563	0.811	0.603	4.43012e-40	1	Arpp19
7.72058e-30	0.514344	0.517	0.331	1.30709e-25	1	Eif4a3
1.26386e-26	0.513814	0.501	0.327	2.13972e-22	1	Sptlc2
1.75587e-32	0.513584	0.685	0.493	2.97269e-28	1	Bex3
1.86057e-33	0.513424	0.624	0.421	3.14995e-29	1	Eif3g
5.14275e-33	0.512835	0.66	0.455	8.70668e-29	1	Slc38a10
1.78687e-36	-1.89607	0.082	0.242	3.02517e-32	1	Gm2a
3.28868e-49	0.512461	0.842	0.607	5.56773e-45	1	Rab5if
2.20495e-36	-1.54821	0.146	0.319	3.73298e-32	1	Grina
2.70264e-24	0.511852	0.483	0.321	4.57557e-20	1	Wsb2
8.04825e-37	0.511061	0.69	0.481	1.36257e-32	1	Sdhb
7.32772e-26	0.510488	0.482	0.312	1.24058e-21	1	Cib1
9.66683e-30	0.510347	0.623	0.436	1.63659e-25	1	Snhg6
1.81247e-60	0.50988	0.921	0.744	3.06851e-56	1	Psmb3
1.6716e-55	0.509843	0.908	0.733	2.83002e-51	1	Canx
2.88449e-22	0.508187	0.437	0.285	4.88345e-18	1	Josd2
9.39301e-60	0.505303	0.959	0.776	1.59024e-55	1	Lox
2.4104e-28	0.505061	0.53	0.348	4.08081e-24	1	Psmd12
1.47947e-50	0.505002	0.868	0.645	2.50474e-46	1	Sdc1
1.25237e-47	0.504099	0.859	0.69	2.12026e-43	1	Srsf3
1.05232e-59	0.501918	0.914	0.726	1.78158e-55	1	Psmb2
3.20231e-62	0.501267	0.945	0.779	5.42152e-58	1	Maged1
7.26008e-26	0.499809	0.493	0.321	1.22913e-21	1	Cisd1
3.66005e-30	0.499689	0.546	0.351	6.19646e-26	1	Mrpl21
8.02255e-39	0.498753	0.731	0.513	1.35822e-34	1	Lsm12
4.76518e-28	0.498278	0.496	0.316	8.06744e-24	1	Med29
2.68429e-22	0.497419	0.42	0.268	4.5445e-18	1	Phb
1.39538e-23	0.495458	0.451	0.292	2.36238e-19	1	Mrpl15
6.90671e-49	0.495399	0.883	0.706	1.16931e-44	1	Ier3ip1
1.01551e-24	0.494545	0.511	0.343	1.71925e-20	1	Kpnb1
4.35607e-44	0.4945	0.858	0.678	7.37482e-40	1	Msn
3.30244e-32	0.493767	0.622	0.423	5.59103e-28	1	Psmd1
1.21848e-35	0.493682	0.696	0.489	2.06289e-31	1	Derl1
2.0157e-30	0.493336	0.751	0.564	3.41258e-26	1	Nucks1
7.60659e-42	0.493329	0.796	0.594	1.2878e-37	1	Cct5
5.10604e-52	0.492482	0.914	0.745	8.64453e-48	1	Cox6a1
1.23976e-55	0.492249	0.918	0.729	2.09892e-51	1	Sec11a
1.59913e-28	0.492169	0.534	0.348	2.70733e-24	1	Leprotl1
8.76131e-53	0.492094	0.891	0.711	1.48329e-48	1	Ndufb8
7.70408e-53	0.491513	0.914	0.733	1.3043e-48	1	Rer1
3.07793e-48	0.491348	0.854	0.637	5.21094e-44	1	Ap2m1
1.18662e-21	0.491311	0.446	0.295	2.00895e-17	1	Cdc16
2.14244e-34	-1.9384	0.141	0.302	3.62715e-30	1	Mef2c
6.67271e-28	0.491007	0.55	0.359	1.12969e-23	1	Fbn2
5.56948e-33	0.490469	0.631	0.421	9.42914e-29	1	Akt1
1.18965e-35	0.489776	0.655	0.436	2.01409e-31	1	Sh3gl1
1.38056e-34	0.489552	0.726	0.526	2.33728e-30	1	Higd1a
3.93368e-38	0.487711	0.711	0.487	6.65972e-34	1	Psma6
1.29464e-28	0.487131	0.593	0.408	2.19183e-24	1	Pkig
2.49043e-25	0.48556	0.528	0.357	4.2163e-21	1	Tmem126a
1.42544e-31	0.483245	0.589	0.389	2.41326e-27	1	Mrpl34
3.33207e-34	0.483199	0.68	0.471	5.6412e-30	1	Snrpc
1.45002e-34	0.483145	0.71	0.505	2.45488e-30	1	Ext1
5.43395e-21	0.483133	0.524	0.374	9.19968e-17	1	Ctsh
1.32732e-34	0.48252	0.614	0.401	2.24715e-30	1	Phf5a
3.73769e-55	0.482417	0.934	0.767	6.3279e-51	1	Pgls
1.00492e-21	0.4821	0.462	0.31	1.70132e-17	1	Ssbp1
6.57156e-39	0.48199	0.708	0.489	1.11256e-34	1	Ssu72
2.61591e-28	0.479617	0.584	0.397	4.42874e-24	1	Sec24d
4.17237e-37	0.47888	0.799	0.606	7.06382e-33	1	Cdv3
1.74765e-41	0.478207	0.787	0.573	2.95877e-37	1	Mlf2
2.90618e-36	0.476973	0.761	0.553	4.92016e-32	1	Phb2
3.53161e-39	0.476756	0.77	0.56	5.97901e-35	1	Aimp1
1.15941e-28	0.476199	0.534	0.346	1.96288e-24	1	Bud31
2.33609e-29	0.474181	0.622	0.429	3.955e-25	1	Prkcsh
1.24297e-31	0.473137	0.645	0.44	2.10434e-27	1	Col27a1
8.67296e-42	0.472437	0.839	0.648	1.46833e-37	1	Cct2
5.40766e-28	0.471557	0.609	0.42	9.15517e-24	1	Tmed1
2.69057e-35	0.471476	0.772	0.561	4.55514e-31	1	Colgalt1
2.73518e-35	0.467783	0.749	0.55	4.63065e-31	1	Cmpk1
2.00268e-54	0.46739	0.954	0.801	3.39053e-50	1	Tmed3
1.60588e-24	0.465391	0.543	0.374	2.71876e-20	1	Eif3d
2.05796e-26	0.464909	0.51	0.336	3.48412e-22	1	Nmt1
3.15603e-29	0.464335	0.622	0.427	5.34315e-25	1	Ciao2b
1.10909e-57	0.463229	0.939	0.785	1.87768e-53	1	Slc25a5
3.35335e-27	0.462565	0.665	0.474	5.67723e-23	1	Ebp
1.12638e-40	0.462447	0.815	0.607	1.90696e-36	1	Glrx3
1.88103e-50	0.461716	0.931	0.77	3.18458e-46	1	Ddost
3.68348e-23	0.461494	0.553	0.383	6.23613e-19	1	Spats2l
4.92641e-51	0.459753	0.932	0.766	8.34041e-47	1	Erp29
2.90477e-30	0.459171	0.618	0.422	4.91777e-26	1	Tgfb1i1
9.67636e-46	0.458378	0.89	0.703	1.63821e-41	1	Cope
9.69026e-32	-1.4134	0.144	0.305	1.64056e-27	1	Abi3bp
3.72572e-25	0.458355	0.531	0.358	6.30765e-21	1	Ppp1r11
4.68459e-23	0.455957	0.479	0.317	7.93101e-19	1	Emc6
3.78126e-27	0.455318	0.614	0.429	6.40167e-23	1	Qsox1
2.57771e-39	0.455202	0.842	0.668	4.36406e-35	1	Prdx6
1.04486e-21	0.454137	0.525	0.368	1.76896e-17	1	Plod3
4.20876e-25	0.453579	0.554	0.382	7.12542e-21	1	Rian
2.143e-34	0.45174	0.814	0.637	3.6281e-30	1	Tpi1
1.66468e-23	0.451349	0.525	0.356	2.8183e-19	1	Uba1
6.9436e-30	0.4499	0.612	0.414	1.17555e-25	1	Mrps28
7.22286e-26	0.449727	0.539	0.359	1.22283e-21	1	Fbl
7.24136e-48	0.449114	0.927	0.758	1.22596e-43	1	Copz2
1.48348e-38	0.447897	0.815	0.61	2.51153e-34	1	Psmc3
1.39926e-32	0.447504	0.688	0.486	2.36894e-28	1	Cdc42ep5
4.03147e-27	0.447193	0.56	0.374	6.82528e-23	1	Crlf1
1.45165e-36	0.447005	0.81	0.602	2.45764e-32	1	Srsf9
7.54591e-21	0.443923	0.503	0.347	1.27752e-16	1	Slc35b2
1.5986e-31	0.443822	0.661	0.448	2.70643e-27	1	Dph3
7.40625e-26	0.443341	0.555	0.376	1.25388e-21	1	Dazap1
1.91268e-34	0.44332	0.762	0.556	3.23817e-30	1	Commd3
6.18516e-24	0.443287	0.534	0.365	1.04715e-19	1	Mrpl28
5.83385e-41	0.443065	0.7	0.478	9.8767e-37	1	Wnt5a
5.68401e-36	0.442987	0.78	0.571	9.62303e-32	1	Ndufs6
1.32262e-22	0.442856	0.5	0.339	2.23919e-18	1	Tardbp
6.42335e-48	0.441817	0.93	0.775	1.08747e-43	1	Gdi2
8.45866e-29	0.441338	0.633	0.436	1.43205e-24	1	Psmb7
1.05707e-21	0.440444	0.479	0.322	1.78963e-17	1	Adrm1
5.12827e-23	0.440202	0.572	0.402	8.68217e-19	1	Twf1
1.09248e-26	0.439801	0.722	0.564	1.84957e-22	1	Plat
1.93233e-22	0.43866	0.543	0.38	3.27144e-18	1	Pin1
3.62832e-40	0.438232	0.868	0.682	6.14275e-36	1	Rwdd1
2.44347e-32	0.437335	0.711	0.505	4.1368e-28	1	Gspt1
1.588e-27	0.437233	0.66	0.476	2.68848e-23	1	Nars
9.32534e-21	0.436614	0.473	0.32	1.57878e-16	1	Lgalsl
2.42983e-33	0.436557	0.734	0.524	4.1137e-29	1	Maged2
5.1942e-36	0.436218	0.778	0.567	8.79377e-32	1	Tomm5
8.05574e-24	0.435019	0.618	0.444	1.36384e-19	1	Aurkaip1
2.89523e-55	0.434683	0.935	0.76	4.90162e-51	1	Loxl1
1.10798e-24	0.433218	0.573	0.401	1.87581e-20	1	Clptm1l
3.11295e-34	0.432824	0.795	0.599	5.27022e-30	1	Srpr
4.46844e-23	0.432782	0.553	0.384	7.56506e-19	1	Tex261
7.32609e-27	0.432662	0.622	0.443	1.24031e-22	1	Strap
2.1241e-28	0.431354	0.668	0.478	3.5961e-24	1	Trappc4
3.72976e-37	0.431284	0.821	0.613	6.31449e-33	1	Ube2l3
8.00099e-22	0.42927	0.552	0.39	1.35457e-17	1	Mrps17
1.46883e-26	0.428921	0.606	0.418	2.48673e-22	1	Mrpl18
5.74874e-24	0.426424	0.515	0.342	9.73261e-20	1	Medag
1.81846e-23	0.42626	0.518	0.348	3.07866e-19	1	Zfp207
2.3817e-28	0.426103	0.679	0.493	4.03221e-24	1	Cox17
4.2104e-25	0.425212	0.579	0.397	7.12821e-21	1	Psma1
1.53846e-19	0.424381	0.525	0.373	2.60461e-15	1	Aph1a
3.01606e-27	0.421455	0.682	0.5	5.10619e-23	1	Syncrip
1.58882e-36	0.419754	0.77	0.554	2.68987e-32	1	Ndufa12
1.60376e-20	0.419504	0.442	0.289	2.71516e-16	1	Lsm8
2.60652e-48	0.418488	0.918	0.758	4.41283e-44	1	Eif3i
3.17937e-37	0.418266	0.885	0.726	5.38268e-33	1	Mrpl33
6.52822e-30	0.418233	0.699	0.508	1.10523e-25	1	Cnih1
2.27783e-35	0.414283	0.84	0.662	3.85636e-31	1	Ufc1
7.54448e-29	0.412588	0.673	0.476	1.27728e-24	1	Cdc26
5.3238e-24	0.412428	0.526	0.355	9.01319e-20	1	Med21
9.49987e-20	0.412274	0.508	0.354	1.60833e-15	1	Galnt2
1.36089e-20	0.410043	0.542	0.383	2.30398e-16	1	Acp1
5.15566e-29	0.409178	0.66	0.455	8.72854e-25	1	Ndufs8
3.15743e-40	0.408472	0.865	0.663	5.34553e-36	1	Ndufa8
1.25013e-20	0.40837	0.454	0.298	2.11647e-16	1	Mrps26
5.30169e-20	0.407628	0.492	0.338	8.97577e-16	1	Pafah1b2
1.40216e-22	0.407371	0.579	0.409	2.37386e-18	1	Emg1
1.57116e-28	0.407197	0.626	0.43	2.65997e-24	1	Gnl3
3.258e-25	0.406615	0.672	0.49	5.51579e-21	1	Lman2
1.8988e-30	0.40661	0.813	0.61	3.21467e-26	1	Sec31a
6.67521e-20	0.406408	0.538	0.38	1.13011e-15	1	Mrpl43
1.22519e-30	0.405514	0.77	0.587	2.07425e-26	1	Sin3b
6.75433e-24	0.404472	0.568	0.392	1.14351e-19	1	Pdcd6ip
4.684e-25	0.404462	0.65	0.476	7.93001e-21	1	Arcn1
1.19321e-32	0.404251	0.795	0.609	2.0201e-28	1	Eif6
2.39557e-20	0.403439	0.494	0.337	4.0557e-16	1	Bola3
1.78637e-23	0.403344	0.618	0.441	3.02432e-19	1	Mgat2
2.03774e-23	0.401798	0.607	0.432	3.44989e-19	1	Nudt21
1.21395e-29	0.400874	0.764	0.561	2.05522e-25	1	Ryk
1.77003e-37	0.400803	0.833	0.606	2.99667e-33	1	Ap2s1
7.21312e-30	0.399677	0.751	0.569	1.22118e-25	1	Vdac3
1.22165e-29	0.399607	0.715	0.523	2.06825e-25	1	Hnrnpm
2.77787e-27	0.398459	0.787	0.617	4.70293e-23	1	Ndufa5
2.08605e-21	0.39771	0.555	0.393	3.53168e-17	1	Sdhd
6.4836e-23	0.396565	0.573	0.4	1.09767e-18	1	Txn2
2.45103e-26	0.395836	0.647	0.459	4.1496e-22	1	Tomm22
8.63593e-28	0.394315	0.755	0.568	1.46206e-23	1	Siva1
4.95419e-27	0.394226	0.731	0.541	8.38744e-23	1	Taldo1
2.18456e-24	0.392392	0.581	0.397	3.69847e-20	1	Fubp1
7.55904e-23	0.391902	0.514	0.344	1.27975e-18	1	Rsl1d1
6.307e-26	0.391887	0.642	0.457	1.06778e-21	1	Erp44
3.86194e-30	0.390463	0.824	0.662	6.53826e-26	1	Srsf2
2.76581e-19	0.389297	0.491	0.338	4.68252e-15	1	Ssna1
4.22259e-21	0.389286	0.566	0.404	7.14884e-17	1	Naa50
2.4389e-27	0.389214	0.722	0.515	4.12906e-23	1	Wdr83os
4.48486e-27	0.388787	0.698	0.501	7.59287e-23	1	1110004F10Rik
9.35062e-33	0.38806	0.834	0.649	1.58306e-28	1	Ikbip
6.1876e-33	0.387275	0.838	0.659	1.04756e-28	1	Dnajc3
4.8138e-21	0.386939	0.555	0.395	8.14976e-17	1	Fzd2
4.83286e-27	0.386598	0.635	0.435	8.18203e-23	1	Cyc1
2.32833e-23	0.385904	0.569	0.393	3.94186e-19	1	Elavl1
1.21447e-30	0.385872	0.757	0.55	2.05609e-26	1	Cct8
3.1317e-22	0.385611	0.577	0.408	5.30196e-18	1	Cbx1
2.3103e-21	0.384356	0.628	0.463	3.91134e-17	1	Rab11a
9.78671e-31	0.384073	0.706	0.498	1.65689e-26	1	Ptbp1
1.40541e-28	0.384041	0.763	0.571	2.37935e-24	1	Tram1
1.21079e-30	0.381794	0.727	0.527	2.04986e-26	1	Psmd4
8.17212e-19	0.381089	0.489	0.338	1.38354e-14	1	Mrps15
2.41872e-30	0.380192	0.845	0.674	4.09489e-26	1	Psma5
8.89173e-23	0.379853	0.582	0.406	1.50537e-18	1	Pdcl3
4.58188e-20	0.379309	0.589	0.426	7.75712e-16	1	Ergic2
2.32997e-21	0.375358	0.665	0.497	3.94464e-17	1	Tgfb1
1.05664e-20	0.374652	0.618	0.455	1.78889e-16	1	Cox16
5.58586e-22	0.374362	0.614	0.443	9.45686e-18	1	Tmem147
2.42034e-30	0.373702	0.858	0.697	4.09764e-26	1	Ndufc1
1.2201e-20	0.372138	0.65	0.482	2.06563e-16	1	Mettl9
1.11207e-28	0.370107	0.849	0.687	1.88273e-24	1	Tbrg1
7.95525e-29	0.369915	0.849	0.687	1.34682e-24	1	Myadm
8.81195e-21	0.369519	0.632	0.472	1.49186e-16	1	Nudc
2.67251e-18	0.368107	0.524	0.371	4.52456e-14	1	Hspa4
1.61437e-32	0.36787	0.871	0.703	2.73313e-28	1	Mpc1
1.13744e-19	0.367238	0.59	0.433	1.92568e-15	1	G3bp1
3.20576e-28	0.36721	0.808	0.633	5.42735e-24	1	Svbp
2.51243e-23	0.365442	0.649	0.469	4.25354e-19	1	Hmg20b
5.26328e-31	0.364977	0.855	0.672	8.91073e-27	1	Gtf2h5
8.97986e-22	0.363397	0.715	0.538	1.52029e-17	1	Commd1
3.14222e-29	0.362717	0.795	0.607	5.31978e-25	1	Vdac1
7.35992e-31	0.36241	0.698	0.485	1.24603e-26	1	Gja1
2.21506e-32	0.36035	0.847	0.652	3.75009e-28	1	Pdcd5
7.34694e-26	0.358812	0.773	0.603	1.24384e-21	1	Mrps24
4.84669e-25	0.357689	0.849	0.695	8.20545e-21	1	Cbx3
1.14212e-23	0.357288	0.722	0.547	1.93361e-19	1	Mrps14
1.02375e-20	0.357175	0.531	0.366	1.73321e-16	1	Cops4
2.52617e-32	0.356888	0.843	0.657	4.27681e-28	1	Ndufs5
4.35831e-19	0.355216	0.597	0.434	7.37861e-15	1	Caprin1
1.00541e-34	0.355104	0.914	0.761	1.70216e-30	1	Pomp
8.89643e-28	0.35397	0.868	0.694	1.50617e-23	1	Hnrnpa3
9.54774e-19	0.351889	0.591	0.437	1.61643e-14	1	Ywhag
2.36089e-22	0.351682	0.659	0.483	3.99698e-18	1	Papola
5.02289e-18	0.351483	0.543	0.39	8.50376e-14	1	Capn2
1.34364e-18	0.35077	0.558	0.402	2.27479e-14	1	Dynll2
7.73222e-30	0.350625	0.806	0.611	1.30907e-25	1	Ndufb7
1.6797e-34	0.348364	0.905	0.751	2.84374e-30	1	Psma2
9.33768e-24	0.348251	0.681	0.504	1.58087e-19	1	Ddx39b
6.53254e-20	0.348132	0.696	0.527	1.10596e-15	1	Psme2
1.57675e-23	0.348005	0.724	0.546	2.66943e-19	1	Ubxn4
4.28733e-18	0.347781	0.538	0.381	7.25846e-14	1	Vasp
1.54974e-22	0.347654	0.641	0.47	2.62371e-18	1	Mrpl14
1.68058e-19	0.346971	0.583	0.418	2.84522e-15	1	Tkt
1.89668e-25	0.346871	0.8	0.636	3.21107e-21	1	Bcl7c
1.24804e-18	0.345924	0.631	0.477	2.11292e-14	1	Acbd3
9.36393e-28	0.343661	0.875	0.709	1.58531e-23	1	Snx3
2.86758e-25	0.343067	0.792	0.609	4.85481e-21	1	Stub1
9.23121e-23	0.342293	0.725	0.549	1.56284e-18	1	Sap18
5.14045e-19	0.340162	0.631	0.462	8.70278e-15	1	Mrpl42
3.99617e-20	0.339637	0.641	0.476	6.76551e-16	1	Arpc1a
6.80141e-29	0.338793	0.888	0.732	1.15148e-24	1	Ndufc2
2.43089e-27	0.338015	0.826	0.659	4.1155e-23	1	Ssb
1.47598e-21	0.33771	0.661	0.488	2.49884e-17	1	Magoh
5.55749e-17	0.337102	0.585	0.433	9.40882e-13	1	Mrpl51
2.70363e-23	0.33629	0.754	0.569	4.57725e-19	1	Rnf7
5.27727e-27	0.336191	0.786	0.592	8.93442e-23	1	Cav1
2.11206e-38	0.335925	0.873	0.648	3.57572e-34	1	Col11a1
1.68208e-17	0.33417	0.55	0.395	2.84776e-13	1	Abhd17a
2.16338e-24	0.333716	0.766	0.586	3.6626e-20	1	Pabpn1
5.24756e-21	0.333499	0.684	0.507	8.88413e-17	1	Wipi1
2.37637e-18	0.3333	0.585	0.424	4.02319e-14	1	Rnf187
1.58487e-26	0.332596	0.802	0.614	2.68319e-22	1	Sf3b6
1.15959e-25	0.33152	0.812	0.621	1.96318e-21	1	Tmco1
2.56102e-32	0.330742	0.918	0.718	4.33581e-28	1	Olfml3
2.52267e-21	0.330045	0.747	0.577	4.27089e-17	1	Mtpn
1.44865e-18	0.329151	0.642	0.483	2.45256e-14	1	0610012G03Rik
2.24412e-19	0.327774	0.583	0.416	3.7993e-15	1	Elof1
6.63375e-20	0.327524	0.574	0.406	1.12309e-15	1	Anapc16
1.78205e-24	0.327179	0.769	0.581	3.01702e-20	1	Vps29
2.20073e-24	0.326578	0.665	0.473	3.72584e-20	1	BC031181
1.50591e-21	0.326439	0.738	0.574	2.5495e-17	1	Map2k2
6.17836e-20	0.32631	0.697	0.53	1.046e-15	1	Ndufb6
1.14038e-18	0.326058	0.625	0.466	1.93067e-14	1	Srsf6
2.62144e-24	0.324139	0.767	0.568	4.4381e-20	1	Ndufv2
7.70272e-22	0.322677	0.744	0.569	1.30407e-17	1	Copa
5.82931e-24	0.322183	0.792	0.618	9.86902e-20	1	Ndufb4
5.18722e-18	0.321363	0.584	0.428	8.78196e-14	1	Hmgn3
4.84882e-24	0.319576	0.761	0.566	8.20906e-20	1	Tsn
6.0545e-22	0.318674	0.744	0.566	1.02503e-17	1	Tecr
6.54937e-20	0.318082	0.648	0.48	1.10881e-15	1	Rbm8a
9.20817e-24	0.317935	0.496	0.32	1.55894e-19	1	Gask1b
8.3024e-19	0.316087	0.66	0.495	1.4056e-14	1	Eif4h
1.13593e-17	0.315381	0.621	0.465	1.92312e-13	1	Tmem134
1.09045e-22	0.313988	0.673	0.483	1.84613e-18	1	Dctn3
9.98151e-19	0.310596	0.686	0.524	1.68987e-14	1	Nop10
6.22636e-24	0.310254	0.812	0.639	1.05412e-19	1	Rab1a
2.46122e-17	0.309907	0.617	0.46	4.16684e-13	1	Coa3
1.15855e-26	0.309613	0.799	0.604	1.96143e-22	1	Actn4
2.99043e-25	0.308087	0.689	0.495	5.06281e-21	1	Vcl
2.31281e-24	0.305193	0.776	0.585	3.91558e-20	1	Xbp1
8.05081e-23	0.301406	0.821	0.656	1.363e-18	1	Metap2
4.47244e-17	0.300794	0.553	0.398	7.57185e-13	1	Eif3l
1.17001e-19	0.298997	0.757	0.597	1.98083e-15	1	Tln1
2.22947e-17	0.294565	0.557	0.404	3.7745e-13	1	Furin
1.41735e-17	0.293896	0.716	0.546	2.39957e-13	1	Dkk3
2.70354e-17	0.292412	0.669	0.519	4.5771e-13	1	Psmc6
7.97952e-18	0.292301	0.686	0.521	1.35093e-13	1	Dpm1
5.24215e-20	0.29208	0.642	0.475	8.87495e-16	1	Fam162a
1.13215e-18	0.289953	0.704	0.537	1.91674e-14	1	Pfdn1
3.78342e-22	0.288812	0.834	0.674	6.40533e-18	1	Ube2i
1.44404e-16	0.288106	0.617	0.463	2.44476e-12	1	Napa
1.99279e-23	0.287909	0.87	0.712	3.3738e-19	1	Vdac2
2.33139e-17	0.287459	0.614	0.454	3.94704e-13	1	Polr2i
6.74014e-24	0.287408	0.88	0.722	1.14111e-19	1	Fermt2
7.02745e-17	0.286701	0.649	0.496	1.18975e-12	1	Clint1
4.5373e-19	0.286123	0.675	0.5	7.68164e-15	1	Actr2
2.02284e-21	0.285273	0.762	0.59	3.42467e-17	1	Eif3m
1.18388e-22	0.284708	0.849	0.694	2.0043e-18	1	Tpm3
1.53531e-17	0.284572	0.751	0.589	2.59927e-13	1	Cfdp1
2.55231e-19	0.283904	0.732	0.564	4.32105e-15	1	Cct4
2.05226e-20	0.282215	0.752	0.582	3.47448e-16	1	Hnrnpc
3.59657e-19	0.279697	0.827	0.676	6.08899e-15	1	Mcrip1
1.19782e-19	0.277942	0.91	0.759	2.02791e-15	1	Tomm6
4.29783e-18	0.275824	0.688	0.525	7.27623e-14	1	Mrps33
9.71092e-19	0.275793	0.811	0.649	1.64406e-14	1	Rnh1
7.72178e-24	0.275188	0.887	0.733	1.3073e-19	1	Atp5g3
2.99769e-16	0.274468	0.742	0.589	5.07509e-12	1	Etfb
1.51061e-17	0.274417	0.665	0.506	2.55746e-13	1	Ndufs3
2.05484e-20	0.272677	0.775	0.61	3.47884e-16	1	Eif5b
9.85473e-18	0.272299	0.57	0.407	1.66841e-13	1	Arglu1
4.95215e-18	0.272048	0.766	0.609	8.38399e-14	1	Mrpl30
7.03686e-16	0.269999	0.61	0.459	1.19134e-11	1	Arl3
6.45242e-15	0.269217	0.64	0.487	1.09239e-10	1	Ube2k
1.03298e-16	0.267514	0.694	0.533	1.74883e-12	1	Polr2f
6.70673e-19	0.267016	0.689	0.512	1.13545e-14	1	Atxn10
4.2349e-18	0.266032	0.728	0.548	7.16969e-14	1	Ptgfrn
1.2359e-15	0.258796	0.668	0.512	2.09238e-11	1	Sox4
6.09545e-16	0.25737	0.588	0.432	1.03196e-11	1	Cap1
1.28939e-15	0.252113	0.724	0.569	2.18294e-11	1	Tmem234
3.13765e-75	-0.958018	0.652	0.815	5.31205e-71	1	Pnrc1
4.60272e-33	-1.02966	0.387	0.563	7.79241e-29	1	Lgals3
8.17987e-46	-1.0777	0.466	0.618	1.38485e-41	1	Pam
1.80605e-51	-1.08188	0.511	0.668	3.05765e-47	1	Zeb2
3.92389e-90	-1.18091	0.673	0.837	6.64314e-86	1	Klf9
1.23921e-40	-1.20789	0.439	0.593	2.09798e-36	1	Nr4a2
6.67459e-56	-1.21674	0.473	0.673	1.13001e-51	1	Mt2
5.40713e-66	-1.23478	0.357	0.593	9.15426e-62	1	Myl12b
3.46185e-76	-1.27531	0.557	0.795	5.86091e-72	1	Col4a1
1.97012e-78	-1.29818	0.48	0.729	3.33541e-74	1	Col4a2
2.23618e-33	-1.32225	0.258	0.432	3.78585e-29	1	AY036118
7.6667e-70	-1.32955	0.572	0.742	1.29797e-65	1	Klf4
1.13162e-42	-1.34945	0.278	0.461	1.91583e-38	1	Clec11a
3.8821e-45	-1.38533	0.326	0.505	6.5724e-41	1	Nfia
2.26128e-79	-1.38972	0.638	0.817	3.82835e-75	1	Cebpd
5.14727e-71	-1.39031	0.603	0.775	8.71432e-67	1	Dusp1
5.86169e-40	-1.40309	0.348	0.519	9.92384e-36	1	Cdkn1a
6.91118e-71	-1.40568	0.56	0.743	1.17006e-66	1	Zfp36
4.94754e-70	-1.41061	0.526	0.74	8.37618e-66	1	Serpine2
2.81395e-39	-1.44036	0.195	0.376	4.76402e-35	1	Tcn2
2.55418e-72	-1.4888	0.305	0.557	4.32423e-68	1	Pmp22
1.09216e-57	-1.50795	0.283	0.5	1.84903e-53	1	Plxdc2
1.73195e-44	-1.50825	0.43	0.581	2.93219e-40	1	Igf1
4.55106e-91	-1.50842	0.611	0.796	7.70494e-87	1	Zbtb20
3.68022e-37	-1.53043	0.238	0.409	6.23061e-33	1	Tnfaip3
2.19008e-31	-1.54066	0.173	0.33	3.70781e-27	1	Nr4a3
4.50235e-34	-1.5485	0.287	0.446	7.62248e-30	1	Atf3
1.83626e-35	-1.54891	0.167	0.342	3.10878e-31	1	Cdkn1c
5.08326e-91	-1.55579	0.503	0.722	8.60597e-87	1	Nr4a1
9.6153e-29	-1.556	0.19	0.34	1.62787e-24	1	Col14a1
2.4356e-40	-1.58961	0.175	0.359	4.12347e-36	1	Mgst1
3.90816e-70	-1.61716	0.417	0.647	6.61652e-66	1	Klf2
1.14068e-62	-1.65738	0.449	0.619	1.93117e-58	1	Fbln1
1.90631e-134	-1.65976	0.691	0.903	3.22738e-130	1	Mt1
3.19391e-48	-1.71262	0.167	0.372	5.40728e-44	1	Col15a1
3.56298e-94	-1.72557	0.289	0.578	6.03213e-90	1	Rarres2
2.97882e-42	-1.74086	0.172	0.362	5.04314e-38	1	Lpl
4.39867e-37	-1.82057	0.253	0.424	7.44695e-33	1	Tsc22d3
2.90351e-48	-1.83738	0.259	0.454	4.91565e-44	1	Gas6
2.00001e-34	-1.93699	0.151	0.313	3.38602e-30	1	Cp
4.27397e-91	-2.01494	0.227	0.518	7.23583e-87	1	C1ra
5.61258e-80	-2.13804	0.158	0.441	9.5021e-76	1	Prelp
2.49745e-81	-2.16236	0.163	0.445	4.22818e-77	1	Selenop
2.64603e-40	-2.18406	0.298	0.461	4.47973e-36	1	Sparcl1
3.18915e-82	-2.38032	0.162	0.441	5.39924e-78	1	Cygb
5.01071e-35	-2.46767	0.255	0.407	8.48314e-31	1	Cxcl2
2.52352e-53	-2.50944	0.24	0.439	4.27231e-49	1	Angptl1
1.06061e-300	-2.64366	0.395	0.885	1.79561e-296	1	Serping1
3.46057e-153	-2.7048	0.2	0.597	5.85875e-149	1	C1s1
2.86e-92	-2.74984	0.152	0.449	4.84198e-88	1	Cfh
4.81427e-95	-3.0803	0.248	0.535	8.15056e-91	1	Plpp3
6.6829e-203	-3.59832	0.373	0.772	1.13142e-198	1	Mgp
0	8.27021	0.634	0.005	0	2	Higd1b
0	8.13194	0.945	0.019	0	2	Rgs5
0	7.47628	0.313	0.004	0	2	Gja4
5.68023e-303	7.44781	0.272	0.003	9.61664e-299	2	Olfr558
0	-3.97226	0.102	0.816	0	2	Pdgfra
5.40001e-210	7.28143	0.189	0.002	9.14222e-206	2	Trarg1
0	-4.34387	0.133	0.805	0	2	Col11a1
0	7.1427	0.496	0.009	0	2	Apold1
2.88609e-243	6.85497	0.219	0.002	4.88615e-239	2	Adap2
0	6.82696	0.624	0.008	0	2	Esam
8.28366e-182	6.70361	0.168	0.002	1.40242e-177	2	Kcnk3
1.75898e-160	6.66453	0.155	0.003	2.97796e-156	2	Tesc
0	6.48566	0.32	0.005	0	2	Nrarp
1.64738e-188	6.33645	0.189	0.005	2.78901e-184	2	Pcp4l1
0	6.2777	0.626	0.016	0	2	Tinagl1
2.75148e-232	6.26834	0.221	0.004	4.65825e-228	2	Map3k7cl
0	6.2293	0.47	0.016	0	2	Ppp1r14a
0	6.08867	0.67	0.02	0	2	Cox4i2
0	6.01027	0.469	0.01	0	2	Atp1b2
0	5.90111	0.386	0.014	0	2	Sncg
0	5.74611	0.62	0.021	0	2	Gucy1a1
0	5.64701	0.672	0.032	0	2	Des
2.35876e-257	5.64615	0.25	0.005	3.99338e-253	2	Bcam
0	5.54336	0.395	0.015	0	2	Cystm1
0	5.50601	0.905	0.101	0	2	Gm13889
0	5.49604	0.551	0.019	0	2	Gucy1b1
0	5.43523	0.477	0.017	0	2	Myh11
0	5.16985	0.465	0.014	0	2	Angpt2
0	5.16763	0.873	0.075	0	2	Notch3
4.15768e-170	5.14473	0.187	0.008	7.03896e-166	2	Vtn
4.46525e-177	4.98881	0.196	0.008	7.55967e-173	2	Mrvi1
1.74643e-218	4.97109	0.237	0.009	2.9567e-214	2	Tspan12
6.15093e-150	4.97109	0.173	0.008	1.04135e-145	2	Serpini1
0	4.96066	0.555	0.027	0	2	Rasgrp2
0	4.83323	0.714	0.046	0	2	Mcam
1.29922e-136	4.73162	0.168	0.01	2.19957e-132	2	Pdlim3
1.3749e-225	4.68185	0.246	0.01	2.3277e-221	2	Cd93
0	4.64233	0.85	0.114	0	2	Ndufa4l2
0	4.64052	0.461	0.035	0	2	Fam241a
4.22361e-195	4.57836	0.213	0.008	7.15056e-191	2	Trpc6
0	4.55628	0.64	0.088	0	2	Rgs16
1.08785e-190	4.49871	0.244	0.017	1.84173e-186	2	Ano1
3.31614e-173	4.43085	0.215	0.014	5.61423e-169	2	Inpp4b
6.8593e-143	4.41589	0.18	0.012	1.16128e-138	2	Lama5
7.10764e-143	4.40405	0.173	0.01	1.20332e-138	2	Rasl12
0	4.38411	0.597	0.045	0	2	Parm1
0	4.37677	0.601	0.077	0	2	Ifitm1
3.83485e-269	4.27594	0.333	0.022	6.49241e-265	2	Pcdh1
0	4.25453	0.389	0.02	0	2	Flt1
2.52078e-179	4.24738	0.247	0.021	4.26769e-175	2	Art3
1.34698e-173	4.24436	0.225	0.016	2.28045e-169	2	Foxc2
6.47993e-153	4.19131	0.164	0.006	1.09705e-148	2	Dmp1
2.03608e-226	4.11979	0.302	0.024	3.44709e-222	2	Cbfa2t3
0	4.09132	0.543	0.074	0	2	Adra2a
1.79884e-213	4.05385	0.305	0.029	3.04543e-209	2	Lin7a
8.73774e-234	4.04525	0.299	0.021	1.4793e-229	2	Cobll1
1.07296e-170	4.01097	0.22	0.015	1.81652e-166	2	Fry
4.12069e-140	3.97392	0.189	0.014	6.97633e-136	2	Slc11a1
6.46881e-284	-3.85947	0.108	0.754	1.09517e-279	2	Prrx2
1.51182e-281	-3.88871	0.129	0.767	2.55951e-277	2	Cpxm1
2.92014e-225	3.93414	0.349	0.039	4.94379e-221	2	Kcnj8
0	3.92284	0.66	0.118	0	2	Ptp4a3
1.72518e-141	3.91219	0.198	0.016	2.92073e-137	2	P2ry14
0	3.86601	0.819	0.196	0	2	Mustn1
0	3.84279	0.636	0.099	0	2	2024-09-04
6.49722e-111	3.83444	0.172	0.018	1.09998e-106	2	Synpo2
2.10916e-216	3.80383	0.396	0.062	3.57081e-212	2	Rgs4
5.63695e-139	3.77202	0.205	0.019	9.54336e-135	2	Susd2
3.41759e-300	3.71445	0.554	0.1	5.78597e-296	2	Bcr
9.63739e-118	3.64077	0.184	0.019	1.63161e-113	2	Olfml2a
0	3.61501	0.709	0.12	0	2	Epas1
2.48947e-232	3.54565	0.359	0.04	4.21467e-228	2	Itga7
1.67731e-135	3.48566	0.189	0.015	2.83969e-131	2	Atp1a2
6.15784e-220	3.43069	0.461	0.088	1.04252e-215	2	Actg2
1.41998e-102	3.43015	0.183	0.024	2.40403e-98	2	Itga4
0	3.41438	0.822	0.219	0	2	Itga1
3.82823e-262	3.40065	0.456	0.067	6.4812e-258	2	Ramp1
1.98097e-122	3.34486	0.23	0.033	3.35379e-118	2	Lmod1
0	3.32767	0.947	0.325	0	2	Sparcl1
0	3.32311	0.778	0.235	0	2	Gjc1
1.63514e-187	3.26266	0.336	0.047	2.76829e-183	2	1500009L16Rik
3.21563e-232	-4.7978	0.03	0.627	5.44407e-228	2	Gja1
1.05089e-249	3.24617	0.466	0.077	1.77916e-245	2	Hspb2
9.00644e-231	-4.70957	0.054	0.644	1.52479e-226	2	Lrrc15
1.54284e-170	3.22075	0.412	0.092	2.61203e-166	2	Ngf
8.5292e-267	3.2195	0.469	0.069	1.44399e-262	2	Il34
1.00578e-226	-4.62959	0.071	0.646	1.70278e-222	2	Igf1
1.4739e-165	3.18667	0.304	0.044	2.49531e-161	2	Nes
0	3.18114	0.59	0.11	0	2	Pde3a
1.52529e-117	3.13563	0.214	0.029	2.58232e-113	2	Sorbs1
3.86591e-102	3.11653	0.252	0.052	6.54498e-98	2	Id4
6.57982e-225	-5.03554	0.028	0.608	1.11396e-220	2	Gxylt2
2.7866e-177	3.1161	0.364	0.064	4.71772e-173	2	Pde5a
1.6256e-89	3.0999	0.27	0.07	2.75214e-85	2	Mnd1
7.16071e-99	3.08789	0.177	0.023	1.21231e-94	2	Arap2
3.37135e-162	3.08498	0.306	0.046	5.7077e-158	2	Ggt5
2.68603e-217	-4.55215	0.068	0.63	4.54744e-213	2	Sfrp1
7.27768e-217	-4.60771	0.047	0.616	1.23211e-212	2	Itgbl1
1.42114e-216	-4.29741	0.044	0.612	2.40598e-212	2	Pdpn
3.90427e-94	3.07859	0.224	0.043	6.60992e-90	2	Gdf15
1.398e-196	3.07272	0.362	0.053	2.36681e-192	2	Heyl
1.04122e-146	2.98825	0.313	0.056	1.76278e-142	2	Rdh5
2.27783e-190	2.97669	0.405	0.076	3.85637e-186	2	Prkar2b
1.63081e-133	2.95117	0.294	0.053	2.76096e-129	2	Cdc42ep2
8.44677e-213	-5.11844	0.046	0.605	1.43004e-208	2	Tnn
7.6166e-167	2.94958	0.367	0.07	1.28949e-162	2	Rem1
9.97865e-212	-5.256	0.021	0.577	1.68939e-207	2	Clmp
2.11253e-90	2.92684	0.188	0.03	3.57651e-86	2	Hrct1
2.72921e-125	2.90603	0.305	0.064	4.62056e-121	2	Mtus1
1.11071e-113	2.89453	0.243	0.042	1.88042e-109	2	Ptgir
5.22622e-210	-3.56771	0.134	0.675	8.84799e-206	2	Fbln1
6.77937e-222	2.87517	0.447	0.079	1.14775e-217	2	BC028528
2.06101e-209	-2.99021	0.13	0.675	3.48929e-205	2	Ptgfrn
2.96091e-264	2.85902	0.661	0.192	5.01282e-260	2	Mef2c
1.45127e-203	-4.45624	0.08	0.621	2.45701e-199	2	Itm2a
2.03289e-201	-3.59956	0.133	0.663	3.44168e-197	2	Igfbp6
0	2.84425	0.881	0.326	0	2	Mylk
1.10769e-196	-5.56606	0.048	0.581	1.87532e-192	2	Crabp1
2.2252e-212	2.83021	0.507	0.117	3.76726e-208	2	Gcnt2
1.89493e-195	-3.19785	0.09	0.623	3.20812e-191	2	Emilin1
7.39057e-112	2.8213	0.272	0.055	1.25122e-107	2	Cnnm2
1.19721e-107	2.78919	0.27	0.057	2.02688e-103	2	Mlf1
2.10662e-192	-5.17407	0.045	0.57	3.5665e-188	2	Ogn
4.89339e-243	2.78235	0.724	0.283	8.2845e-239	2	Filip1l
1.6401e-191	-4.98794	0.037	0.565	2.77669e-187	2	Mfap4
2.73958e-266	2.75444	0.513	0.086	4.6381e-262	2	Abcc9
6.91722e-87	2.73308	0.184	0.03	1.17109e-82	2	Afap1l2
4.61066e-77	2.69768	0.213	0.048	7.80585e-73	2	Gm42679
9.7892e-110	2.6582	0.263	0.052	1.65731e-105	2	Gpsm3
4.23551e-137	2.65457	0.349	0.077	7.17072e-133	2	Slc9a3r2
7.35873e-300	2.64612	0.752	0.252	1.24583e-295	2	Pdlim1
1.91536e-138	2.63223	0.334	0.069	3.24271e-134	2	Sema6d
7.52085e-230	2.60762	0.665	0.224	1.27328e-225	2	Nr2f2
1.70862e-128	2.6046	0.317	0.066	2.8927e-124	2	Arhgap6
1.26394e-182	-3.1322	0.118	0.626	2.13985e-178	2	Fbln5
1.19993e-135	2.59861	0.364	0.086	2.03148e-131	2	Rbpms2
1.30403e-191	2.59324	0.537	0.153	2.20772e-187	2	Aoc3
5.81047e-137	2.56297	0.516	0.19	9.83713e-133	2	Il6
6.94789e-119	2.56277	0.377	0.107	1.17628e-114	2	Isyna1
4.24505e-178	-4.66225	0.065	0.566	7.18687e-174	2	Sfrp2
3.52263e-295	2.50166	0.894	0.545	5.96381e-291	2	Gng11
4.81216e-216	2.48934	0.593	0.172	8.14698e-212	2	Cd151
2.9541e-132	2.48889	0.355	0.082	5.00129e-128	2	Pgf
7.47591e-118	2.48639	0.344	0.087	1.26567e-113	2	Sh2b3
5.87996e-226	2.47108	0.706	0.27	9.95477e-222	2	Rbpms
1.00455e-97	2.46529	0.263	0.058	1.7007e-93	2	Plvap
3.36242e-75	2.46387	0.213	0.049	5.69257e-71	2	Dmd
1.98649e-76	2.38817	0.237	0.06	3.36312e-72	2	Stom
1.09085e-129	2.3868	0.397	0.108	1.84681e-125	2	Arhgef7
1.03472e-120	2.38546	0.449	0.154	1.75178e-116	2	Arhgdib
5.2938e-136	2.35301	0.3	0.054	8.96241e-132	2	Stc1
1.49012e-149	2.34948	0.494	0.156	2.52277e-145	2	S1pr3
0	2.34615	0.98	0.701	0	2	Col4a1
2.7648e-129	2.34393	0.411	0.119	4.68081e-125	2	Cspg4
5.83279e-79	2.32078	0.565	0.346	9.87491e-75	2	Adamts4
1.87977e-255	2.31975	0.822	0.432	3.18244e-251	2	Pdgfa
3.44136e-124	2.31958	0.39	0.107	5.82622e-120	2	Gngt2
2.99948e-193	2.30662	0.712	0.336	5.07813e-189	2	Mgst3
1.80299e-133	2.30634	0.458	0.144	3.05246e-129	2	Crim1
5.65427e-79	2.28111	0.257	0.068	9.57268e-75	2	Spry4
4.49415e-151	2.27525	0.395	0.089	7.6086e-147	2	Emid1
2.70266e-78	2.26811	0.259	0.07	4.57561e-74	2	Rgs7bp
1.57359e-82	2.24096	0.243	0.058	2.66409e-78	2	Acyp2
3.96348e-69	2.24004	0.38	0.165	6.71017e-65	2	Hilpda
1.63805e-57	2.21146	0.21	0.06	2.77323e-53	2	Synm
2.32575e-67	2.21061	0.26	0.08	3.9375e-63	2	Tbx2
8.58974e-152	2.20489	0.537	0.186	1.45424e-147	2	Lbh
1.35259e-157	2.20409	0.744	0.411	2.28994e-153	2	Hspb1
9.83012e-151	-4.23899	0.021	0.475	1.66424e-146	2	Angptl1
1.13408e-150	-2.43904	0.116	0.584	1.91999e-146	2	Fscn1
2.76005e-106	2.16752	0.409	0.137	4.67276e-102	2	Pde1a
1.20916e-151	2.15055	0.596	0.246	2.0471e-147	2	Gamt
2.27364e-149	-5.05518	0.022	0.471	3.84928e-145	2	Spon1
6.81145e-252	2.14828	0.739	0.25	1.15318e-247	2	Col15a1
1.63729e-69	2.135	0.266	0.082	2.77193e-65	2	Tbc1d1
5.22242e-190	2.1338	0.88	0.521	8.84155e-186	2	Tagln
0	2.1161	0.96	0.639	0	2	Ebf1
0	2.10903	0.988	0.634	0	2	Mgp
1.40087e-147	-5.04186	0.038	0.484	2.37167e-143	2	Ecrg4
1.92566e-64	2.10699	0.259	0.082	3.26014e-60	2	Vstm4
0	2.09543	0.959	0.623	0	2	Col4a2
1.26452e-147	2.09063	0.545	0.192	2.14083e-143	2	Foxs1
2.3312e-97	2.0731	0.577	0.311	3.94673e-93	2	Ddit4
7.39622e-149	2.0574	0.63	0.27	1.25218e-144	2	Pakap.1
7.01958e-144	-3.01222	0.085	0.535	1.18841e-139	2	Ncam1
2.49682e-106	2.02914	0.502	0.204	4.22712e-102	2	Tppp3
3.21614e-99	2.02719	0.417	0.151	5.44493e-95	2	Arhgef17
4.65666e-50	2.02315	0.279	0.112	7.88373e-46	2	Slc7a2
6.12651e-66	2.01423	0.279	0.093	1.03722e-61	2	Tmem38b
1.30333e-140	-3.31338	0.063	0.5	2.20654e-136	2	Fzd2
7.12932e-106	2.01276	0.429	0.151	1.20699e-101	2	Efhd2
7.4927e-168	1.99131	0.703	0.327	1.26851e-163	2	Cryab
2.677e-94	1.98138	0.332	0.096	4.53217e-90	2	Ndrg2
7.277e-105	1.97377	0.425	0.148	1.232e-100	2	Morrbid
1.37493e-138	-3.25528	0.092	0.525	2.32776e-134	2	Lrrc17
1.10682e-171	1.95987	0.951	0.692	1.87384e-167	2	Acta2
6.49757e-86	1.9575	0.466	0.202	1.10004e-81	2	Ckb
6.17621e-185	1.94179	0.659	0.248	1.04563e-180	2	Dbndd2
2.02638e-70	1.92521	0.289	0.093	3.43066e-66	2	Pear1
1.18629e-56	1.91314	0.223	0.067	2.0084e-52	2	Enpep
3.46128e-68	1.90982	0.328	0.122	5.85994e-64	2	Mark1
2.80858e-142	1.90493	0.607	0.256	4.75493e-138	2	Ednra
9.29457e-135	-5.06247	0.016	0.429	1.57357e-130	2	Sulf2
1.71485e-128	1.90192	0.533	0.198	2.90323e-124	2	Thy1
6.1058e-54	1.90097	0.223	0.07	1.03371e-49	2	Plekhh3
2.70117e-239	1.88662	0.87	0.516	4.57308e-235	2	Crip2
7.73178e-134	-4.23076	0.025	0.439	1.30899e-129	2	Lpar1
1.89591e-133	1.87189	0.595	0.253	3.20978e-129	2	Ets1
1.71654e-133	-2.60136	0.106	0.537	2.90611e-129	2	Srpx
2.64874e-131	1.86232	0.603	0.281	4.48432e-127	2	Nab1
1.02599e-62	1.8502	0.364	0.153	1.737e-58	2	Rasl11a
4.00223e-47	1.80144	0.261	0.102	6.77577e-43	2	Fgl2
1.77867e-93	1.79998	0.504	0.231	3.01128e-89	2	Rap2a
1.1729e-119	1.79378	0.633	0.33	1.98572e-115	2	Myo1b
2.42969e-48	1.79128	0.28	0.114	4.11347e-44	2	Snrk
1.97865e-57	1.78453	0.437	0.232	3.34985e-53	2	Slc12a2
1.2443e-130	-5.98987	0.016	0.422	2.1066e-126	2	Omd
2.62657e-44	1.7822	0.252	0.101	4.44678e-40	2	Stk38l
2.54989e-50	1.76393	0.27	0.105	4.31697e-46	2	Adcy6
4.39727e-82	1.75773	0.407	0.161	7.44458e-78	2	Tspan17
9.58544e-84	1.75657	0.349	0.114	1.62282e-79	2	Agpat3
1.34608e-166	1.74704	0.906	0.679	2.27891e-162	2	Phlda1
2.91757e-89	1.73953	0.694	0.458	4.93945e-85	2	Adamts1
2.08942e-128	-2.70522	0.102	0.517	3.53738e-124	2	S100a16
4.91883e-84	1.73322	0.41	0.157	8.32757e-80	2	Plekhg2
1.73745e-261	1.73058	0.957	0.628	2.94151e-257	2	Col18a1
1.96141e-54	1.72777	0.269	0.098	3.32066e-50	2	4833422C13Rik
1.48542e-126	-5.73956	0.022	0.42	2.51482e-122	2	Thbs4
2.94337e-134	1.70831	0.849	0.608	4.98312e-130	2	Myl9
2.67093e-50	1.70333	0.292	0.119	4.52188e-46	2	Kitl
6.29323e-216	1.70128	0.883	0.535	1.06544e-211	2	Prss23
7.39481e-60	1.69371	0.33	0.134	1.25194e-55	2	Rasa3
2.69332e-76	1.66565	0.4	0.161	4.55979e-72	2	Adgre5
5.03811e-89	1.66285	0.621	0.377	8.52951e-85	2	Ppp1r12a
4.77005e-61	1.65991	0.331	0.131	8.07569e-57	2	Cav2
9.55004e-123	-4.73432	0.022	0.413	1.61682e-118	2	Fndc1
4.23518e-259	1.63722	0.971	0.643	7.17017e-255	2	Serpine2
4.08386e-46	1.63518	0.34	0.164	6.91397e-42	2	Fbxo32
4.4833e-122	-3.04285	0.09	0.491	7.59022e-118	2	Clec11a
1.60603e-121	-3.5492	0.084	0.481	2.71901e-117	2	Gas6
1.68858e-184	1.62508	0.834	0.553	2.85877e-180	2	Mprip
4.09318e-42	1.61712	0.273	0.118	6.92975e-38	2	Smim12
7.63495e-93	1.60386	0.711	0.44	1.2926e-88	2	Thbs1
4.4014e-97	1.58887	0.592	0.306	7.45157e-93	2	Mef2a
1.88525e-119	-2.31253	0.125	0.534	3.19173e-115	2	Rgcc
1.07282e-147	1.56384	0.774	0.462	1.81628e-143	2	Rhoj
8.93616e-53	1.56339	0.384	0.189	1.51289e-48	2	Bok
4.06801e-83	1.56307	0.581	0.33	6.88715e-79	2	Cacna2d1
7.30764e-61	1.55738	0.405	0.188	1.23718e-56	2	B3gnt2
4.29228e-117	-2.25502	0.144	0.534	7.26683e-113	2	Nxn
8.77465e-70	1.54976	0.449	0.21	1.48555e-65	2	Jag1
5.39416e-115	-2.80205	0.092	0.481	9.13232e-111	2	Spats2l
1.10393e-54	1.53975	0.295	0.112	1.86895e-50	2	Plce1
1.47323e-113	-2.73906	0.078	0.464	2.49417e-109	2	Tmem119
2.03999e-113	-2.70409	0.107	0.493	3.45371e-109	2	Angptl4
6.87024e-85	1.52161	0.571	0.316	1.16313e-80	2	Prkacb
8.24228e-100	1.50362	0.588	0.295	1.39542e-95	2	Gnb4
1.67089e-41	1.50258	0.3	0.139	2.82882e-37	2	Arid5a
2.07432e-47	1.48745	0.324	0.145	3.51182e-43	2	Endod1
6.79954e-44	1.48659	0.287	0.123	1.15116e-39	2	Agrn
2.31349e-208	1.47286	0.921	0.679	3.91674e-204	2	Pdgfrb
1.56875e-109	-3.41299	0.108	0.479	2.65589e-105	2	Ly6a
6.90338e-108	-5.02878	0.016	0.371	1.16874e-103	2	C1qtnf3
1.59632e-57	1.45596	0.261	0.086	2.70257e-53	2	Ebf2
8.67773e-79	1.43929	0.523	0.261	1.46914e-74	2	Tns1
2.02501e-107	-3.688	0.041	0.401	3.42835e-103	2	Edil3
5.27917e-107	-4.63828	0.026	0.382	8.93764e-103	2	Mme
2.34425e-52	1.43191	0.408	0.208	3.96881e-48	2	Agpat5
2.23778e-131	1.42665	0.778	0.531	3.78855e-127	2	Rras
3.74119e-145	1.40189	0.906	0.716	6.33384e-141	2	Tm4sf1
7.5116e-74	1.39876	0.525	0.269	1.27171e-69	2	Lamb2
7.56193e-41	1.38856	0.416	0.241	1.28023e-36	2	Spry2
4.55742e-105	-2.83586	0.104	0.469	7.71571e-101	2	Rgs3
2.02713e-41	1.38168	0.325	0.156	3.43194e-37	2	Ptk2
1.97463e-50	1.36469	0.605	0.429	3.34306e-46	2	Bach1
1.51298e-104	-2.30412	0.089	0.467	2.56148e-100	2	Ltbp1
8.57744e-104	-3.88432	0.044	0.396	1.45216e-99	2	Ltbp2
1.9136e-103	-3.84724	0.038	0.386	3.23972e-99	2	Tspan11
1.09153e-105	1.35338	0.729	0.488	1.84796e-101	2	Ehd2
2.64877e-103	-3.7943	0.026	0.373	4.48436e-99	2	Capn6
3.17816e-103	-2.77587	0.095	0.457	5.38063e-99	2	Fbn2
5.4442e-103	-2.50628	0.117	0.482	9.21702e-99	2	Fzd1
2.25789e-42	1.35128	0.417	0.239	3.8226e-38	2	Limd1
1.9617e-102	-3.02457	0.07	0.426	3.32115e-98	2	Hmcn1
8.5333e-44	1.34476	0.371	0.189	1.44469e-39	2	Arhgap42
1.2789e-101	-2.60941	0.077	0.438	2.16517e-97	2	Dclk1
6.61811e-56	1.34347	0.531	0.329	1.12045e-51	2	Sash1
9.6492e-101	-2.48533	0.093	0.456	1.63361e-96	2	Fgf7
9.83082e-57	1.33381	0.62	0.42	1.66436e-52	2	Tcim
2.07776e-35	1.31817	0.38	0.218	3.51765e-31	2	Clec2d
3.09115e-99	-4.88181	0.032	0.373	5.23332e-95	2	Slpi
5.29996e-54	1.31794	0.396	0.19	8.97283e-50	2	Tnfrsf21
2.952e-62	1.29262	0.584	0.361	4.99774e-58	2	Il1r1
1.34574e-60	1.27234	0.629	0.419	2.27833e-56	2	Ptpn1
7.3738e-42	1.25706	0.474	0.291	1.24838e-37	2	Utrn
9.94987e-65	1.25379	0.621	0.395	1.68451e-60	2	Aopep
1.29883e-62	1.24923	0.576	0.345	2.19892e-58	2	Ktn1
5.20746e-97	-2.75365	0.125	0.471	8.81622e-93	2	Rflnb
1.07155e-33	1.24572	0.453	0.3	1.81414e-29	2	Uba2
5.34462e-95	-4.00945	0.029	0.357	9.04845e-91	2	Plagl1
8.93198e-39	1.24379	0.377	0.206	1.51218e-34	2	Pop5
1.24173e-40	1.23828	0.411	0.236	2.10225e-36	2	Fads3
2.75646e-34	1.23444	0.298	0.148	4.66668e-30	2	Ap1s2
1.16159e-71	1.21866	0.641	0.406	1.96657e-67	2	Pkig
2.94243e-39	1.21114	0.413	0.236	4.98154e-35	2	Trim47
1.08814e-37	1.20985	0.487	0.314	1.84221e-33	2	Plac8
1.03466e-43	1.20664	0.566	0.399	1.75168e-39	2	Zfp703
3.69372e-36	1.18879	0.453	0.286	6.25346e-32	2	Lrrc32
5.75118e-52	1.18595	0.552	0.353	9.73675e-48	2	Ssbp4
3.64865e-30	1.18384	0.377	0.224	6.17717e-26	2	Got1
1.00711e-32	1.1828	0.412	0.253	1.70503e-28	2	Dtx3
9.19155e-92	-4.30077	0.022	0.339	1.55613e-87	2	Masp1
6.18166e-106	1.16225	0.67	0.329	1.04656e-101	2	Cygb
3.49795e-39	1.15407	0.511	0.35	5.92204e-35	2	Rab13
2.68235e-90	-1.89627	0.149	0.495	4.54122e-86	2	Matn2
3.28013e-125	1.14338	0.885	0.73	5.55326e-121	2	Pten
4.68073e-54	1.13451	0.595	0.407	7.92448e-50	2	Ift43
5.10933e-78	1.12414	0.781	0.608	8.65009e-74	2	Zeb2
2.08167e-88	-2.75089	0.056	0.379	3.52426e-84	2	Tenm3
4.21203e-34	1.11774	0.488	0.332	7.13097e-30	2	Osmr
8.08104e-39	1.10484	0.491	0.319	1.36812e-34	2	Dlc1
4.40234e-56	1.10128	0.583	0.378	7.45317e-52	2	Vasp
1.1379e-87	-2.52897	0.093	0.422	1.92646e-83	2	Ptprd
2.84517e-87	-3.49918	0.041	0.351	4.81688e-83	2	Ssc5d
6.77516e-39	1.10028	0.466	0.287	1.14703e-34	2	Lrrfip1
1.96503e-86	-2.05593	0.141	0.474	3.3268e-82	2	Epha3
7.42672e-57	1.09225	0.688	0.532	1.25734e-52	2	Rock1
1.31174e-85	-3.11395	0.04	0.354	2.22077e-81	2	Grem1
7.00919e-132	1.07408	0.898	0.735	1.18666e-127	2	Lhfp
4.85033e-55	1.07116	0.676	0.505	8.2116e-51	2	Vcl
2.41582e-30	1.05642	0.397	0.244	4.08998e-26	2	Gpc4
5.27616e-44	1.05591	0.598	0.441	8.93254e-40	2	Oaz2
5.28617e-84	-4.50652	0.021	0.317	8.94949e-80	2	Il1rl1
7.13037e-63	1.0531	0.683	0.505	1.20717e-58	2	Cd248
1.1277e-83	-4.00313	0.02	0.315	1.90919e-79	2	Svep1
1.42793e-58	1.03251	0.638	0.442	2.41749e-54	2	Pdcd10
2.08217e-83	-2.76455	0.145	0.463	3.52511e-79	2	Igfbp3
2.46741e-52	0.985211	0.66	0.45	4.17733e-48	2	Cdkn1a
3.41989e-38	0.974039	0.525	0.352	5.78987e-34	2	Ubald2
1.2035e-61	0.861828	0.876	0.719	2.03753e-57	2	S100a4
2.18663e-82	-5.56192	0.011	0.298	3.70197e-78	2	Ccl8
1.26757e-45	0.855086	0.679	0.528	2.146e-41	2	Litaf
6.64379e-82	-2.48212	0.087	0.398	1.12479e-77	2	Hacd4
1.3942e-31	0.803726	0.549	0.388	2.36037e-27	2	Atp2b4
2.10042e-23	0.662691	0.452	0.299	3.55601e-19	2	Lpl
2.98063e-80	-2.6193	0.08	0.391	5.04621e-76	2	Ptn
3.90441e-32	0.368483	0.918	0.762	6.61017e-28	2	Serping1
4.01399e-32	0.35693	0.763	0.559	6.79569e-28	2	Ctsc
1.88001e-14	-0.271012	0.423	0.58	3.18286e-10	2	Ppp3ca
3.67424e-14	-0.306204	0.484	0.651	6.2205e-10	2	Xbp1
1.29618e-14	-0.317298	0.484	0.647	2.19443e-10	2	Nisch
1.28861e-14	-0.334728	0.464	0.618	2.18162e-10	2	Oxct1
2.75389e-78	-3.37321	0.04	0.327	4.66234e-74	2	Dnm1
2.23315e-15	-0.336024	0.443	0.608	3.78072e-11	2	Eif4g1
6.38947e-78	-5.14527	0.017	0.294	1.08174e-73	2	Mmp13
6.86495e-78	-2.88397	0.044	0.335	1.16224e-73	2	Kif26b
1.88971e-77	-2.37657	0.08	0.385	3.19927e-73	2	Mmp19
1.65322e-15	-0.339114	0.372	0.529	2.7989e-11	2	Chchd1
1.41426e-15	-0.339991	0.398	0.552	2.39435e-11	2	Cdc42ep5
1.53917e-76	-2.27362	0.104	0.406	2.60582e-72	2	Gask1b
1.86409e-76	-2.77897	0.043	0.331	3.1559e-72	2	Sox9
3.80239e-15	-0.342315	0.541	0.694	6.43745e-11	2	Bcl7c
2.2649e-76	-1.97901	0.147	0.456	3.83448e-72	2	Rnf19b
1.27954e-15	-0.36026	0.479	0.63	2.16626e-11	2	Tsn
1.44942e-23	-0.375917	0.677	0.831	2.45388e-19	2	Gdi2
1.67993e-14	-0.386573	0.4	0.562	2.84412e-10	2	Glg1
3.56675e-19	-0.388616	0.592	0.745	6.0385e-15	2	Dpm3
1.22475e-15	-0.392936	0.374	0.527	2.07351e-11	2	Usp9x
9.79208e-75	-3.95473	0.026	0.299	1.6578e-70	2	Smoc2
4.6944e-17	-0.394507	0.3	0.46	7.94763e-13	2	Hmgn2
1.68358e-19	-0.419529	0.436	0.609	2.85029e-15	2	Lamtor4
4.4358e-34	-0.422484	0.764	0.916	7.50981e-30	2	Calu
7.58344e-74	-3.52716	0.055	0.336	1.28388e-69	2	Dpt
2.23318e-73	-2.27897	0.139	0.433	3.78078e-69	2	Prelp
3.10181e-73	-3.29453	0.039	0.313	5.25137e-69	2	Flrt2
4.68973e-19	-0.43237	0.466	0.629	7.93971e-15	2	Tecr
4.48512e-73	-3.43068	0.032	0.304	7.5933e-69	2	Arl4c
4.50317e-27	-0.432439	0.646	0.809	7.62386e-23	2	Bmp1
2.73091e-72	-5.84819	0.009	0.265	4.62343e-68	2	Crabp2
2.45196e-19	-0.437137	0.461	0.629	4.15117e-15	2	Ryk
3.87949e-72	-4.65807	0.078	0.36	6.56798e-68	2	Apod
8.28274e-27	-0.43834	0.593	0.763	1.40227e-22	2	Tceal8
7.02362e-72	-3.35655	0.034	0.304	1.1891e-67	2	Ptgis
2.92326e-22	-0.441703	0.591	0.741	4.94908e-18	2	Ctnnb1
2.524e-24	-0.443262	0.535	0.716	4.27313e-20	2	Ikbip
1.40106e-71	-3.30067	0.033	0.3	2.37199e-67	2	Bnc2
8.20686e-16	-0.447155	0.365	0.518	1.38942e-11	2	Bmpr2
7.16142e-24	-0.449028	0.605	0.76	1.21243e-19	2	Rpn2
9.40433e-22	-0.449534	0.516	0.688	1.59215e-17	2	Cltc
2.92936e-19	-0.454024	0.516	0.682	4.9594e-15	2	Slc39a1
2.24697e-70	-4.00392	0.022	0.281	3.80413e-66	2	Dpep1
5.05671e-17	-0.462584	0.391	0.542	8.56101e-13	2	Pxdn
1.60913e-21	-0.462823	0.431	0.607	2.72426e-17	2	Sec13
1.52563e-18	-0.477712	0.479	0.643	2.58289e-14	2	Hnrnph1
2.35191e-20	-0.481232	0.343	0.518	3.98178e-16	2	Golgb1
2.82689e-20	-0.482346	0.419	0.591	4.78593e-16	2	Yipf3
6.15492e-18	-0.483694	0.349	0.506	1.04203e-13	2	Sh3gl1
3.52881e-15	-0.484658	0.433	0.587	5.97428e-11	2	Pbx1
5.37575e-16	-0.486978	0.319	0.471	9.10115e-12	2	Scn1b
5.65882e-33	-0.487632	0.676	0.842	9.58038e-29	2	Cd47
1.58819e-19	-0.492289	0.336	0.503	2.68881e-15	2	Riok3
8.48801e-19	-0.497522	0.323	0.486	1.43702e-14	2	Polr2e
4.43232e-16	-0.497629	0.285	0.435	7.50391e-12	2	Ssbp3
4.04848e-29	-0.501064	0.606	0.769	6.85408e-25	2	Ier3ip1
7.94115e-22	-0.505915	0.38	0.558	1.34444e-17	2	Basp1
1.60495e-67	-4.64803	0.01	0.254	2.71719e-63	2	Col8a2
1.02025e-19	-0.510621	0.43	0.587	1.72729e-15	2	Denr
6.6563e-39	-0.51636	0.714	0.868	1.12691e-34	2	Lamp2
3.62062e-67	-1.50174	0.137	0.438	6.12971e-63	2	Pcdh7
6.05433e-25	-0.522715	0.392	0.578	1.025e-20	2	Atxn10
3.05609e-33	-0.522851	0.609	0.784	5.17396e-29	2	Abracl
5.08453e-67	-3.56177	0.056	0.316	8.6081e-63	2	Abi3bp
5.86784e-67	-4.2489	0.021	0.27	9.93425e-63	2	Prss12
1.46222e-18	-0.523017	0.319	0.477	2.47553e-14	2	Med13l
2.15657e-23	-0.52369	0.473	0.652	3.65108e-19	2	Vasn
4.15898e-22	-0.525175	0.399	0.575	7.04115e-18	2	Cnih1
5.61285e-66	-2.16077	0.095	0.37	9.50256e-62	2	Runx2
5.80502e-25	-0.530827	0.355	0.546	9.8279e-21	2	Lmo4
6.84496e-66	-3.85894	0.047	0.304	1.15885e-61	2	Cxcl14
4.8723e-30	-0.531994	0.554	0.735	8.24881e-26	2	Mydgf
6.45336e-65	-1.61006	0.146	0.435	1.09255e-60	2	Slc16a2
1.11351e-18	-0.534778	0.352	0.515	1.88518e-14	2	Golph3
3.07064e-30	-0.539437	0.58	0.753	5.1986e-26	2	Ergic3
4.74676e-25	-0.539601	0.373	0.569	8.03626e-21	2	1110065P20Rik
4.33644e-33	-0.542694	0.668	0.833	7.3416e-29	2	Itm2c
3.49778e-33	-0.542919	0.426	0.637	5.92174e-29	2	Eprs
4.08944e-33	-0.551581	0.639	0.799	6.92343e-29	2	Ift20
3.76301e-63	-2.07134	0.102	0.361	6.37078e-59	2	Spp1
2.75028e-18	-0.555412	0.316	0.472	4.65622e-14	2	Man2a1
4.94084e-63	-3.12095	0.075	0.33	8.36483e-59	2	Chrdl1
1.14292e-39	-0.560352	0.657	0.831	1.93496e-35	2	Ddost
1.62477e-26	-0.56926	0.393	0.59	2.75073e-22	2	Mrps33
1.51431e-19	-0.569582	0.338	0.497	2.56372e-15	2	Nudcd2
4.31493e-25	-0.5752	0.189	0.363	7.30517e-21	2	Socs1
3.14692e-17	-0.576772	0.292	0.443	5.32774e-13	2	Tex261
7.30727e-62	-5.47367	0.005	0.229	1.23712e-57	2	Sema3c
1.51565e-23	-0.580651	0.454	0.623	2.566e-19	2	Plat
9.44557e-24	-0.580869	0.38	0.558	1.59914e-19	2	Cmtm3
4.52619e-18	-0.581243	0.306	0.461	7.66285e-14	2	Clptm1l
1.67054e-26	-0.583343	0.394	0.595	2.82822e-22	2	Copb1
2.57438e-60	-5.45507	0.006	0.225	4.35843e-56	2	Lnx1
2.93436e-60	-5.83552	0.004	0.222	4.96788e-56	2	Rbp4
6.86276e-60	-3.60372	0.052	0.29	1.16187e-55	2	Col7a1
2.40501e-54	-0.591095	0.74	0.908	4.07169e-50	2	Krtcap2
2.50728e-59	-1.89897	0.109	0.372	4.24483e-55	2	Flnc
1.34571e-29	-0.593022	0.442	0.636	2.27829e-25	2	Copa
4.88532e-21	-0.598966	0.391	0.555	8.27085e-17	2	Lrpap1
8.93969e-59	-1.65237	0.119	0.385	1.51349e-54	2	Dram1
7.36449e-26	-0.599049	0.471	0.647	1.24681e-21	2	Mxra7
2.94993e-30	-0.604025	0.41	0.612	4.99423e-26	2	Ski
2.05322e-58	-2.01492	0.092	0.346	3.4761e-54	2	Ahnak2
5.50245e-19	-0.604351	0.298	0.456	9.31566e-15	2	Nufip2
5.87707e-58	-4.99503	0.017	0.236	9.94988e-54	2	Mest
7.56636e-58	-1.59534	0.148	0.412	1.28098e-53	2	Slc39a13
1.31972e-57	-5.72262	0.006	0.217	2.23429e-53	2	Megf6
3.38055e-23	-0.605886	0.317	0.494	5.72328e-19	2	Tfg
1.59188e-57	-3.69417	0.016	0.235	2.69506e-53	2	Ephb2
4.90285e-28	-0.606098	0.396	0.588	8.30053e-24	2	Mrpl17
3.00839e-40	-0.616821	0.573	0.768	5.09321e-36	2	Pofut2
6.04611e-23	-0.620197	0.352	0.527	1.02361e-18	2	Dnajb11
1.7199e-24	-0.624448	0.391	0.565	2.9118e-20	2	Pdia4
3.27619e-57	-1.8652	0.117	0.373	5.54658e-53	2	Ptges
4.70751e-31	-0.625534	0.436	0.636	7.96982e-27	2	Colgalt1
4.53146e-27	-0.631889	0.359	0.562	7.67177e-23	2	Vat1
1.79165e-18	-0.641245	0.253	0.403	3.03326e-14	2	Nans
2.01237e-27	-0.653861	0.368	0.565	3.40694e-23	2	Chd3
1.90103e-19	-0.661347	0.228	0.38	3.21845e-15	2	Uba5
9.1739e-26	-0.665136	0.422	0.604	1.55314e-21	2	Prnp
1.7682e-56	-2.22287	0.069	0.31	2.99356e-52	2	Cercam
4.6703e-32	-0.665504	0.418	0.621	7.90681e-28	2	Tmem208
7.38052e-38	-0.666537	0.457	0.674	1.24952e-33	2	Srpr
3.42552e-56	-4.81061	0.011	0.22	5.79941e-52	2	Pcsk5
3.84882e-56	-4.69599	0.013	0.224	6.51606e-52	2	Cd34
4.39817e-29	-0.668957	0.334	0.538	7.44611e-25	2	Mia3
2.49749e-39	-0.669183	0.496	0.727	4.22824e-35	2	Lamb1
4.72034e-45	-0.670525	0.565	0.78	7.99154e-41	2	Egr1
4.67693e-25	-0.67232	0.279	0.465	7.91804e-21	2	Sec24d
6.2996e-25	-0.673043	0.419	0.591	1.06652e-20	2	Nr4a2
4.77984e-55	-2.01201	0.071	0.309	8.09227e-51	2	Dab2
1.02886e-36	-0.673052	0.384	0.621	1.74186e-32	2	2900097C17Rik
1.60557e-54	-0.675179	0.626	0.825	2.71823e-50	2	Copz2
6.44254e-21	-0.675329	0.249	0.412	1.09072e-16	2	Galnt2
6.60068e-41	-0.675935	0.551	0.74	1.1175e-36	2	Uqcc2
1.38748e-54	-4.8498	0.021	0.232	2.349e-50	2	C3
1.49605e-54	-4.55366	0.011	0.216	2.53281e-50	2	Acp5
9.63684e-41	-0.676651	0.549	0.753	1.63152e-36	2	Grn
3.13295e-45	-0.67854	0.402	0.65	5.30409e-41	2	Sod3
3.51891e-46	-0.679447	0.527	0.751	5.95751e-42	2	Fndc3b
2.40916e-54	-3.68265	0.019	0.23	4.07871e-50	2	Cacna1g
2.68504e-54	-5.4398	0.012	0.217	4.54577e-50	2	Wif1
7.14024e-39	-0.680359	0.442	0.66	1.20884e-34	2	Sra1
1.17182e-41	-0.681895	0.464	0.689	1.9839e-37	2	Ddb1
1.79838e-32	-0.683022	0.416	0.623	3.04466e-28	2	Chic2
6.31898e-54	-4.77594	0.013	0.218	1.0698e-49	2	Matn4
1.21247e-48	-0.68494	0.639	0.82	2.05272e-44	2	Ctsd
8.53242e-54	-2.26756	0.071	0.304	1.44454e-49	2	Emb
1.09408e-53	-2.13819	0.086	0.324	1.85227e-49	2	Pltp
1.22672e-53	-3.6347	0.023	0.233	2.07683e-49	2	Smpdl3a
7.69113e-30	-0.686459	0.311	0.518	1.30211e-25	2	Prrc1
5.34183e-53	-3.12528	0.03	0.242	9.04371e-49	2	Enpp1
4.08525e-28	-0.68899	0.401	0.585	6.91633e-24	2	Yif1b
9.6731e-19	-0.689071	0.238	0.388	1.63766e-14	2	Pld3
2.33193e-45	-0.693386	0.559	0.763	3.94796e-41	2	Palld
3.28463e-42	-0.693876	0.54	0.735	5.56088e-38	2	Prdx6
3.4245e-52	-3.04698	0.034	0.245	5.79767e-48	2	Itga11
3.53019e-21	-0.69521	0.219	0.378	5.97661e-17	2	Sec23a
6.73866e-52	-3.33953	0.025	0.231	1.14085e-47	2	Fam102a
3.14041e-24	-0.698128	0.253	0.434	5.31671e-20	2	Ctsh
1.33156e-57	-0.698979	0.613	0.825	2.25434e-53	2	Dap
2.58139e-27	-0.700675	0.315	0.509	4.3703e-23	2	Tmem147
2.90628e-23	-0.701859	0.249	0.424	4.92032e-19	2	Tgfb3
3.82502e-64	-0.701939	0.689	0.873	6.47576e-60	2	Arl1
5.8858e-51	-1.88531	0.095	0.328	9.96465e-47	2	Tgfbr3
1.22802e-19	-0.708393	0.216	0.366	2.07904e-15	2	Rai14
2.63641e-20	-0.710374	0.228	0.384	4.46344e-16	2	Tcf7l2
5.32509e-22	-0.711812	0.266	0.432	9.01538e-18	2	Smarca2
1.88997e-43	-0.712038	0.463	0.695	3.19971e-39	2	Crtap
1.64285e-25	-0.714289	0.273	0.458	2.78135e-21	2	Pkd2
1.00188e-56	-0.716109	0.684	0.876	1.69618e-52	2	Tcf4
5.61574e-50	-2.23227	0.106	0.33	9.50744e-46	2	Ddah1
1.01857e-49	-3.48298	0.021	0.218	1.72444e-45	2	Arxes2
6.35423e-49	-2.31241	0.048	0.258	1.07577e-44	2	Il33
1.00292e-26	-0.717262	0.311	0.497	1.69795e-22	2	Snx9
7.97958e-29	-0.717694	0.35	0.542	1.35094e-24	2	Gorasp2
1.57992e-48	-5.85102	0.005	0.186	2.6748e-44	2	Moxd1
4.53567e-31	-0.718327	0.285	0.493	7.67889e-27	2	Copg1
2.75822e-43	-0.720728	0.479	0.699	4.66966e-39	2	Taf10
2.32749e-26	-0.724886	0.234	0.421	3.94044e-22	2	Kdm5b
8.67237e-26	-0.72715	0.284	0.466	1.46823e-21	2	Mien1
2.57627e-48	-4.54049	0.012	0.197	4.36163e-44	2	Cpz
3.78154e-48	-2.05483	0.07	0.289	6.40214e-44	2	Kctd12
3.37909e-33	-0.727286	0.371	0.58	5.72081e-29	2	Ext1
2.35359e-24	-0.730037	0.251	0.429	3.98463e-20	2	Tex264
9.15149e-57	-0.730724	0.588	0.82	1.54935e-52	2	Fkbp9
3.85572e-47	-1.36898	0.142	0.38	6.52773e-43	2	Gaa
4.11124e-20	-0.732264	0.214	0.37	6.96033e-16	2	Zfp106
4.78197e-28	-0.733128	0.292	0.486	8.09588e-24	2	P4ha1
2.45594e-21	-0.734883	0.218	0.377	4.1579e-17	2	Rnd3
3.82409e-65	-0.736908	0.7	0.89	6.47418e-61	2	Pdia6
6.43617e-22	-0.737699	0.216	0.377	1.08964e-17	2	Scara3
1.45696e-35	-0.74289	0.34	0.568	2.46663e-31	2	Derl1
6.18224e-25	-0.744897	0.262	0.437	1.04665e-20	2	Gns
5.90086e-32	-0.747038	0.305	0.515	9.99015e-28	2	Zyx
1.03431e-21	-0.747333	0.197	0.355	1.75109e-17	2	Notch2
1.91622e-46	-0.748541	0.483	0.703	3.24416e-42	2	Copb2
1.667e-45	-4.49135	0.012	0.188	2.82224e-41	2	Efemp1
1.139e-24	-0.750495	0.265	0.441	1.92832e-20	2	Ggh
6.373e-27	-0.75073	0.29	0.484	1.07895e-22	2	Gstm5
9.61685e-21	-0.753448	0.228	0.382	1.62813e-16	2	Spty2d1
8.69621e-39	-0.758005	0.396	0.622	1.47227e-34	2	Cd164
5.38706e-48	-0.760337	0.489	0.72	9.1203e-44	2	Nfic
6.95163e-45	-3.46022	0.027	0.212	1.17691e-40	2	Gpnmb
3.9441e-37	-0.772076	0.596	0.748	6.67736e-33	2	Ier5
1.10845e-35	-0.772255	0.322	0.549	1.8766e-31	2	Arcn1
8.55509e-45	-3.75746	0.017	0.196	1.44838e-40	2	Tnfsf11
1.44765e-44	-2.07765	0.077	0.282	2.45087e-40	2	Steap3
1.13566e-70	-0.773366	0.652	0.862	1.92268e-66	2	Tmem167
4.15303e-44	-2.11492	0.069	0.271	7.03108e-40	2	St3gal4
2.453e-48	-0.77443	0.493	0.72	4.15293e-44	2	P3h3
5.54e-44	-1.53954	0.122	0.341	9.37922e-40	2	Lhfpl2
6.1319e-44	-1.45633	0.13	0.355	1.03813e-39	2	Egfr
3.9873e-62	-0.774604	0.557	0.806	6.75049e-58	2	Efemp2
7.05663e-44	-1.49325	0.129	0.353	1.19469e-39	2	Tbc1d2b
7.56945e-37	-0.776474	0.313	0.544	1.28151e-32	2	Erlec1
8.83138e-33	-0.785387	0.308	0.522	1.49515e-28	2	Herpud1
9.96167e-88	-0.788979	0.743	0.906	1.68651e-83	2	Hdlbp
1.10537e-30	-0.789479	0.299	0.5	1.8714e-26	2	Prkcsh
3.9129e-45	-0.808341	0.429	0.665	6.62454e-41	2	Tnfrsf12a
1.77215e-20	-0.80912	0.194	0.346	3.00026e-16	2	Snx7
3.26143e-43	-1.95044	0.075	0.277	5.5216e-39	2	Vgll3
3.70351e-43	-2.12245	0.077	0.279	6.27004e-39	2	Celf2
4.98791e-43	-4.08477	0.017	0.19	8.44453e-39	2	Alpl
7.79255e-43	-1.28158	0.139	0.362	1.31928e-38	2	Gpr153
4.31406e-25	-0.810869	0.203	0.375	7.3037e-21	2	Gpr180
1.31585e-20	-0.811412	0.178	0.328	2.22773e-16	2	Prr7
1.01746e-46	-0.811418	0.372	0.632	1.72256e-42	2	Rab34
3.0999e-42	-2.72407	0.062	0.253	5.24814e-38	2	Gpc3
3.2818e-42	-3.35084	0.016	0.186	5.55608e-38	2	Mn1
5.00427e-36	-0.81266	0.293	0.521	8.47223e-32	2	Ttc3
6.57161e-20	-0.813205	0.222	0.372	1.11257e-15	2	Lrp6
1.7034e-22	-0.816679	0.209	0.372	2.88385e-18	2	Tm7sf3
5.44896e-42	-4.21193	0.008	0.17	9.22509e-38	2	Sorcs2
9.29992e-75	-0.817829	0.643	0.86	1.57448e-70	2	Selenos
1.23345e-26	-0.822772	0.257	0.439	2.08824e-22	2	Fam102b
8.42102e-42	-3.78743	0.016	0.182	1.42568e-37	2	Armh4
1.06628e-41	-1.34162	0.15	0.369	1.80521e-37	2	Neo1
1.1509e-41	-1.38692	0.141	0.359	1.94847e-37	2	Mgst1
1.95594e-31	-0.822903	0.292	0.498	3.3114e-27	2	Trps1
1.24808e-41	-1.8689	0.074	0.272	2.113e-37	2	Lrig3
4.49659e-41	-0.826497	0.383	0.618	7.61273e-37	2	Fuca1
1.69069e-41	-1.63693	0.089	0.294	2.86234e-37	2	Amotl2
1.95934e-41	-3.4838	0.022	0.192	3.31717e-37	2	Ptgfr
1.21749e-29	-0.829297	0.245	0.444	2.06121e-25	2	Crlf1
4.36214e-41	-1.434	0.133	0.347	7.3851e-37	2	Tmem45a
2.57412e-27	-0.83093	0.217	0.4	4.35799e-23	2	Uso1
4.70826e-41	-2.58802	0.051	0.236	7.97108e-37	2	Dkk2
9.40344e-26	-0.842301	0.234	0.415	1.592e-21	2	Spsb1
5.99484e-41	-3.46772	0.048	0.228	1.01493e-36	2	C4b
8.5508e-40	-0.844212	0.356	0.579	1.44765e-35	2	Wipi1
6.41454e-25	-0.85276	0.241	0.42	1.08598e-20	2	Adk
2.39016e-42	-0.853919	0.33	0.582	4.04655e-38	2	Skil
7.23423e-45	-0.855403	0.356	0.606	1.22476e-40	2	Dnajc1
9.96428e-34	-0.855576	0.275	0.484	1.68695e-29	2	Srm
1.3473e-43	-0.856434	0.365	0.604	2.28098e-39	2	Lrrc59
1.28198e-40	-5.44095	0.004	0.158	2.17039e-36	2	Fgfr2
1.68706e-40	-1.76503	0.078	0.274	2.85618e-36	2	Myh10
4.13271e-36	-0.859019	0.454	0.655	6.99668e-32	2	Pnp
6.16625e-35	-0.860488	0.287	0.495	1.04395e-30	2	Praf2
1.30897e-83	-0.871918	0.583	0.831	2.21608e-79	2	Sar1a
6.18977e-40	-1.74689	0.088	0.286	1.04793e-35	2	Rassf8
6.44531e-40	-1.81462	0.141	0.341	1.09119e-35	2	Cdkn1c
6.47028e-40	-1.65741	0.08	0.279	1.09542e-35	2	Lhx8
4.81251e-69	-0.872949	0.619	0.848	8.14759e-65	2	Tsc22d1
8.63718e-40	-2.56658	0.042	0.217	1.46228e-35	2	Phgdh
2.31385e-36	-0.874685	0.315	0.526	3.91734e-32	2	P3h1
5.83825e-35	-0.875267	0.269	0.492	9.88416e-31	2	Plaur
1.49037e-39	-4.00144	0.011	0.167	2.52319e-35	2	Slc1a3
1.95148e-39	-2.49747	0.07	0.254	3.30386e-35	2	Ramp2
2.1255e-39	-1.54431	0.106	0.308	3.59847e-35	2	Rin2
3.06029e-21	-0.875407	0.219	0.372	5.18107e-17	2	Ebpl
2.55022e-39	-5.07223	0.005	0.156	4.31753e-35	2	Arsi
1.81169e-48	-0.892163	0.388	0.636	3.06719e-44	2	Mlec
1.74077e-31	-0.896659	0.267	0.463	2.94712e-27	2	Golt1b
3.92738e-27	-0.896752	0.182	0.36	6.64905e-23	2	Soat1
5.8004e-39	-4.20507	0.022	0.183	9.82008e-35	2	Gdf10
3.7225e-67	-0.899016	0.481	0.751	6.30219e-63	2	Mcrip1
6.67304e-26	-0.905698	0.172	0.344	1.12975e-21	2	Ykt6
2.05734e-28	-0.908928	0.211	0.399	3.48307e-24	2	Sppl2a
1.90974e-32	-0.909542	0.237	0.44	3.23319e-28	2	Fam3c
3.3546e-55	-0.910155	0.518	0.746	5.67934e-51	2	Hexa
3.65752e-67	-0.928455	0.511	0.756	6.19218e-63	2	Serp1
1.02775e-38	-1.41201	0.146	0.353	1.73998e-34	2	Plpp1
1.12172e-38	-3.83466	0.01	0.163	1.89907e-34	2	Adcy7
1.52182e-38	-1.82813	0.071	0.258	2.57645e-34	2	Pdzrn3
1.52515e-38	-4.01809	0.01	0.162	2.58207e-34	2	Col24a1
2.04742e-36	-0.928621	0.203	0.423	3.46629e-32	2	Smim3
5.1748e-38	-0.930388	0.256	0.479	8.76093e-34	2	Ppfibp1
5.83854e-38	-2.0705	0.059	0.238	9.88465e-34	2	Il4ra
3.20637e-94	-0.931784	0.608	0.863	5.42838e-90	2	Cnpy2
8.9164e-38	-1.77558	0.081	0.269	1.50955e-33	2	Adamts5
1.67601e-28	-0.93323	0.255	0.44	2.83748e-24	2	Igsf3
1.24388e-37	-1.48424	0.111	0.309	2.10588e-33	2	Mpzl1
1.24996e-37	-1.94821	0.064	0.244	2.11619e-33	2	Pdgfc
1.43503e-37	-3.52944	0.016	0.168	2.4295e-33	2	Cdon
1.56409e-37	-1.83108	0.075	0.258	2.64801e-33	2	Glis2
6.57789e-68	-0.939458	0.499	0.747	1.11364e-63	2	Kdelr3
2.86827e-37	-3.23226	0.021	0.177	4.85598e-33	2	Gria3
4.25254e-53	-0.940843	0.411	0.665	7.19954e-49	2	Tubb2a
6.03555e-35	-0.954546	0.295	0.505	1.02182e-30	2	Angptl2
9.65813e-72	-0.955915	0.494	0.752	1.63512e-67	2	Fkbp10
1.21635e-24	-0.96495	0.175	0.342	2.05928e-20	2	Tpst1
1.88128e-36	-2.01163	0.061	0.235	3.185e-32	2	Bcat1
2.84621e-37	-0.96777	0.288	0.503	4.81864e-33	2	Chpf
4.24919e-47	-0.970001	0.315	0.563	7.19389e-43	2	Fam114a1
1.05125e-26	-0.970907	0.157	0.33	1.77977e-22	2	Ormdl3
4.03918e-36	-2.42184	0.039	0.201	6.83834e-32	2	Me1
4.74681e-30	-0.971547	0.185	0.374	8.03635e-26	2	Cbfb
1.3693e-27	-0.974606	0.202	0.379	2.31822e-23	2	Fnip1
5.39872e-36	-1.63037	0.091	0.277	9.14003e-32	2	Csgalnact1
7.6508e-36	-2.40761	0.039	0.201	1.29528e-31	2	Rnf144a
8.15187e-46	-0.9751	0.221	0.464	1.38011e-41	2	Hmox1
1.40482e-35	-1.42037	0.132	0.324	2.37835e-31	2	Tmem97
4.85983e-41	-0.975187	0.27	0.507	8.22769e-37	2	Zcchc24
1.51565e-35	-1.57499	0.09	0.274	2.566e-31	2	Id2
3.26421e-59	-0.981977	0.356	0.631	5.5263e-55	2	Yipf5
7.79759e-43	-0.982608	0.391	0.604	1.32013e-38	2	Pdgfrl
3.10624e-51	-0.984554	0.326	0.583	5.25886e-47	2	Yif1a
1.09199e-67	-0.984734	0.421	0.707	1.84874e-63	2	Lima1
2.13608e-74	-0.985032	0.388	0.703	3.61639e-70	2	Sec31a
7.3114e-54	-0.986697	0.281	0.556	1.23782e-49	2	Tmem263
7.22148e-34	-0.987585	0.289	0.486	1.2226e-29	2	F2r
6.82205e-35	-1.62889	0.087	0.268	1.15497e-30	2	Dact1
1.70466e-26	-0.991126	0.215	0.393	2.88598e-22	2	Kcnq1ot1
1.38956e-100	-0.995867	0.676	0.884	2.35252e-96	2	Ckap4
1.44634e-34	-1.454	0.142	0.333	2.44866e-30	2	Gpc1
2.53584e-27	-0.997929	0.163	0.338	4.29318e-23	2	Piezo1
5.89346e-30	-0.999359	0.188	0.379	9.97762e-26	2	Nfil3
2.25554e-94	-0.999583	0.642	0.884	3.81863e-90	2	Ccdc80
2.45228e-67	-1.00078	0.455	0.715	4.15171e-63	2	Ssr1
2.72567e-25	-1.00142	0.153	0.316	4.61456e-21	2	Pxk
3.45811e-66	-1.00364	0.365	0.657	5.85457e-62	2	Tram1
9.09949e-70	-1.00411	0.401	0.691	1.54054e-65	2	Creb3l1
1.42466e-33	-1.59809	0.15	0.335	2.41196e-29	2	Cpxm2
3.78959e-35	-1.00648	0.205	0.416	6.41578e-31	2	Stk17b
2.52717e-47	-1.01033	0.302	0.55	4.2785e-43	2	Tapbp
8.16144e-32	-1.0128	0.188	0.381	1.38173e-27	2	Baiap2
3.62546e-29	-1.01701	0.224	0.411	6.1379e-25	2	Meis2
1.14978e-34	-1.01799	0.283	0.495	1.94658e-30	2	C1ra
9.16856e-44	-1.02903	0.229	0.472	1.55224e-39	2	Gfpt1
9.92698e-41	-1.02931	0.224	0.455	1.68064e-36	2	Lpgat1
7.75437e-33	-1.2933	0.114	0.297	1.31281e-28	2	Cd59a
2.0447e-26	-1.03135	0.157	0.326	3.46168e-22	2	Trp53i13
4.48358e-92	-1.03927	0.578	0.825	7.5907e-88	2	Lman1
3.80949e-35	-1.04786	0.218	0.427	6.44946e-31	2	Pigt
8.68851e-52	-1.0479	0.252	0.52	1.47097e-47	2	Alg5
1.72244e-51	-1.0535	0.273	0.54	2.91608e-47	2	Slc38a10
1.36283e-34	-1.05395	0.176	0.377	2.30727e-30	2	Cped1
9.5851e-149	-1.05412	0.765	0.95	1.62276e-144	2	P4hb
8.81639e-116	-1.05463	0.578	0.858	1.49261e-111	2	Maged1
9.66511e-51	-1.05626	0.265	0.524	1.6363e-46	2	Sec22b
3.95626e-32	-1.80298	0.084	0.251	6.69794e-28	2	Ass1
2.34942e-69	-1.05981	0.352	0.646	3.97756e-65	2	Stt3a
9.16896e-29	-1.06157	0.165	0.344	1.55231e-24	2	Tm9sf4
8.39811e-88	-1.07015	0.428	0.743	1.4218e-83	2	Gpx7
6.20565e-32	-1.30339	0.085	0.258	1.05062e-27	2	Pafah1b3
1.82452e-52	-1.07349	0.391	0.639	3.08891e-48	2	Nfib
1.06174e-31	-1.4421	0.117	0.293	1.79752e-27	2	Pax9
8.95922e-77	-1.07574	0.36	0.678	1.5168e-72	2	Ptprs
1.0401e-45	-1.07847	0.258	0.508	1.76089e-41	2	Qsox1
4.7781e-39	-1.0864	0.212	0.436	8.08932e-35	2	B3gnt9
2.28854e-31	-1.34888	0.11	0.285	3.8745e-27	2	Dsel
9.84115e-31	-1.08896	0.159	0.346	1.66611e-26	2	Thbs3
9.97874e-113	-1.09373	0.571	0.86	1.6894e-108	2	Vkorc1
1.45994e-51	-1.0959	0.299	0.555	2.47168e-47	2	Ebp
3.36119e-33	-1.0984	0.163	0.357	5.6905e-29	2	Cdc16
6.03653e-31	-1.44439	0.105	0.277	1.02198e-26	2	Ptk7
6.06294e-31	-1.45511	0.096	0.266	1.02646e-26	2	Trio
7.13546e-31	-2.05376	0.055	0.207	1.20803e-26	2	Arsb
1.05647e-39	-1.09847	0.204	0.434	1.7886e-35	2	Gpm6b
2.15237e-34	-1.10265	0.489	0.662	3.64397e-30	2	Mt2
2.03433e-30	-1.86371	0.104	0.271	3.44413e-26	2	Has1
2.48157e-78	-1.11236	0.439	0.717	4.20129e-74	2	Sec61a1
1.40248e-32	-1.11659	0.168	0.36	2.37439e-28	2	Idh1
1.48648e-71	-1.11957	0.353	0.653	2.51662e-67	2	Mmp23
3.31077e-30	-2.05606	0.063	0.215	5.60514e-26	2	Podn
7.54836e-82	-1.12162	0.436	0.729	1.27794e-77	2	Rpn1
2.31022e-145	-1.12613	0.754	0.943	3.9112e-141	2	Kdelr2
5.86772e-37	-1.13662	0.225	0.436	9.93405e-33	2	Slc39a14
2.77365e-72	-1.14042	0.54	0.769	4.69578e-68	2	Loxl2
4.8826e-30	-1.27617	0.117	0.289	8.26624e-26	2	Slc35a2
2.57805e-32	-1.14088	0.156	0.348	4.36463e-28	2	Nradd
2.39444e-103	-1.14142	0.484	0.791	4.05378e-99	2	Rcn1
4.53874e-31	-1.14643	0.155	0.34	7.68409e-27	2	Sh3d19
2.49999e-140	-1.15787	0.668	0.908	4.23248e-136	2	Mtch1
1.62328e-29	-1.1161	0.126	0.3	2.74821e-25	2	Dcakd
2.02587e-32	-1.15836	0.157	0.348	3.42979e-28	2	Ackr3
3.50125e-30	-1.15876	0.19	0.374	5.92762e-26	2	Hmgcs1
1.12129e-180	-1.16081	0.768	0.964	1.89834e-176	2	Rcn3
1.76249e-107	-1.16222	0.491	0.809	2.98389e-103	2	Fkbp7
3.02369e-31	-1.16949	0.166	0.354	5.11911e-27	2	Nfatc1
1.87498e-69	-1.17908	0.279	0.601	3.17434e-65	2	Shox2
1.07814e-28	-1.17476	0.125	0.293	1.8253e-24	2	Mettl1
1.11384e-28	-1.33913	0.13	0.297	1.88573e-24	2	Vegfa
1.20387e-28	-1.40285	0.094	0.255	2.03816e-24	2	Ivns1abp
7.68427e-41	-1.18883	0.172	0.392	1.30095e-36	2	Cdk14
1.8971e-35	-1.1914	0.152	0.352	3.21178e-31	2	Plpp5
2.93088e-28	-1.28404	0.127	0.294	4.96197e-24	2	Snap47
3.96752e-73	-1.19439	0.295	0.611	6.71702e-69	2	Slc39a7
1.04617e-92	-1.19663	0.443	0.754	1.77117e-88	2	Antxr1
2.53513e-83	-1.19777	0.333	0.664	4.29198e-79	2	Serf1
1.10583e-27	-1.54976	0.084	0.236	1.87217e-23	2	Osr2
3.34604e-59	-1.19897	0.276	0.556	5.66484e-55	2	Frmd6
1.50427e-27	-1.42038	0.124	0.285	2.54674e-23	2	Cyp51
2.10387e-64	-1.20118	0.526	0.739	3.56185e-60	2	Rbp1
4.83482e-58	-1.21124	0.216	0.497	8.18535e-54	2	Ak1
1.53955e-154	-1.21348	0.574	0.905	2.60646e-150	2	Ndufa4
6.53328e-134	-1.21477	0.774	0.95	1.10608e-129	2	Mmp14
3.76711e-27	-1.31267	0.114	0.273	6.37771e-23	2	Dennd4a
1.26592e-74	-1.25331	0.323	0.631	2.1432e-70	2	Sh3pxd2a
3.82421e-51	-1.25709	0.256	0.505	6.47439e-47	2	Ppa1
7.41283e-55	-1.27481	0.25	0.522	1.25499e-50	2	Maf
1.21531e-126	-1.27687	0.458	0.803	2.05753e-122	2	Surf4
2.76093e-56	-1.27716	0.215	0.49	4.67426e-52	2	Auts2
4.09973e-42	-1.28177	0.195	0.428	6.94085e-38	2	Selenop
8.67203e-49	-1.2825	0.208	0.459	1.46817e-44	2	Gm1673
1.98179e-122	-1.29617	0.538	0.832	3.35517e-118	2	Wls
1.37247e-26	-1.36472	0.093	0.245	2.32359e-22	2	Aak1
1.48718e-26	-1.24546	0.131	0.293	2.5178e-22	2	Lysmd2
5.41048e-40	-1.30382	0.177	0.394	9.15994e-36	2	Slit3
7.75223e-149	-1.31272	0.588	0.909	1.31245e-144	2	Emp1
2.72233e-121	-1.31294	0.462	0.801	4.6089e-117	2	Hspg2
2.36349e-46	-1.31546	0.18	0.416	4.0014e-42	2	Medag
4.45838e-63	-1.31742	0.216	0.507	7.54804e-59	2	Dnajc25
4.34735e-26	-1.06317	0.129	0.29	7.36006e-22	2	Tmem9
4.63698e-26	-1.86067	0.109	0.26	7.8504e-22	2	Ifi27l2a
5.15129e-26	-1.01926	0.138	0.303	8.72113e-22	2	Zfp469
2.23815e-199	-1.32285	0.785	0.973	3.78919e-195	2	Ctsb
1.02846e-80	-1.33263	0.347	0.655	1.74118e-76	2	Srpx2
1.25246e-58	-1.3328	0.203	0.482	2.12041e-54	2	Sh3pxd2b
8.91155e-26	-1.03726	0.125	0.287	1.50873e-21	2	Chsy1
2.18694e-45	-1.33748	0.171	0.402	3.70248e-41	2	Fkbp14
3.22693e-50	-1.34926	0.185	0.439	5.4632e-46	2	Svil
1.72433e-48	-1.37614	0.164	0.407	2.9193e-44	2	P4ha3
2.07911e-25	-1.11711	0.122	0.279	3.51994e-21	2	Smo
7.21901e-64	-1.37648	0.258	0.543	1.22218e-59	2	Nav1
3.44427e-25	-1.10731	0.15	0.309	5.83115e-21	2	Erg28
3.59198e-80	-1.37722	0.345	0.643	6.08123e-76	2	Ccn4
2.01559e-57	-1.38824	0.156	0.422	3.4124e-53	2	Cxcl5
4.10613e-40	-1.39128	0.162	0.376	6.95168e-36	2	Tubb2b
9.246e-55	-1.39271	0.207	0.479	1.56535e-50	2	Tnfaip6
3.21448e-56	-1.39817	0.177	0.446	5.44212e-52	2	Dse
5.86713e-25	-1.02045	0.137	0.297	9.93305e-21	2	Ctsf
7.06844e-163	-1.40249	0.576	0.895	1.19669e-158	2	Mxra8
6.08559e-67	-1.42193	0.197	0.499	1.03029e-62	2	Zfhx4
1.94796e-163	-1.43521	0.478	0.845	3.29789e-159	2	Txndc5
5.68041e-56	-1.45822	0.196	0.458	9.61694e-52	2	P4ha2
3.6128e-66	-1.46137	0.216	0.507	6.11647e-62	2	Scpep1
1.63894e-69	-1.46376	0.23	0.531	2.77473e-65	2	Col27a1
1.14212e-67	-1.47369	0.204	0.505	1.93361e-63	2	Plaat3
2.07026e-24	-1.05816	0.14	0.297	3.50496e-20	2	Irak1bp1
9.74201e-75	-1.47807	0.222	0.538	1.64932e-70	2	P3h4
7.79946e-33	-1.48607	0.267	0.464	1.32045e-28	2	Slc6a6
3.13959e-24	-1.12887	0.113	0.264	5.31532e-20	2	Fosl1
2.85164e-211	-1.48719	0.618	0.939	4.82782e-207	2	Lrp1
3.82953e-24	-1.13672	0.127	0.28	6.4834e-20	2	Grasp
6.02282e-57	-1.48881	0.165	0.435	1.01966e-52	2	Ndrg1
1.18936e-125	-1.49498	0.418	0.784	2.01358e-121	2	Gas1
3.12002e-69	-1.50049	0.366	0.63	5.2822e-65	2	Col8a1
1.17429e-97	-1.50902	0.22	0.6	1.98807e-93	2	Igsf10
8.21638e-64	-1.53258	0.181	0.467	1.39103e-59	2	Nucb2
4.34797e-68	-1.55608	0.213	0.519	7.36112e-64	2	Ptgs2
1.45118e-72	-1.55771	0.193	0.502	2.45686e-68	2	Scd2
3.58617e-210	-1.57946	0.519	0.893	6.07139e-206	2	Tmed3
3.40536e-101	-1.60052	0.318	0.675	5.76527e-97	2	Ly6e
6.01942e-56	-1.61753	0.161	0.421	1.01909e-51	2	Bpgm
7.36256e-42	-1.62623	0.17	0.387	1.24648e-37	2	Islr
4.62296e-72	-1.67176	0.201	0.509	7.82668e-68	2	Fibin
2.45977e-130	-1.67314	0.308	0.713	4.16439e-126	2	Colec12
3.80335e-231	-1.67402	0.783	0.964	6.43907e-227	2	Ctsk
1.3311e-128	-1.68999	0.257	0.686	2.25356e-124	2	Sdc4
1.3441e-155	-1.70256	0.388	0.789	2.27556e-151	2	Oaf
4.62289e-85	-1.72225	0.19	0.528	7.82655e-81	2	Grb10
1.60987e-71	-1.73883	0.288	0.575	2.72551e-67	2	Lgals3
1.23983e-173	-1.75306	0.417	0.835	2.09904e-169	2	Nfix
2.24378e-227	-1.75807	0.771	0.962	3.79872e-223	2	Pmepa1
5.37595e-105	-1.78093	0.318	0.678	9.10148e-101	2	Sgk1
4.38784e-92	-1.81295	0.182	0.536	7.42862e-88	2	Ltbp3
2.45221e-145	-1.83458	0.324	0.732	4.15159e-141	2	Scarf2
2.42898e-123	-1.88337	0.258	0.655	4.11227e-119	2	Tgfbr2
6.32261e-133	-1.91379	0.597	0.851	1.07042e-128	2	Nbl1
2.51633e-91	-1.91752	0.167	0.514	4.26014e-87	2	Slit2
7.16635e-45	-1.91981	0.242	0.47	1.21326e-40	2	Igfbp5
4.24309e-187	-1.92084	0.339	0.807	7.18355e-183	2	Rnase4
4.73996e-176	-1.97292	0.317	0.783	8.02476e-172	2	Bicc1
9.20302e-97	-1.98287	0.278	0.621	1.55807e-92	2	Cxcl12
2.18049e-134	-2.11962	0.208	0.629	3.69157e-130	2	Plod2
2.01104e-123	-2.12565	0.182	0.592	3.40469e-119	2	Nsg1
5.59993e-88	-2.12658	0.179	0.518	9.48069e-84	2	Ccn5
7.7299e-218	-2.1313	0.445	0.858	1.30867e-213	2	Mfap2
5.23169e-93	-2.13588	0.555	0.757	8.85725e-89	2	Gpx3
4.19621e-139	-2.13898	0.231	0.651	7.10418e-135	2	Fkbp11
1.85864e-179	-2.14223	0.232	0.72	3.14668e-175	2	Dpysl3
2.16962e-144	-2.1645	0.179	0.628	3.67316e-140	2	Mrc2
2.25428e-256	-2.17377	0.399	0.873	3.8165e-252	2	Loxl1
1.09138e-127	-2.17814	0.169	0.585	1.8477e-123	2	Pdlim4
0	-2.1792	0.742	0.996	0	2	Serpinf1
4.17951e-215	-2.209	0.311	0.805	7.07591e-211	2	Col16a1
8.18028e-125	-2.22372	0.155	0.569	1.38492e-120	2	Tpbg
7.29315e-111	-2.24676	0.168	0.554	1.23473e-106	2	Htra3
1.90888e-84	-2.27973	0.209	0.53	3.23174e-80	2	Aqp1
1.8541e-75	-2.28025	0.193	0.494	3.13899e-71	2	Fmod
1.98714e-94	-2.30618	0.189	0.537	3.36423e-90	2	Vcam1
8.4599e-111	-2.33001	0.207	0.585	1.43226e-106	2	Wnt5a
5.27366e-168	-2.34231	0.317	0.752	8.9283e-164	2	Vcan
7.64489e-152	-2.35063	0.226	0.677	1.29428e-147	2	Il11ra1
2.32801e-164	-2.35179	0.178	0.66	3.94132e-160	2	Dkk3
3.57006e-120	-2.37883	0.204	0.599	6.0441e-116	2	Mdk
6.90738e-29	-2.45133	0.201	0.36	1.16942e-24	2	Eln
4.78427e-243	-2.51649	0.625	0.899	8.09977e-239	2	Col12a1
3.79995e-299	-2.544	0.37	0.893	6.43331e-295	2	Cdh11
3.41362e-285	-2.55506	0.292	0.869	5.77926e-281	2	Fgfr1
3.97443e-127	-2.55907	0.2	0.601	6.72871e-123	2	Mfap5
0	-2.60699	0.62	0.986	0	2	Aebp1
2.90992e-259	-2.72585	0.385	0.859	4.92649e-255	2	Thbs2
0	-2.75502	0.343	0.906	0	2	Lox
0	-2.86017	0.756	0.957	0	2	Igfbp4
1.21014e-183	-2.96631	0.158	0.661	2.04877e-179	2	Lsp1
0	-2.99519	0.414	0.974	0	2	Mmp2
4.63849e-210	-3.15988	0.16	0.696	7.85296e-206	2	Tgfbi
0	-3.51888	0.173	0.874	0	2	Olfml3
0	-3.56423	0.558	0.98	0	2	Dcn
0	-3.56628	0.2	0.862	0	2	Fbln2
2.61108e-240	-3.89591	0.166	0.725	4.42057e-236	2	Cthrc1
0	-4.04797	0.44	0.952	0	2	Lum
3.99385e-139	4.30343	0.217	0.021	6.76159e-135	3	Abca8a
7.97776e-224	3.76273	0.44	0.069	1.35063e-219	3	Scara5
2.5847e-109	3.6803	0.607	0.267	4.3759e-105	3	Apod
8.46216e-188	3.66435	0.326	0.039	1.43264e-183	3	Tnxb
1.21257e-174	3.46934	0.386	0.067	2.05288e-170	3	Entpd2
6.65365e-227	3.3401	0.565	0.13	1.12646e-222	3	Cd34
7.28892e-143	3.22263	0.37	0.078	1.23401e-138	3	Ly6c1
4.82004e-200	3.13726	0.368	0.047	8.16033e-196	3	Pi16
4.0301e-84	3.11925	0.199	0.034	6.82296e-80	3	Ifi207
2.45375e-189	3.09706	0.477	0.102	4.1542e-185	3	Clec3b
2.30635e-121	3.01536	0.336	0.073	3.90465e-117	3	Ntn1
1.89382e-205	2.73977	0.568	0.14	3.20624e-201	3	C4b
1.99599e-113	2.71704	0.367	0.092	3.37921e-109	3	Lbp
7.4477e-70	2.71231	0.263	0.073	1.2609e-65	3	Sfrp4
1.40763e-209	2.69876	0.612	0.162	2.38312e-205	3	Il33
3.02033e-98	2.67108	0.331	0.086	5.11342e-94	3	Sned1
9.16657e-71	2.64244	0.195	0.039	1.5519e-66	3	Sult5a1
5.82284e-120	2.58327	0.417	0.115	9.85808e-116	3	Gdf10
2.07704e-70	2.52746	0.456	0.21	3.51644e-66	3	Has1
1.1853e-120	2.48582	0.598	0.265	2.00672e-116	3	Ltbp4
3.34787e-104	2.46752	0.699	0.39	5.66795e-100	3	Igfbp5
1.46167e-69	2.45202	0.243	0.062	2.47461e-65	3	Ablim1
1.05271e-95	2.45108	0.312	0.077	1.78223e-91	3	Gas7
1.31312e-127	2.33454	0.423	0.111	2.22311e-123	3	Cfb
1.0125e-60	2.28541	0.279	0.09	1.71416e-56	3	Ebf2
9.59029e-67	2.25876	0.25	0.068	1.62364e-62	3	Gda
2.01166e-109	2.25707	0.468	0.155	3.40574e-105	3	C3
4.6233e-65	2.23767	0.276	0.084	7.82725e-61	3	Ifi204
2.81251e-44	2.22171	0.327	0.149	4.76158e-40	3	Osr1
2.20626e-72	2.17802	0.293	0.085	3.73519e-68	3	Dapk1
2.2264e-87	2.17145	0.414	0.148	3.7693e-83	3	Add3
7.26048e-70	2.13594	0.257	0.068	1.2292e-65	3	Hmgcs2
8.94011e-68	2.13313	0.306	0.097	1.51356e-63	3	Serpina3n
1.22398e-47	2.09892	0.299	0.121	2.07221e-43	3	Cyp1b1
2.99214e-180	2.08051	0.767	0.326	5.06569e-176	3	Cygb
1.6423e-49	2.07736	0.212	0.062	2.78041e-45	3	Scn7a
3.80747e-115	2.07161	0.696	0.374	6.44605e-111	3	Ly6a
2.08137e-53	2.06577	0.47	0.261	3.52375e-49	3	Dpt
4.30176e-61	2.04355	0.319	0.115	7.28287e-57	3	Xdh
4.5212e-46	2.0228	0.314	0.135	7.65438e-42	3	Efemp1
1.28203e-49	1.99047	0.248	0.082	2.17048e-45	3	Ccdc3
1.03282e-78	1.91352	0.48	0.209	1.74857e-74	3	Celf2
4.25697e-74	1.8639	0.48	0.215	7.20706e-70	3	Gstm1
1.25597e-45	1.86176	0.275	0.105	2.12636e-41	3	Calml4
2.33455e-118	1.86114	0.444	0.128	3.95239e-114	3	Ccl11
5.8734e-59	1.848	0.349	0.135	9.94366e-55	3	Fhl1
1.23169e-43	1.84302	0.387	0.195	2.08524e-39	3	Gpc3
2.43431e-63	1.83612	0.556	0.319	4.12129e-59	3	Islr
1.23781e-180	1.80641	0.957	0.651	2.09561e-176	3	Mgp
7.39656e-61	1.76135	0.345	0.127	1.25224e-56	3	Abcc9
4.76044e-104	1.76106	0.573	0.239	8.05943e-100	3	Pltp
8.01236e-157	1.7523	0.869	0.482	1.35649e-152	3	Mfap5
1.41529e-101	1.74996	0.8	0.54	2.39608e-97	3	Igfbp6
2.03526e-81	1.74724	0.481	0.197	3.44569e-77	3	Ifi27l2a
1.33913e-64	1.7352	0.429	0.186	2.26715e-60	3	C2
2.70638e-60	1.73113	0.601	0.357	4.58191e-56	3	Cfh
6.43285e-41	1.70023	0.345	0.165	1.08908e-36	3	Podn
4.99262e-41	1.6754	0.239	0.087	8.4525e-37	3	Ntrk2
3.38522e-67	1.6683	0.537	0.275	5.73117e-63	3	Col14a1
1.31311e-51	1.66741	0.604	0.414	2.22309e-47	3	Ugdh
1.67645e-40	1.66714	0.3	0.129	2.83823e-36	3	Gbp2
3.86035e-41	1.65171	0.243	0.089	6.53557e-37	3	Gstt1
1.01549e-91	1.63228	0.654	0.348	1.71923e-87	3	Selenop
3.86329e-106	1.63055	0.8	0.551	6.54055e-102	3	Fbln1
2.48625e-55	1.60847	0.481	0.247	4.20923e-51	3	Gfpt2
1.72855e-109	1.56705	0.777	0.477	2.92643e-105	3	C1s1
1.04923e-34	1.56423	0.258	0.108	1.77634e-30	3	Fgl2
2.17109e-54	1.54724	0.463	0.236	3.67566e-50	3	Flrt2
1.40298e-35	1.4978	0.271	0.117	2.37524e-31	3	Arhgap21
5.90027e-109	1.45864	0.514	0.176	9.98915e-105	3	Apoe
1.11558e-31	1.44955	0.464	0.302	1.88868e-27	3	Lpl
3.54752e-64	1.42539	0.464	0.206	6.00596e-60	3	Icam1
9.33911e-45	1.3861	0.61	0.427	1.58111e-40	3	Uap1
3.58481e-47	1.31892	0.607	0.393	6.06909e-43	3	Timp3
5.41639e-65	1.30304	0.674	0.438	9.16995e-61	3	Nfia
6.92531e-28	1.29692	0.342	0.187	1.17246e-23	3	Thbd
4.47798e-65	1.29578	0.664	0.425	7.58122e-61	3	Plxdc2
9.59465e-36	1.29001	0.363	0.186	1.62437e-31	3	H2-T23
2.03426e-107	1.28689	0.767	0.433	3.444e-103	3	Plpp3
4.84624e-43	1.28256	0.51	0.3	8.20469e-39	3	Tspan11
2.78862e-43	1.27876	0.768	0.612	4.72113e-39	3	Mt2
7.13559e-37	1.25182	0.383	0.198	1.20806e-32	3	Slc29a1
2.10494e-34	1.24186	0.401	0.224	3.56367e-30	3	Steap3
7.05983e-75	1.23815	0.777	0.569	1.19523e-70	3	Nfib
1.88886e-110	1.21855	0.952	0.762	3.19784e-106	3	Serping1
9.45238e-52	1.20998	0.618	0.383	1.60029e-47	3	Gas6
8.45718e-41	1.1867	0.357	0.164	1.4318e-36	3	Lama2
1.60928e-66	1.1701	0.779	0.574	2.72451e-62	3	Il11ra1
1.19257e-54	1.16938	0.754	0.519	2.01902e-50	3	Igf1
2.77745e-55	1.15341	0.539	0.289	4.70222e-51	3	Mgst1
2.55801e-63	1.14135	0.785	0.53	4.33071e-59	3	Cxcl12
1.93744e-31	1.13635	0.357	0.187	3.28009e-27	3	Gm2a
6.72696e-83	1.12327	0.869	0.68	1.13887e-78	3	Bicc1
5.79758e-33	1.12222	0.292	0.132	9.81529e-29	3	Gngt2
1.48985e-33	1.10902	0.508	0.334	2.52232e-29	3	Slit3
1.37865e-46	-3.42025	0.054	0.282	2.33405e-42	3	Col7a1
1.64658e-29	1.10805	0.486	0.325	2.78765e-25	3	Lrp6
1.86852e-29	1.08567	0.4	0.231	3.1634e-25	3	Tppp3
1.09254e-44	1.08554	0.539	0.302	1.84966e-40	3	Eln
3.26719e-43	1.06332	0.64	0.473	5.53135e-39	3	Nav1
8.02577e-46	-2.34749	0.088	0.325	1.35876e-41	3	Ddah1
6.66827e-34	1.04139	0.633	0.467	1.12894e-29	3	Htra3
6.2225e-61	1.02349	0.732	0.488	1.05347e-56	3	Rarres2
1.09059e-40	1.02026	0.629	0.434	1.84637e-36	3	C1ra
1.65903e-32	1.01112	0.504	0.304	2.80873e-28	3	Col15a1
5.59777e-55	0.985731	0.496	0.238	9.47703e-51	3	Abi3bp
7.55747e-46	0.96654	0.732	0.566	1.27948e-41	3	Tgfbr2
2.45882e-30	0.966187	0.438	0.264	4.16279e-26	3	Chrdl1
1.12874e-23	0.955337	0.435	0.284	1.91096e-19	3	Man1a
2.63582e-61	0.947642	0.63	0.346	4.46244e-57	3	Prelp
1.09955e-23	0.944137	0.381	0.23	1.86153e-19	3	Ccl8
1.92813e-46	0.943787	0.664	0.448	3.26433e-42	3	Ltbp3
6.68617e-36	0.940775	0.619	0.432	1.13197e-31	3	Cpe
2.37295e-84	0.910718	0.893	0.738	4.01741e-80	3	Zbtb20
5.26357e-52	0.887667	0.675	0.416	8.91122e-48	3	Fxyd1
3.42501e-23	0.86146	0.517	0.367	5.79855e-19	3	Jmjd1c
4.64104e-36	0.839096	0.739	0.57	7.85729e-32	3	Prss23
4.09737e-38	0.790441	0.837	0.683	6.93685e-34	3	Rbp1
3.55977e-22	0.771847	0.442	0.283	6.02669e-18	3	Tns1
4.48108e-36	0.769964	0.718	0.567	7.58647e-32	3	Pam
9.75015e-28	0.751625	0.733	0.581	1.6507e-23	3	Klf2
2.64359e-26	0.689499	0.649	0.497	4.4756e-22	3	Pdpn
5.74205e-23	0.674242	0.569	0.402	9.72129e-19	3	Clec11a
2.35912e-24	0.669006	0.64	0.486	3.99398e-20	3	Pmp22
2.21248e-26	0.605115	0.551	0.376	3.74573e-22	3	Angptl1
3.81469e-41	0.552689	0.279	0.107	6.45827e-37	3	Srgn
3.69465e-31	0.46091	0.382	0.198	6.25505e-27	3	Ramp2
3.2607e-37	-1.97649	0.127	0.341	5.52037e-33	3	C1qtnf3
3.32763e-20	-0.28795	0.47	0.628	5.63368e-16	3	Tgfbi
3.76233e-13	-0.367586	0.429	0.581	6.36962e-09	3	Cops6
1.62204e-16	-0.37669	0.573	0.729	2.74611e-12	3	Psma5
5.44867e-18	-0.396313	0.607	0.757	9.22459e-14	3	Psma4
1.88543e-16	-0.415959	0.381	0.554	3.19203e-12	3	Tgfb1
1.07353e-17	-0.449105	0.507	0.665	1.81749e-13	3	Vdac1
5.78713e-22	-0.456007	0.594	0.757	9.79761e-18	3	Pofut2
1.44927e-19	-0.458926	0.565	0.718	2.45361e-15	3	Ufc1
3.91503e-18	-0.462991	0.458	0.624	6.62814e-14	3	Aimp1
4.68562e-24	-0.479934	0.605	0.765	7.93276e-20	3	Psmd8
1.86761e-21	-0.481634	0.5	0.675	3.16187e-17	3	Ap2s1
3.20686e-15	-0.481743	0.401	0.562	5.42921e-11	3	Ilk
4.89545e-20	-0.48492	0.555	0.707	8.288e-16	3	Cct2
3.14306e-21	-0.485768	0.583	0.737	5.3212e-17	3	Snrpf
6.18785e-20	-0.488562	0.527	0.694	1.0476e-15	3	Tpi1
2.90709e-17	-0.492108	0.529	0.679	4.92171e-13	3	Arpc5
4.56353e-23	-0.493753	0.594	0.759	7.72605e-19	3	Mpc1
1.63669e-34	-3.15972	0.056	0.241	2.77091e-30	3	Apcdd1
1.41871e-16	-0.502	0.475	0.628	2.40187e-12	3	Ndufv2
1.1261e-17	-0.504541	0.439	0.594	1.90649e-13	3	Prmt1
1.13008e-33	-2.33769	0.063	0.249	1.91322e-29	3	Tnfrsf21
4.93361e-18	-0.517392	0.379	0.543	8.3526e-14	3	Dctn3
4.14061e-16	-0.517649	0.407	0.561	7.01006e-12	3	Yif1a
1.08653e-24	-0.520189	0.602	0.765	1.83949e-20	3	Vdac2
7.10326e-25	-0.522487	0.599	0.77	1.20258e-20	3	Ndufb8
2.94739e-27	-0.523304	0.646	0.8	4.98993e-23	3	Psmb3
1.04193e-31	-5.47041	0.035	0.194	1.76398e-27	3	Rgs5
3.01122e-22	-0.526754	0.421	0.602	5.09799e-18	3	Sec13
2.14114e-23	-0.527665	0.526	0.7	3.62495e-19	3	Psmd7
1.75709e-31	-1.56874	0.099	0.295	2.97475e-27	3	Il1rl1
2.61984e-20	-0.52835	0.405	0.58	4.43539e-16	3	Lsm12
2.00244e-18	-0.528964	0.427	0.585	3.39014e-14	3	Snrpd3
1.9979e-20	-0.529262	0.488	0.649	3.38245e-16	3	Anxa6
2.95636e-18	-0.532855	0.461	0.619	5.00512e-14	3	Ndufa12
2.67515e-20	-0.533287	0.475	0.639	4.52903e-16	3	Eif4e2
1.70567e-30	-3.28599	0.086	0.258	2.8877e-26	3	Gm13889
8.9559e-18	-0.538591	0.437	0.589	1.51623e-13	3	Snrpd1
2.96662e-18	-0.539262	0.319	0.486	5.02248e-14	3	Ppa1
1.45708e-15	-0.541225	0.339	0.496	2.46684e-11	3	Cyc1
8.51615e-26	-0.542439	0.585	0.737	1.44178e-21	3	Rexo2
1.83621e-15	-0.542674	0.326	0.481	3.1087e-11	3	Ncam1
1.5781e-21	-0.543776	0.548	0.708	2.67173e-17	3	Actn1
1.46147e-17	-0.549492	0.364	0.527	2.47426e-13	3	Arpc4
8.72856e-16	-0.553232	0.348	0.499	1.47775e-11	3	Aurkaip1
1.05357e-21	-0.555898	0.492	0.652	1.78369e-17	3	Cav1
1.40837e-28	-1.30173	0.136	0.327	2.38437e-24	3	Grem1
2.14854e-22	-0.557831	0.51	0.676	3.63748e-18	3	Rab5if
1.96121e-25	-0.558128	0.55	0.724	3.32032e-21	3	Ube2m
1.96436e-19	-0.568967	0.323	0.506	3.32566e-15	3	Col27a1
2.00256e-17	-0.570526	0.292	0.453	3.39033e-13	3	Golt1b
3.98192e-27	-1.33906	0.136	0.316	6.74139e-23	3	Tmem97
9.52679e-15	-0.57162	0.314	0.464	1.61289e-10	3	Phf5a
1.25176e-26	-0.574645	0.52	0.7	2.11923e-22	3	Timm10b
1.57957e-18	-0.575427	0.402	0.564	2.67421e-14	3	Wipi1
1.93785e-25	-0.57544	0.583	0.738	3.28078e-21	3	Myh9
1.32826e-25	-0.578484	0.558	0.723	2.24875e-21	3	Prelid1
1.36339e-31	-0.5825	0.646	0.799	2.30822e-27	3	Tmem14c
4.85381e-27	-0.589979	0.618	0.774	8.21751e-23	3	Fermt2
1.15713e-21	-0.592575	0.489	0.651	1.95903e-17	3	Eif4ebp1
2.12624e-18	-0.597938	0.333	0.504	3.59973e-14	3	Idh2
1.98438e-21	-0.599364	0.474	0.632	3.35956e-17	3	Ndufs2
1.11325e-20	-0.599415	0.383	0.56	1.88474e-16	3	1110065P20Rik
2.61757e-23	-0.607391	0.414	0.613	4.43155e-19	3	Col8a1
1.08399e-25	-1.28608	0.125	0.301	1.83519e-21	3	Uck2
4.79496e-18	-0.608962	0.338	0.497	8.11787e-14	3	Alg5
8.91737e-21	-0.610069	0.376	0.555	1.50971e-16	3	Bex3
[truncated: 1,959 more rows]
