# Supplementary material for: Single Cell Sequencing Identifies Distinct Cellular Alterations in Impaired Aged and Diabetic Wounds
Source: Aging Cell. 2025 Nov 4;24(12):e70217. doi: 10.1111/acel.70217 (PMC12686554; doi:10.1111/acel.70217)
Supplement: Supplementary file 7 — Table S5: Pathway analysis was inferred based on differential gene expression analysis on stromal cell subclusters from diabetic wounded gingiva and NG‐Aged mice in 7 day wounds. Table summarizing the pathway analysis for each stromal cluster to classify their main functions. The results are expressed as combined score for GO and Reactome databases are displayed for each cluster. This selection of pathways considered the top 3 results ranked by combined score in each database that had a p_val_adj < 0.1, with three or more genes involved in it and with minimal repeated terms. [file ACEL-24-e70217-s008.xlsx]

## Sheet: Thresholds
	Thresholds
	Top 3 for Reactome, GOBP and GOMF
	P_adj_val < 0.1
	genes>3
	Ranked by combined score
	combined score >50
	Minimal repeated genes with similar term name-skip-
	terms that overlap

## Sheet: Cluster 0
	Term	Combined Score
Reactome	Extracellular Matrix Organization	809.36
	Elastic Fibre Formation	521.641
	Molecules Associated With Elastic Fibres	493.819
GOBP	Extracellular Matrix Organization	395.889
	Regulation Of Ossification	325.001
	Positive Regulation Of Cell Projection Organization	319.571
GOMF	Metalloexopeptidase Activity	170.252
	Receptor Ligand Activity	63.2829
	Metallopeptidase Activity	50.8938

## Sheet: Cluster 1
	Term	Combined Score
Reactome	Collagen Formation R-HSA-1474290	280.729
	Assembly Of Collagen Fibrils And Other Multimeric Structures R-HSA-2022090	242.745
	Extracellular Matrix Organization R-HSA-1474244	107.622
GOBP	Collagen Fibril Organization (GO:0030199)	222.443
	Extracellular Matrix Organization (GO:0030198)	96.6359
	Macromolecule Modification (GO:0043412)	81.271
GOMF	no other pass the threshold

## Sheet: Cluster2
	Term	Combined Score
Reactome	Smooth Muscle Contraction R-HSA-445355	1315.4
	Muscle Contraction R-HSA-397014	363.222
	Integrin Cell Surface Interactions R-HSA-216083	119.128
GOBP	cGMP-mediated Signaling (GO:0019934)	458.027
	Monoatomic Cation Transport (GO:0006812)	236.367
	Cell-Matrix Adhesion (GO:0007160)	150.43
GOMF	GTPase Activator Activity (GO:0005096)	50.9829
	no other pass the threshold

## Sheet: Cluster 3
	Term	Combined Score
Reactome	Molecules Associated With Elastic Fibres R-HSA-2129379	363.252
	Regulation Of Complement Cascade R-HSA-977606	305.874
	Regulation Of IGF Transport And Uptake By IGFBPs R-HSA-381426	211.038
GOBP	Extracellular Matrix Assembly (GO:0085029)	797.368
	Regulation Of Smooth Muscle Cell Proliferation (GO:0048660)	231.27
	Extracellular Matrix Organization (GO:0030198)	118.132
GOMF	none pass the threshold

## Sheet: Cluster 4
	Term	Combined Score
Reactome	Chemokine Receptors Bind Chemokines	581.547
	NGF-stimulated Transcription	432.418
	Interleukin-10 Signaling	347.76
GOBP	Positive Regulation Of Homotypic Cell-Cell Adhesion	992.099
	Positive Regulation Of Vascular Endothelial Growth Factor Production	520.845
	Chemokine-Mediated Signaling Pathway	382.971
GOMF	Chemokine Activity	531.496
	Cytokine Activity	134.689
	Cytokine Receptor Binding	101.704

## Sheet: Cluster 5
	Term	Combined Score
Reactome	Regulation Of IGF Transport And Uptake By IGFBPs R-HSA-381426	108.782
	Post-translational Protein Phosphorylation R-HSA-8957275	86.8946
	Extracellular Matrix Organization R-HSA-1474244	54.1147
GOBP	Response To BMP (GO:0071772)	526.325
	BMP Signaling Pathway (GO:0030509)	325.237
	Regulation Of Wnt Signaling Pathway (GO:0030111)	275.611
GOMF	none pass the threshold
