# Supplementary material for: Single Cell Sequencing Identifies Distinct Cellular Alterations in Impaired Aged and Diabetic Wounds
Source: Aging Cell. 2025 Nov 4;24(12):e70217. doi: 10.1111/acel.70217 (PMC12686554; doi:10.1111/acel.70217)
Supplement: Supplementary file 9 — Table S7: Comparison of Seurat and Scanpy clustering similarity for stromal cells in Diabetic and NG‐Aged groups at 7 days. Cluster similarity analysis. (Sheet 1) Cluster signature genes compared among Cluster 4 (Figure 1C) and Cluster 4 (Figure 3A) or Cluster 1 (Figure 1C) and Cluster 1 (Figure 3A) or Cluster 12 (Figure 1C) and Cluster 1 (Figure 3A), indicating the total number of common genes and the corresponding Jaccard index. (Sheet 2) Signature genes similarity for stromal cells compared among Seurat and Scanpy clustering method. Metrics show the total number of common genes and the Jaccard index. (Sheet 3) Top 50 signature genes of stromal cells present in Figure 1C. (Sheet 4) Top 50 signature genes of stromal subcluster using Seurat method. (Sheet 5) Top 50 signature genes of stromal subcluster using Scanpy method. [file ACEL-24-e70217-s001.xlsx]

## Sheet: 1.Similarity among Seurat objs
Cluster 4 (Fig.1C)	Cluster 4 (Fig.3A)					Cluster 1 (Fig.1C)	Cluster 1(Fig.3A)					Cluster 12 (Fig.1C)	Cluster 1(Fig.3A)						Cluster 22 (Fig.1C)	Cluster 1(Fig.3A)							Cluster 7 (Fig. 1C)	Cluster 5 (Fig.3A)
Fib1.2	Stroma.4	Overlap	Metric	Value		Myo1.1	Stroma.1	Overlap	Metric	Value		Myo1.2	Stroma.1	Overlap	Metric	Value			Fib1.5	Stroma.1	Overlap	Metric	Value				Fib1.4	Stroma.5	Overlap	Metric	Value
Col3a1	Saa3	No	Common Genes	9		Col1a1	Gjb3	No	Common Genes	8		Mmp13	Gjb3	No	Common Genes	3			Gm42418	Gjb3	No	Common Genes	4				Gsn	Nrg2	No	Common Genes	17
Col1a2	Hp	No	Jaccard Index	0.101124		Col1a2	Aldh1a3	No	Jaccard Index	0.0888889		Gpx3	Aldh1a3	No	Jaccard Index	0.0315789			Gm26917	Aldh1a3	No	Jaccard Index	0.0425532				Apod	Pcp4	No	Jaccard Index	0.209876
Postn	Chl1	No				Postn	Gjb5	No				Col1a1	Gjb5	No					Malat1	Gjb5	No						Igfbp4	Col13a1	No
Col1a1	Cxcl2	No				Serpinh1	Tnc	Yes				Col1a2	Tnc	No					Lars2	Tnc	Yes						Plpp3	Aldh3a1	Yes
Sparc	Ccl7	No				Col6a3	Bcat1	No				Postn	Bcat1	No					Col1a1	Bcat1	No						Thbs4	Cntn1	Yes
Cxcl5	Cxcl5	Yes				Col5a1	Col7a1	Yes				Lum	Col7a1	No					mt-Cytb	Col7a1	Yes						Wif1	Cyp2f2	Yes
Col5a2	Ereg	No				Sparc	Fabp5	No				Col12a1	Fabp5	No					mt-Co3	Fabp5	No						Zbtb20	Edn3	No
Fstl1	Ccl2	No				Col6a1	Lrrc15	Yes				Col3a1	Lrrc15	Yes					mt-Atp6	Lrrc15	Yes						Nbl1	Rorb	No
Col5a1	Ptx3	No				Acta2	Prss35	No				Sparc	Prss35	No					mt-Co2	Prss35	No						Angptl1	Stmn2	Yes
Bgn	Cxcl1	No				Tnc	Lrrc17	Yes				Aebp1	Lrrc17	No					mt-Co1	Lrrc17	No						Pi16	Lamc3	Yes
Aebp1	Slc1a3	No				Col5a2	Cenpa	No				Col5a2	Cenpa	No					Postn	Cenpa	No						Clec3b	Ppl	No
Cxcl12	Lgi2	Yes				Col3a1	Tmem97	No				Col6a1	Tmem97	No					mt-Nd4	Tmem97	No						Chrdl1	Slc5a3	No
Ccl7	Emb	Yes				Cthrc1	Spc24	No				Col6a3	Spc24	No					Mmp13	Spc24	No						Dpt	Ramp2	No
Mmp2	Vcam1	No				Col12a1	Cthrc1	Yes				Col5a1	Cthrc1	Yes					Col3a1	Cthrc1	No						Ramp2	Sybu	Yes
Mfap5	Gm14636	Yes				Col6a2	Ptprn	No				Serpinh1	Ptprn	No					mt-Nd1	Ptprn	No						Il11ra1	Slc6a2	No
Lox	Rcan1	No				Csrp2	Ddx39	No				Cxcl5	Ddx39	No					Col5a1	Ddx39	No						Masp1	Wif1	No
Dcn	Slc39a14	No				Pmepa1	Ass1	No				Col6a2	Ass1	No					Col5a2	Ass1	No						Rorb	Cntfr	Yes
Col6a1	Pcsk5	No				Lrrc15	Ppa1	No				Htra1	Ppa1	No					Col1a2	Ppa1	No						Cyp26b1	Sema3a	Yes
Col6a2	Lif	No				Col8a1	Pdgfc	No				Mmp2	Pdgfc	No					Col6a1	Pdgfc	No						Slc5a3	Pcsk6	Yes
Vcam1	Cxcl12	Yes				Tpm1	Fkbp11	Yes				Thbs2	Fkbp11	No					Col6a3	Fkbp11	No						Aldh3a1	Crispld1	Yes
Ccl2	Serpina3g	Yes				Cd63	Dok1	No				Pmepa1	Dok1	No					Aebp1	Dok1	No						Cd34	Cyp26b1	No
Cthrc1	Tnfaip6	No				Fstl1	Gmppb	No				Mmp14	Gmppb	No					AY036118	Gmppb	No						Scara5	Apcdd1	No
Rcn3	Bdkrb1	No				Nme2	Lrrc59	No				Fn1	Lrrc59	No					Mmp14	Lrrc59	No						Ptgis	Plpp3	No
Aspn	Sod2	No				Col11a1	Tes	No				Timp2	Tes	No					Col6a2	Tes	No						Ntrk2	Rspo1	Yes
Serpinf1	Tfpi2	No				Serpinf1	Srm	No				Col11a1	Srm	No					Col7a1	Srm	No						Pcp4	Thbs4	Yes
Fbn1	F3	No				Rrbp1	Col8a1	Yes				Cd63	Col8a1	No					Tnc	Col8a1	No						Apcdd1	Bmp7	Yes
Pcolce	Tnfsf11	No				Kdelr2	Nrg1	No				Lrrc15	Nrg1	No					Rrbp1	Nrg1	No						Abi3bp	Ecrg4	No
Col12a1	Dram1	No				Rcn3	Ddah1	No				Bgn	Ddah1	No					Meg3	Ddah1	No						Dcn	Hpse	No
Fbln2	Pkdcc	No				Tnn	Glipr1	No				Aspn	Glipr1	No					Thbs2	Glipr1	No						Lama2	Glis1	Yes
Serpinh1	Rnf150	No				Col5a3	Loxl3	No				Igfbp5	Loxl3	No					Gpx3	Loxl3	No						C4b	Ccdc74a	No
Timp1	Ddah1	No				Cald1	Enpp1	No				Nupr1	Enpp1	No					Col12a1	Enpp1	No						Prrx2	Ntrk2	No
Thbs2	C3	No				Col7a1	Arxes2	No				Tmsb10	Arxes2	No					mt-Nd2	Arxes2	No						Enpp2	Rerg	Yes
Col6a3	Rrad	No				Tpm2	Spp1	No				Serpinf1	Spp1	No					Fstl1	Spp1	No						Tmem100	Angptl1	Yes
Sfrp1	Csgalnact1	No				Loxl2	Uck2	No				Cthrc1	Uck2	No					Nrep	Uck2	No						Serping1	Pi16	No
Ppic	Tnfaip3	No				Tagln	Ctsc	No				Cdh11	Ctsc	No					Lrrc15	Ctsc	No						Ly6a	Rasl11b	No
Lum	Spp1	No				Selenom	Nme1	No				Crabp1	Nme1	No					Col5a3	Nme1	No						Mmp2	Adam33	No
Saa3	Fgf7	Yes				Fbn1	Zfp469	No				Pcolce	Zfp469	No					Fn1	Zfp469	No						Sema3c	Kazald1	No
Fn1	Ptgs2	No				Lox	Moxd1	No				Itm2a	Moxd1	No					Pmepa1	Moxd1	No						Rarres2	Ism1	No
Col11a1	Il4ra	No				Ckap4	Nxn	No				Ppic	Nxn	No					mt-Nd5	Nxn	No						Ltbp4	Gm45338	No
Rbp1	Nt5dc2	No				Ostc	Abracl	No				Loxl2	Abracl	No					mt-Nd3	Abracl	No						Twist1	Cybrd1	No
Cxcl1	Epb41l3	Yes				Nrep	Thyn1	No				Ogn	Thyn1	No					mt-Nd4l	Thyn1	No						Nfix	Tmem100	No
Tnfaip6	Anpep	Yes				Ssr2	Loxl2	Yes				Mxra8	Loxl2	Yes					Col11a1	Loxl2	Yes						Il33	Slc6a6	No
Igfbp4	Mfap5	No				Loxl1	Angptl2	No				Rrbp1	Angptl2	No					Bgn	Angptl2	No						Mme	Tspan18	No
Selenom	Rgs3	No				Lrrc17	Mthfd2	No				Cald1	Mthfd2	No					Loxl2	Mthfd2	No						Prelp	Bmp4	No
Timp2	Trib1	No				Lman1	Rflnb	No				Timp1	Rflnb	No					Cpxm1	Rflnb	No						Serpinf1	Enpp2	No
Mxra8	Gm10260	No				Myl9	Ttll5	No				Igfbp4	Ttll5	No					Mmp2	Ttll5	No						Cd302	Hfe	No
Meg3	Angptl4	No				Kdelr3	Bpgm	No				Fgfr1	Bpgm	No					Bmp1	Bpgm	No						Aqp1	Lama2	No
Nedd4	Klf6	No				Fkbp10	Tgfbi	No				Lgals1	Tgfbi	No					Cald1	Tgfbi	No						Fxyd1	Fcgr2b	No
Csrp2	Fosl1	No				Fkbp11	Me1	No				Tsc22d1	Me1	No					Fbn1	Me1	No						Ecrg4	Trf	Yes

## Sheet: 2.Seurat-Scanpy-Jaccard Index
Seurat	Scanpy					Seurat	Scanpy					Seurat	Scanpy
Stroma.0	S0	Overlap	Metric	Value		Stroma.1	S4	Overlap	Metric	Value		Stroma.4	S1	Overlap	Metric	Value
Mmp13	Gpha2	No	Common Genes	21		Gjb3	Stmn4	Yes	Common Genes	17		Saa3	Saa3	Yes	Common Genes	13
Bmp3	Ogn	No	Jaccard Index	0.265823		Aldh1a3	Stra6	Yes	Jaccard Index	0.209876		Hp	Olfr810	Yes	Jaccard Index	0.152941
Alpl	Mest	Yes				Gjb5	Ibsp	No				Chl1	Cxcl13	Yes
Matn4	Egfl6	Yes				Tnc	Mmp10	Yes				Cxcl2	Camp	No
Omd	Mfap4	Yes				Bcat1	Vnn1	No				Ccl7	Hp	Yes
Megf6	Mpped2	No				Col7a1	Col7a1	Yes				Cxcl5	Prokr2	Yes
Mest	Matn4	Yes				Fabp5	Spock3	Yes				Ereg	Irx1	Yes
Gpx3	Comp	No				Lrrc15	Aldh1a3	Yes				Ccl2	Cxcl5	No
Ogn	Prss12	Yes				Prss35	Adamts16	Yes				Ptx3	Il13ra2	No
Slpi	Itm2a	No				Lrrc17	Ucn2	Yes				Cxcl1	Chl1	No
Col8a2	Col8a2	Yes				Cenpa	Lrrc15	No				Slc1a3	Spp1	No
Itga11	Cpxm2	No				Tmem97	Pla2g7	No				Lgi2	Emx2	Yes
Ptprd	Plagl1	No				Spc24	Prss35	No				Emb	Clstn2	Yes
Edil3	Lum	No				Cthrc1	Gjb3	Yes				Vcam1	Serpina3g	No
Col11a1	Camk4	Yes				Ptprn	Tnc	No				Gm14636	Draxin	No
Cpz	Sfrp2	No				Ddx39	Fabp5	No				Rcan1	Acat3	No
Fmod	Cdkn1c	Yes				Ass1	Fhod3	No				Slc39a14	Gm16685	No
Itm2a	Col11a1	Yes				Ppa1	Gata2	No				Pcsk5	Ereg	No
Ptn	Nr4a2	No				Pdgfc	Cthrc1	No				Lif	Chil1	No
Col12a1	Cpxm1	No				Fkbp11	Mmp13	No				Cxcl12	Gprin3	Yes
Cdkn1c	Fndc1	Yes				Dok1	Nrg1	No				Serpina3g	Ccl7	Yes
Cpxm1	Kcnma1	Yes				Gmppb	Lrrc17	No				Tnfaip6	Brinp3	No
Spon1	Lepr	No				Lrrc59	Igfbp3	No				Bdkrb1	Serpina3i	No
Fndc1	Igfbp3	Yes				Tes	Ctsc	Yes				Sod2	Csf3	No
Thbs2	Sfrp1	No				Srm	C1qtnf3	No				Tfpi2	Cda	Yes
Itgbl1	Ptgs2	Yes				Col8a1	Sox11	Yes				F3	Fabp4	No
Maf	Omd	No				Nrg1	Eva1a	Yes				Tnfsf11	Cxcl12	No
Epha3	Lgr5	No				Ddah1	Lypd6	No				Dram1	Bmper	No
Sfrp1	Dcn	Yes				Glipr1	B4galnt4	No				Pkdcc	Mgst2	No
Lum	Clec11a	Yes				Loxl3	Moxd1	No				Rnf150	Tbx15	No
Clec11a	Fgf18	Yes				Enpp1	Rflna	No				Ddah1	A630023A22Rik	No
Runx2	Gas6	No				Arxes2	Bpgm	Yes				C3	Rbp1	Yes
Plagl1	Klf2	Yes				Spp1	Arxes1	No				Rrad	Lgi2	No
Fam102a	Klf4	No				Uck2	Nrep	No				Csgalnact1	Garem2	No
Sfrp2	Alpl	Yes				Ctsc	Col8a1	Yes				Tnfaip3	Zfp385b	No
Cpxm2	Itgbl1	Yes				Nme1	Dusp14	No				Spp1	Emb	Yes
Cercam	Gdnf	No				Zfp469	Tes	No				Fgf7	Dbx2	No
Cd59a	Smoc2	No				Moxd1	Gm44751	Yes				Ptgs2	Limch1	No
Scarf2	Col1a1	No				Nxn	Arxes2	No				Il4ra	Pcdh17	No
Spats2l	Igf1	No				Abracl	Postn	No				Nt5dc2	En1	No
Prss12	Angptl1	Yes				Thyn1	Tgfbi	No				Epb41l3	Rspo3	No
Smoc2	Eln	Yes				Loxl2	Acta2	No				Anpep	Tcfl5	No
Ltbp1	Col1a2	No				Angptl2	Tgfb2	No				Mfap5	Steap4	No
Rgs3	Fam180a	No				Mthfd2	Prag1	No				Rgs3	Vdr	No
Hacd4	Ecrg4	No				Rflnb	Sbspon	No				Trib1	Prg4	No
Grem1	Gm26771	No				Ttll5	Bmpr1b	No				Gm10260	Plppr3	No
Wnt5a	Efna5	No				Bpgm	Col6a5	Yes				Angptl4	Tfpi2	No
Sgk1	Fosb	No				Tgfbi	Rab38	Yes				Klf6	Tiam1	No
Mdk	Fmod	No				Me1	Grem1	No				Fosl1	C3	No

## Sheet: 3.Seurat-initial clustering
Figure 1C	Cluster 2	Cluster 4	Cluster 5	Cluster 7	Cluster 22	Cluster 1	Cluster 12	Cluster 17
	Fib1.1	Fib1.2	Fib1.3	Fib1.4	Fib1.5	Myo1.1	Myo1.2	Myo1.3
	Mgp	Col3a1	Col1a1	Gsn	Gm42418	Col1a1	Mmp13	Spp1
	Dcn	Col1a2	Col1a2	Apod	Gm26917	Col1a2	Gpx3	Timp1
	Igfbp4	Postn	Lum	Igfbp4	Malat1	Postn	Col1a1	Lgals1
	Lum	Col1a1	Sparc	Plpp3	Lars2	Serpinh1	Col1a2	Tmsb10
	Mmp2	Sparc	Gpx3	Thbs4	Col1a1	Col6a3	Postn	Cxcl5
	Mfap5	Cxcl5	Col12a1	Wif1	mt-Cytb	Col5a1	Lum	Nme2
	Fstl1	Col5a2	Igfbp4	Zbtb20	mt-Co3	Sparc	Col12a1	Serpinh1
	Serping1	Fstl1	Col11a1	Nbl1	mt-Atp6	Col6a1	Col3a1	Tnc
	Rbp1	Col5a1	Aspn	Angptl1	mt-Co2	Acta2	Sparc	Rpl41
	Nbl1	Bgn	Dcn	Pi16	mt-Co1	Tnc	Aebp1	Gm10076
	Fbln1	Aebp1	Aebp1	Clec3b	Postn	Col5a2	Col5a2	Sec61g
	Cxcl12	Cxcl12	Serpinf1	Chrdl1	mt-Nd4	Col3a1	Col6a1	Sec61b
	C1s1	Ccl7	Fmod	Dpt	Mmp13	Cthrc1	Col6a3	Rps2
	Col3a1	Mmp2	Ogn	Ramp2	Col3a1	Col12a1	Col5a1	Rbp1
	Bgn	Mfap5	Pcolce	Il11ra1	mt-Nd1	Col6a2	Serpinh1	Cd63
	C4b	Lox	Thbs2	Masp1	Col5a1	Csrp2	Cxcl5	Rpsa
	Il33	Dcn	Omd	Rorb	Col5a2	Pmepa1	Col6a2	Rrbp1
	Cygb	Col6a1	Ecrg4	Cyp26b1	Col1a2	Lrrc15	Htra1	Hsp90b1
	Bicc1	Col6a2	Ctsk	Slc5a3	Col6a1	Col8a1	Mmp2	S100a6
	Igf1	Vcam1	Matn4	Aldh3a1	Col6a3	Tpm1	Thbs2	Cthrc1
	Cpxm1	Ccl2	Mfap2	Cd34	Aebp1	Cd63	Pmepa1	Rpl35
	Il11ra1	Cthrc1	Cpxm1	Scara5	AY036118	Fstl1	Mmp14	Rps17
	Mfap4	Rcn3	Itgbl1	Ptgis	Mmp14	Nme2	Fn1	Csrp2
	Igfbp6	Aspn	Timp2	Ntrk2	Col6a2	Col11a1	Timp2	Col5a3
	Timp2	Serpinf1	Tnmd	Pcp4	Col7a1	Serpinf1	Col11a1	Crabp1
	Col5a2	Fbn1	Bgn	Apcdd1	Tnc	Rrbp1	Cd63	Kdelr2
	Eln	Pcolce	Mmp2	Abi3bp	Rrbp1	Kdelr2	Lrrc15	Npm1
	Sfrp2	Col12a1	Htra1	Dcn	Meg3	Rcn3	Bgn	Ostc
	Serpinf1	Fbln2	Postn	Lama2	Thbs2	Tnn	Aspn	Ybx1
	Ctsk	Serpinh1	Mxra8	C4b	Gpx3	Col5a3	Igfbp5	Rpl22l1
	Fosb	Timp1	Col3a1	Prrx2	Col12a1	Cald1	Nupr1	Acta2
	Cdh11	Thbs2	Mfap4	Enpp2	mt-Nd2	Col7a1	Tmsb10	Rps12
	Col1a2	Col6a3	Wif1	Tmem100	Fstl1	Tpm2	Serpinf1	Rpl14
	Mfap2	Sfrp1	Cdh11	Serping1	Nrep	Loxl2	Cthrc1	Tuba1a
	Nfix	Ppic	Ccn1	Ly6a	Lrrc15	Tagln	Cdh11	Rps8
	Klf4	Lum	Col5a2	Mmp2	Col5a3	Selenom	Crabp1	Rps27l
	Mt2	Saa3	Fos	Sema3c	Fn1	Fbn1	Pcolce	Eif5a
	Aebp1	Fn1	Col16a1	Rarres2	Pmepa1	Lox	Itm2a	Rpl37
	Gdf10	Col11a1	Fbln5	Ltbp4	mt-Nd5	Ckap4	Ppic	Rpl36al
	Has1	Rbp1	Itm2a	Twist1	mt-Nd3	Ostc	Loxl2	Rpl11
	Igfbp7	Cxcl1	Jun	Nfix	mt-Nd4l	Nrep	Ogn	Ppia
	Col1a1	Tnfaip6	Igf1	Il33	Col11a1	Ssr2	Mxra8	Gm10260
	Klf9	Igfbp4	Olfml3	Mme	Bgn	Loxl1	Rrbp1	Rpl10a
	Sparc	Selenom	Rcn3	Prelp	Loxl2	Lrrc17	Cald1	Rpl28
	Plxdc2	Timp2	Egr1	Serpinf1	Cpxm1	Lman1	Timp1	Manf
	Loxl1	Mxra8	Wnt5a	Cd302	Mmp2	Myl9	Igfbp4	Rps20
	Fbn1	Meg3	Serpinh1	Aqp1	Bmp1	Kdelr3	Fgfr1	Rps15a
	Mmp3	Nedd4	Clec11a	Fxyd1	Cald1	Fkbp10	Lgals1
	Mt1	Csrp2	Tnn	Ecrg4	Fbn1	Fkbp11	Tsc22d1

## Sheet: 4.Seurat-stromal subset
Stroma.0	Stroma.1	Stroma.2	Stroma.3	Stroma.4	Stroma.5	Stroma.6	Stroma.7
Mmp13	Gjb3	Higd1b	Abca8a	Saa3	Nrg2	Wfdc21	Gm26917
Bmp3	Aldh1a3	Rgs5	Scara5	Hp	Pcp4	Cd33	Lars2
Alpl	Gjb5	Gja4	Apod	Chl1	Col13a1	Sell	Gm42418
Matn4	Tnc	Olfr558	Tnxb	Cxcl2	Aldh3a1	S100a9	AY036118
Omd	Bcat1	Trarg1	Entpd2	Ccl7	Cntn1	S100a8	Col7a1
Megf6	Col7a1	Apold1	Cd34	Cxcl5	Cyp2f2	Stfa2l1	mt-Nd4l
Mest	Fabp5	Adap2	Ly6c1	Ereg	Edn3	Il1b
Gpx3	Lrrc15	Esam	Pi16	Ccl2	Rorb	Trem3
Ogn	Prss35	Kcnk3	Ifi207	Ptx3	Stmn2	Mcemp1
Slpi	Lrrc17	Tesc	Clec3b	Cxcl1	Lamc3	Wfdc17
Col8a2	Cenpa	Nrarp	Ntn1	Slc1a3	Ppl	Sirpb1c
Itga11	Tmem97	Pcp4l1	C4b	Lgi2	Slc5a3	Ccr1
Ptprd	Spc24	Tinagl1	Lbp	Emb	Ramp2	Csf3r
Edil3	Cthrc1	Map3k7cl	Sfrp4	Vcam1	Sybu	Cd14
Col11a1	Ptprn	Ppp1r14a	Il33	Gm14636	Slc6a2	Cyp4f18
Cpz	Ddx39	Cox4i2	Sned1	Rcan1	Wif1	Cd300ld
Fmod	Ass1	Atp1b2	Sult5a1	Slc39a14	Cntfr	Acod1
Itm2a	Ppa1	Sncg	Gdf10	Pcsk5	Sema3a	Nlrp3
Ptn	Pdgfc	Gucy1a1	Has1	Lif	Pcsk6	Ccl6
Col12a1	Fkbp11	Des	Ltbp4	Cxcl12	Crispld1	Hdc
Cdkn1c	Dok1	Bcam	Igfbp5	Serpina3g	Cyp26b1	Snx20
Cpxm1	Gmppb	Cystm1	Ablim1	Tnfaip6	Apcdd1	Fpr1
Spon1	Lrrc59	Gm13889	Gas7	Bdkrb1	Plpp3	Lrg1
Fndc1	Tes	Gucy1b1	Cfb	Sod2	Rspo1	Trem1
Thbs2	Srm	Myh11	Ebf2	Tfpi2	Thbs4	Clec4d
Itgbl1	Col8a1	Angpt2	Gda	F3	Bmp7	Samsn1
Maf	Nrg1	Notch3	C3	Tnfsf11	Ecrg4	Plek
Epha3	Ddah1	Vtn	Ifi204	Dram1	Hpse	C5ar1
Sfrp1	Glipr1	Mrvi1	Osr1	Pkdcc	Glis1	Mefv
Lum	Loxl3	Tspan12	Dapk1	Rnf150	Ccdc74a	Arg2
Clec11a	Enpp1	Serpini1	Add3	Ddah1	Ntrk2	Cxcr2
Runx2	Arxes2	Rasgrp2	Hmgcs2	C3	Rerg	Clec4e
Plagl1	Spp1	Mcam	Serpina3n	Rrad	Angptl1	Bcl2a1b
Fam102a	Uck2	Pdlim3	Cyp1b1	Csgalnact1	Pi16	Igsf6
Sfrp2	Ctsc	Cd93	Cygb	Tnfaip3	Rasl11b	Gmfg
Cpxm2	Nme1	Ndufa4l2	Scn7a	Spp1	Adam33	Fgr
Cercam	Zfp469	Fam241a	Ly6a	Fgf7	Kazald1	Spi1
Cd59a	Moxd1	Trpc6	Dpt	Ptgs2	Ism1	Tyrobp
Scarf2	Nxn	Rgs16	Xdh	Il4ra	Gm45338	Lcp2
Spats2l	Abracl	Ano1	Efemp1	Nt5dc2	Cybrd1	Ncf4
Prss12	Thyn1	Inpp4b	Ccdc3	Epb41l3	Tmem100	Clec4n
Smoc2	Loxl2	Lama5	Celf2	Anpep	Slc6a6	Tnf
Ltbp1	Angptl2	Rasl12	Gstm1	Mfap5	Tspan18	Cd52
Rgs3	Mthfd2	Parm1	Calml4	Rgs3	Bmp4	Il1rn
Hacd4	Rflnb	Ifitm1	Ccl11	Trib1	Enpp2	Fcer1g
Grem1	Ttll5	Pcdh1	Fhl1	Gm10260	Hfe	G0s2
Wnt5a	Bpgm	Flt1	Gpc3	Angptl4	Lama2	Ptafr
Sgk1	Tgfbi	Art3	Islr	Klf6	Fcgr2b	Itgam
Mdk	Me1		Mgp	Fosl1	Trf	Ccrl2

## Sheet: 5.Scanpy-stromal subset
S0	S1	S2	S3	S4	S5	S6	S7	S8	S9	S10
Gpha2	Saa3	Rgs5	Rspo4	Stmn4	Ppm1n	Phex	Stmn1	Srgn	Sncg	Apod
Ogn	Olfr810	Gm16096	Spock1	Stra6	Gm26802	Pi16	Pclaf	Tyrobp	Mustn1	Gpc3
Mest	Cxcl13	Sstr2	Wif1	Ibsp	Mest	Pcsk2	H2afz	Fcer1g	Pcp4l1	Cd34
Egfl6	Camp	Sema5b	Wnt10a	Mmp10	Ddit4l	Clec3b	Birc5	Cd14	Myh11	Islr
Mfap4	Hp	Higd1b	Gm48898	Vnn1	Dkk2	Tnxb	Selenoh	Lcp1	Sparcl1	Abca8a
Mpped2	Prokr2	Ccdc68	Pcp4	Col7a1	Omd	Scara5	Hmgb2	Laptm5	Gm13889	Ccl11
Matn4	Irx1	Adap2	Slco1a5	Spock3		1700019D03Rik	Spc24	Cd52	Mylk	Scd1
Comp	Cxcl5	Cox4i2	Col13a1	Aldh1a3		C4b	Cks1b	Coro1a	Tagln	Igfbp6
Prss12	Il13ra2	Cyp4b1	Tfap2b	Adamts16		Slc6a2	Tuba1b	Gmfg	Sorbs2	Rdh10
Itm2a	Chl1	Esam	Edn3	Ucn2		Inmt	Nucks1	Cd53	Bcam	Ebf2
Col8a2	Spp1	Flt1	Tfap2c	Lrrc15		Col6a6	Cks2	Plek	Ckb	Foxd1
Cpxm2	Emx2	Gpr4	Cntn1	Pla2g7		Cyp2f2	Hmgb1	Ptprc	Epas1	Matn2
Plagl1	Clstn2	Gm13889	Lamc3	Prss35		Tmeff2	Ran	Il1b	Lmod1	Mgp
Lum	Serpina3g	Tspan15	Tnmd	Gjb3		Galnt15	Ube2s	Alox5ap	Gucy1a1	Gsn
Camk4	Draxin	Apold1	Bmp7	Tnc		Gabra3	Tubb5	Slfn2	Ptp4a3	Smoc2
Sfrp2	Acat3	Trpc3	Bmp3	Fabp5		Ly6c1	Smc4	Clec4e	Ppp1r14a	Dcn
Cdkn1c	Gm16685	Colec11	Rorb	Fhod3		Aox3	Smc2	Spi1	Myl9	Ltbp4
Col11a1	Ereg	Phox2a	Chodl	Gata2		Cd34	Anp32b	Clec4d	Hspb1	Cldn1
Nr4a2	Chil1	Angpt2	Igfbp2	Cthrc1		Fgd5	Ccdc34	Fxyd5	Ppp1r12a	Pttg1ip
Cpxm1	Gprin3	Trarg1	Nrg2	Mmp13		Fmo2	Hmgn2	Tpd52	Pde3a	Col15a1
Fndc1	Ccl7	Notch3	Sp5	Nrg1		Ppl	Dek	Ncf4	Crispld2	Efemp1
Kcnma1	Brinp3	Fhl5	Bcl11b	Lrrc17		Abca8a	Cenpa	Ccrl2	Tpm2	Lama2
Lepr	Serpina3i	Mcam	Lrrc55	Igfbp3		Vit	Ranbp1	Mxd1	Filip1l	Ptch1
Igfbp3	Csf3	Atp1b2	Prex2	Ctsc		Ces2g	Tubb4b	Pim1	Rbpms	Spp1
Sfrp1	Cda	Gucy1b1	Cybrd1	C1qtnf3		C3	Tubb6	Ptafr	Mef2c	Gas7
Ptgs2	Fabp4	Vtn	Gldn	Sox11		Ntng1	Snrpd1	Samsn1	Crim1	2023-09-09
Omd	Cxcl12	Rasgrp2	Megf6	Eva1a		Sned1	Anln	Ncf2	Tinagl1	Entpd2
Lgr5	Bmper	Ndufa4l2	Omd	Lypd6		Entpd2	Tmpo	Lst1	Acta2	Igfbp5
Dcn	Mgst2	Slc16a12	Aqp5	B4galnt4		Dpt	Tyms	Lilrb4a	Dstn	Cp
Clec11a	Tbx15	Tinagl1	Tnfrsf19	Moxd1		Cfb	Dtymk	Ccr1	Cystm1	Zbtb20
Fgf18	A630023A22Rik	Cadm4	Ackr4	Rflna		Arhgap20	Mki67	Rac2	Fxyd1	Ugdh
Gas6	Rbp1	Nrarp	Bmp4	Bpgm		Ace	Cdca8	Arhgdib	Rcan2	Klf5
Klf2	Lgi2	Gucy1a1	Scube1	Arxes1		Scin	Cdca3	Fth1	Pln	Trf
Klf4	Garem2	Rgs16	Pcsk6	Nrep		Il33	Ccna2	C5ar1	Notch3	Gfpt2
Alpl	Zfp385b	Olfr78	Apcdd1	Col8a1		Serpina3n	Ptma	Slc7a11	Rasd1	Selenop
Itgbl1	Emb	Ifitm1	Cyp26b1	Dusp14		Aldh3a1	Srsf3	Cxcl2	Ppp1r12b	Sptbn1
Gdnf	Dbx2	Trpc6	Sncaip	Tes		Lgi4	Ube2c	Bcl2a1b	Crip2	Tgfbi
Smoc2	Limch1	Des	Itga8	Gm44751		AW112010	Lsm2	Csf2rb	Parm1	Lbp
Col1a1	Pcdh17	Ednrb	Sybu	Arxes2		Ly6a	Nap1l1	Marcksl1	Tesc	Cpe
Igf1	En1	Cbfa2t3	Cacna2d3	Postn		Cd55	Rnaseh2c	Nlrp3	Crip1	Arl4a
Angptl1	Rspo3	Pde2a	Arl4d	Tgfbi		Ccn3	Rbm3	Il1rn	Rgs7bp	Plxdc1
Eln	Tcfl5	Ephx3	Aard	Acta2		Ntn1	Alyref	H2-D1	Utrn	Ank
Col1a2	Steap4	Kcnj8	Matn4	Tgfb2		Cadm3	Lsm4	Ctss	Map3k20	Sparcl1
Fam180a	Vdr	Ppp1r14a	Crabp1	Prag1		Negr1	Dut	Cytip	Lamb2	Cgnl1
Ecrg4	Prg4	Syt5	Tex14	Sbspon		Fez1	Hint1	Hdc	Des	Nr2f2
Gm26771	Plppr3	Cd93	Sema3a	Bmpr1b		Ltbp4	Rrm1	Btg1	Adamts1	Ppp1r2
Efna5	Tfpi2	Map7d2	Plxdc1	Col6a5		Pcolce2	Cenpw	Cyba	Rock1	Ramp2
Fosb	Tiam1	Adra2a	Ecrg4	Rab38		Plpp3	Lsm5	Msrb1	Kitl	Scd2
Fmod	C3	Art3	Aldh3a1	Grem1		Nova1	Hmgn1	Tmsb4x	Rgs4	Smim41
