# Supplementary material for: Single Cell Sequencing Identifies Distinct Cellular Alterations in Impaired Aged and Diabetic Wounds
Source: Aging Cell. 2025 Nov 4;24(12):e70217. doi: 10.1111/acel.70217 (PMC12686554; doi:10.1111/acel.70217)
Supplement: Supplementary file 10 — Table S8: Communication scores for NG‐Aged gingival wounds versus diabetic wounds in 7 day wounds. Ligand receptor pairs for Factor 5 and 6. Data indicate the category of the ligand‐receptor pair (cell–cell contact, secreted signaling or ECM‐receptor) and the communication score values are represented as loadings values (color coded: green‐low values; red‐high values). [file ACEL-24-e70217-s004.xlsx]

## Sheet: Ligand-Receptor Pairs
Category		Factor 1	Factor 2	Factor 3	Factor 4	Factor 5	Factor 6	Factor 7								Element	Category
ECM-Receptor	Col1a1^Cd44	0.037672	0.175734	0.0282205	0.237146	0.261193	0.10131	0.106374								App^Cd74	Cell-Cell Contact
ECM-Receptor	Col1a2^Cd44	0.0402192	0.171656	0.0249594	0.235583	0.254279	0.0965695	0.117014								Bst2^Pira2	Cell-Cell Contact
ECM-Receptor	Col6a3^Cd44	0.0184063	0.125415	0.0184599	0.202801	0.168247	0.0747465	0.0233949								Cadm3^Cadm3	Cell-Cell Contact
ECM-Receptor	Col6a1^Cd44	0.0860344	0.126331	0.0144287	0.188255	0.171088	0.0697568	0.0721974								Entpd1^Adora2b	Cell-Cell Contact
ECM-Receptor	Fn1^Cd44	0.0150532	0.129256	0.0185799	0.182053	0.195789	0.0826983	0.0852896								Cd80^Cd274	Cell-Cell Contact
ECM-Receptor	Col6a2^Cd44	0.0681284	0.120718	0.016951	0.176121	0.165731	0.0628144	0.0543806								Cdh2^Cdh2	Cell-Cell Contact
Secreted Signaling	Spp1^Cd44	0.000151001	0.0137257	0.00273492	0.0114362	0.0559968	0.339314	0.00165622								Efna1^Epha2	Cell-Cell Contact
ECM-Receptor	Col1a1^Itga1_Itgb1	0.0179112	0.00198066	0.0781745	0.156807	0.137414	0.0289011	0.0551187								Efna1^Epha3	Cell-Cell Contact
ECM-Receptor	Col1a2^Itga1_Itgb1	0.0199902	0.00213016	0.0762417	0.155658	0.135534	0.0236649	0.0582782								Efna1^Epha4	Cell-Cell Contact
ECM-Receptor	Col1a1^Sdc1	0.0316411	0.306453	0.0618493	0.148586	0.0833354	0.111181	0.113023								Efna2^Epha2	Cell-Cell Contact
ECM-Receptor	Col1a2^Sdc1	0.0351899	0.300724	0.0579375	0.148477	0.0788323	0.106117	0.122793								Efna2^Epha3	Cell-Cell Contact
ECM-Receptor	Col6a3^Sdc1	0.0119352	0.21854	0.0453149	0.139603	0.0362966	0.0801345	0.0296388								Efna2^Epha4	Cell-Cell Contact
ECM-Receptor	Col1a2^Sdc4	0.0205117	0.0631844	0.268445	0.13498	0.194057	0.0853526	0.110083								Efna4^Epha2	Cell-Cell Contact
ECM-Receptor	Col1a1^Sdc4	0.0179003	0.066265	0.275506	0.134774	0.203399	0.0876096	0.0979695								Efna4^Epha3	Cell-Cell Contact
ECM-Receptor	Col4a1^Cd44	0.00035193	0.0685838	7.13086e-05	0.133763	0.102498	0.0459015	0.120945								Efna4^Epha4	Cell-Cell Contact
ECM-Receptor	Col6a3^Sdc4	0.00242908	0.0510982	0.192061	0.129823	0.120036	0.0634593	0.0215519								Efna5^Epha2	Cell-Cell Contact
ECM-Receptor	Col6a3^Itga1_Itgb1	0.00765306	0.00354371	0.0552535	0.128138	0.0891737	0.0183183	0.0131345								Efna5^Epha3	Cell-Cell Contact
ECM-Receptor	Col4a2^Cd44	0.000672535	0.0565946	2.65908e-06	0.127438	0.0804718	0.0308077	0.111829								Efna5^Epha4	Cell-Cell Contact
ECM-Receptor	Col6a1^Itga1_Itgb1	0.0330526	0.00223629	0.0573346	0.125139	0.0981915	0.00799424	0.0326464								Efna5^Ephb2	Cell-Cell Contact
ECM-Receptor	Col6a1^Sdc1	0.0990121	0.220741	0.0387426	0.122698	0.0286056	0.0810253	0.0794268								Efnb1^Epha4	Cell-Cell Contact
ECM-Receptor	Lamb1^Cd44	0.0273841	0.0695715	0.0050568	0.117991	0.0943854	0.0499792	0.0447393								Efnb1^Ephb2	Cell-Cell Contact
ECM-Receptor	Col6a2^Itga1_Itgb1	0.025786	0.00204702	0.0535912	0.116299	0.0919168	0.0122649	0.0269665								Efnb1^Ephb3	Cell-Cell Contact
ECM-Receptor	Fn1^Sdc1	0.00819369	0.226721	0.0439241	0.11609	0.0624285	0.0918294	0.0904029								Efnb1^Ephb4	Cell-Cell Contact
ECM-Receptor	Col6a1^Sdc4	0.0627359	0.0456214	0.19777	0.11527	0.125465	0.0591708	0.0672459								Efnb2^Epha4	Cell-Cell Contact
ECM-Receptor	Col6a2^Sdc1	0.0900255	0.207258	0.0393065	0.113391	0.0158108	0.0819975	0.0681569								Efnb2^Ephb2	Cell-Cell Contact
ECM-Receptor	Fn1^Itga5_Itgb1	0.011559	0.115774	2.69058e-05	0.111412	0.159467	0.0587972	0.0520481								Efnb2^Ephb3	Cell-Cell Contact
ECM-Receptor	Col6a2^Sdc4	0.037906	0.0466531	0.188121	0.108526	0.12865	0.0504514	0.0490281								Efnb2^Ephb4	Cell-Cell Contact
Secreted Signaling	Spp1^Itgav_Itgb1	1.92409e-05	1.27805e-08	0.0334714	3.13771e-07	0.0302313	0.261573	9.12209e-08								Icam1^Itgax_Itgb2	Cell-Cell Contact
ECM-Receptor	Fn1^Sdc4	0.000253175	0.046616	0.203084	0.105687	0.1543	0.072067	0.0802589								Icam1^Itgal_Itgb2	Cell-Cell Contact
Cell-Cell Contact	Sema4d^Plxnb2	0.0355091	0.0165115	0.0442863	0.101247	0.0458013	0.0220902	0.0448285								Icam1^Itgam_Itgb2	Cell-Cell Contact
Secreted Signaling	Spp1^Itgav_Itgb5	1.97974e-05	6.38967e-08	0.0334645	1.62802e-07	0.0302602	0.261562	1.43859e-07								Icam1^Itgal	Cell-Cell Contact
ECM-Receptor	Col6a5^Cd44	0.00112057	0.0344927	8.42914e-05	0.0960315	0.0274646	0.00151512	2.32347e-05								Itgal_Itgb2^Icam1	Cell-Cell Contact
ECM-Receptor	Lamc1^Cd44	0.00209507	0.0571967	0.00555632	0.0956513	0.0847857	0.0634407	0.0360044								Jam2^Itgav_Itgb1	Cell-Cell Contact
Secreted Signaling	Spp1^Itga5_Itgb1	0.00036026	0.0203191	4.60232e-06	0.00419635	0.0414085	0.238425	8.37879e-05								Jam3^Itgam_Itgb2	Cell-Cell Contact
ECM-Receptor	Thbs2^Sdc1	0.0512059	0.191012	0.0478822	0.0909477	0.082292	0.00501695	0.00118798								Jam2^Jam3	Cell-Cell Contact
ECM-Receptor	Col4a1^Sdc1	0.00312831	0.133242	0.0120581	0.0906242	0.00436334	0.0586949	0.12648								Jam2^Jam2	Cell-Cell Contact
ECM-Receptor	Col4a2^Sdc1	0.000609998	0.11397	0.00645247	0.0904594	0.000716485	0.0414807	0.115941								Jam3^Jam2	Cell-Cell Contact
Secreted Signaling	Ccl7^Ccr1	0.00512805	0.0224726	0.0425469	0.0041533	0.0641959	0.192872	0.1032								Jam3^Jam3	Cell-Cell Contact
Secreted Signaling	Cxcl5^Cxcr2	0.00206455	0.0129037	0.0199428	0.0103439	0.0823034	0.181378	0.0399118								Mpzl1^Mpzl1	Cell-Cell Contact
Cell-Cell Contact	Itgal_Itgb2^Icam1	0.0283545	0.0449021	0.0679713	0.0845588	0.0651254	0.0364666	0.0155614								Ncam1^Fgfr1	Cell-Cell Contact
Cell-Cell Contact	Ncam1^Fgfr1	0.0393983	0.0755865	0.0820543	0.0839174	0.0617661	0.0170287	0.00331771								Ncam1^Ncam1	Cell-Cell Contact
ECM-Receptor	Col4a2^Sdc4	0.000224448	0.0177955	0.0959948	0.0837876	0.028584	0.0345655	0.113013								Nectin1^Cadm3	Cell-Cell Contact
ECM-Receptor	Col4a1^Itga1_Itgb1	0.000486953	0.000191886	0.0304449	0.0835498	0.0446635	0.0116918	0.0594392								Nectin3^Nectin1	Cell-Cell Contact
ECM-Receptor	Lama4^Cd44	0.00185826	0.0641124	0.01531	0.0835052	0.0995149	0.0500119	0.00702441								Nectin3^Nectin2	Cell-Cell Contact
ECM-Receptor	Col4a1^Sdc4	0.00130563	0.0175579	0.113673	0.0833863	0.0434516	0.0563757	0.125133								Nectin3^Pvr	Cell-Cell Contact
ECM-Receptor	Thbs2^Sdc4	0.0368952	0.0526455	0.166856	0.0831155	0.143093	0.000697814	0.00210427								Nectin1^Nectin3	Cell-Cell Contact
Secreted Signaling	Ccl6^Ccr1	0.0513101	0.0495517	0.0629241	0.0112869	0.0385468	0.166605	0.0622804								Jag1^Notch1	Cell-Cell Contact
ECM-Receptor	Col4a2^Itga1_Itgb1	0.000168601	0.000151477	0.0256947	0.0790521	0.0318723	0.00364465	0.0556893								Jag1^Notch2	Cell-Cell Contact
ECM-Receptor	Thbs2^Cd47	0.0215098	0.103695	0.173277	0.0781121	0.0930651	0.0110305	0.00881557								Jag1^Notch3	Cell-Cell Contact
ECM-Receptor	Col6a5^Sdc1	0.000105914	0.0630549	0.00337138	0.0761265	3.74211e-05	0.000871833	5.15705e-06								Ptprm^Ptprm	Cell-Cell Contact
ECM-Receptor	Lamb1^Itga1_Itgb1	0.00742232	0.00060289	0.0308081	0.0756515	0.0486785	0.0145304	0.0222339								Sell^Cd34	Cell-Cell Contact
Secreted Signaling	Cxcl1^Cxcr2	0.024331	0.00363974	0.0692813	0.0488165	0.110531	0.159643	0.0921382								Selplg^Sell	Cell-Cell Contact
Cell-Cell Contact	Selplg^Sell	0.0443677	0.023629	0.0347711	0.073669	0.03208	0.0161384	0.0241117								Sema4a^Nrp1_Plxna1	Cell-Cell Contact
ECM-Receptor	Col6a5^Sdc4	0.000316327	0.0139487	0.0508106	0.073524	0.000667725	0.000122676	0.000456309								Sema4a^Nrp1_Plxna2	Cell-Cell Contact
Cell-Cell Contact	Sema4a^Plxnb2	0.0279891	0.00689358	0.0337951	0.0723213	0.0165506	0.0232768	0.0298619								Sema4a^Plxnb2	Cell-Cell Contact
ECM-Receptor	Fn1^Itgav_Itgb1	0.00382021	0.0825818	0.0877951	0.0723054	0.146537	0.069173	0.0590361								Sema4d^Plxnb2	Cell-Cell Contact
Secreted Signaling	Spp1^Itga8_Itgb1	2.552e-07	5.61004e-12	0.0471669	3.161e-08	4.72541e-05	0.15497	1.47843e-11								Sema4c^Plxnb2	Cell-Cell Contact
Cell-Cell Contact	Sema4a^Nrp1_Plxna2	0.0107212	0.013836	0.0339023	0.0630256	0.0109076	0.00628021	0.0487448								Sema5a^Plxna1	Cell-Cell Contact
Secreted Signaling	Cxcl2^Cxcr2	0.102504	0.0345328	0.0666751	0.00829527	0.0672183	0.146677	0.0010478								Sema6d^Plxna1	Cell-Cell Contact
ECM-Receptor	Lamc1^Itga1_Itgb1	0.00106402	0.000177947	0.026352	0.0609133	0.0424103	0.0227699	0.0175649								Sema7a^Itgb1_Itga1	Cell-Cell Contact
Cell-Cell Contact	Cd80^Cd274	0.018446	0.0498274	0.00037633	0.0601336	0.00500288	0.0702638	0.0210796								Thy1^Itgam_Itgb2	Cell-Cell Contact
Secreted Signaling	Spp1^Itgav_Itgb3	6.38328e-06	0.00404267	0.0223264	2.94689e-07	0.00395675	0.14383	2.49449e-06								Thy1^Itgax_Itgb2	Cell-Cell Contact
Cell-Cell Contact	App^Cd74	0.0157113	0.00592268	3.68889e-14	0.058175	0.0457785	3.13707e-05	0.000166283								Thy1^Itgav_Itgb3	Cell-Cell Contact
Secreted Signaling	Cxcl3^Cxcr2	0.0422397	0.000978111	0.0551618	0.075435	0.0498847	0.121617	0.0280065								Itga9_Itgb1^Vcam1	Cell-Cell Contact
ECM-Receptor	Lamb1^Dag1	0.0155942	0.0265345	0.0600281	0.0567592	0.0671238	0.0345355	0.029727								Agrn^Dag1	ECM-Receptor
ECM-Receptor	Col6a5^Itga1_Itgb1	0.000394697	0.000948403	0.011858	0.0565996	0.00489261	0.000489736	0.00187286								Ibsp^Itgav_Itgb3	ECM-Receptor
ECM-Receptor	Lama4^Itga1_Itgb1	0.00186435	2.35658e-06	0.0292389	0.0557898	0.0553579	0.0175548	0.00505195								Ibsp^Itgav_Itgb5	ECM-Receptor
Secreted Signaling	Tnf^Tnfrsf1a	0.0272408	0.108978	0.198232	0.167371	0.0591613	0.119296	0.032048								Col1a1^Itga1_Itgb1	ECM-Receptor
ECM-Receptor	Tnc^Sdc1	0.323794	0.0986216	0.00191399	0.0544761	2.62308e-06	0.112683	8.89161e-05								Col1a2^Itga1_Itgb1	ECM-Receptor
Secreted Signaling	Osm^Osmr_Il6st	0.0108973	0.0520639	0.0541488	0.0177515	0.0443845	0.117978	0.0373867								Col4a1^Itga1_Itgb1	ECM-Receptor
ECM-Receptor	Fn1^Itga8_Itgb1	4.69762e-06	0.0447941	0.135914	0.0536004	0.0010495	0.00409497	0.03533								Col4a2^Itga1_Itgb1	ECM-Receptor
Secreted Signaling	Mif^Ackr3	0.0229594	0.0220911	0.0282555	0.00327258	0.118083	0.114902	0.0266715								Col6a1^Itga1_Itgb1	ECM-Receptor
ECM-Receptor	Col1a2^Itga9_Itgb1	0.0074708	0.00814508	0.0842065	0.0518149	0.0702144	0.0239512	0.0344451								Col6a2^Itga1_Itgb1	ECM-Receptor
ECM-Receptor	Col1a1^Itga9_Itgb1	0.0074396	0.010221	0.0870427	0.0516548	0.0747084	0.0220124	0.0285693								Col6a3^Itga1_Itgb1	ECM-Receptor
Secreted Signaling	Angptl4^Cdh11	0.000748019	0.0624895	0.077425	0.0468219	0.00441246	0.112612	0.0817818								Col6a5^Itga1_Itgb1	ECM-Receptor
Cell-Cell Contact	Sema4a^Nrp1_Plxna1	0.0165119	0.026867	0.0289983	0.0508972	0.00834958	0.00586203	0.0354226								Col1a1^Itga9_Itgb1	ECM-Receptor
Secreted Signaling	Anxa1^Fpr1	0.0268549	0.0745561	0.0660161	0.0201875	0.090296	0.111472	0.128218								Col1a2^Itga9_Itgb1	ECM-Receptor
Secreted Signaling	Cxcl12^Ackr3	1.48106e-05	0.00811997	0.0146665	2.24933e-06	0.108093	0.108418	0.0882417								Col4a1^Itga9_Itgb1	ECM-Receptor
Secreted Signaling	Anxa1^Fpr2	0.0290079	0.0413748	0.00879816	0.0614711	0.0793653	0.105389	0.149248								Col4a2^Itga9_Itgb1	ECM-Receptor
Secreted Signaling	Fgf7^Fgfr1	0.00411267	0.0360624	0.0563504	0.0236573	0.0321574	0.104357	0.118357								Col6a1^Itga9_Itgb1	ECM-Receptor
Secreted Signaling	Angptl4^Sdc2	0.00130146	0.0564098	0.0356321	0.0294408	0.0178255	0.101322	0.0651803								Col6a2^Itga9_Itgb1	ECM-Receptor
ECM-Receptor	Col6a3^Itga9_Itgb1	0.000908234	0.00811664	0.0595974	0.0467854	0.0442245	0.0185046	0.00744482								Col6a3^Itga9_Itgb1	ECM-Receptor
Secreted Signaling	Angptl4^Sdc1	0.00179139	0.0891516	0.0127269	0.0367717	0.00346248	0.0986732	0.0673409								Col6a5^Itga9_Itgb1	ECM-Receptor
ECM-Receptor	Hspg2^Dag1	0.00784067	0.0324794	0.069052	0.0460736	0.100026	0.0210047	0.0269209								Col1a1^Itga11_Itgb1	ECM-Receptor
ECM-Receptor	Tnc^Sdc4	0.324642	0.000114902	0.0961936	0.0459603	0.00512398	0.119998	0.00268881								Col1a2^Itga11_Itgb1	ECM-Receptor
Cell-Cell Contact	Sell^Cd34	0.027685	0.0487437	0.167444	0.0456236	0.0183034	0.0423627	0.0602437								Col4a1^Itga11_Itgb1	ECM-Receptor
Secreted Signaling	Pdgfa^Pdgfra	0.0368027	0.0276856	0.0771849	0.0411723	0.0501723	0.0977342	0.00820978								Col4a2^Itga11_Itgb1	ECM-Receptor
ECM-Receptor	Lamc1^Dag1	0.00259021	0.0201151	0.0515048	0.0442007	0.0611237	0.0454328	0.0243754								Col6a1^Itga11_Itgb1	ECM-Receptor
ECM-Receptor	Col6a1^Itga9_Itgb1	0.013995	0.00650995	0.0621884	0.0434644	0.0477429	0.0159471	0.021103								Col6a2^Itga11_Itgb1	ECM-Receptor
Secreted Signaling	Angptl4^Sdc4	0.00123421	0.00746265	0.0851539	0.0320034	0.033752	0.0972462	0.0640566								Col6a3^Itga11_Itgb1	ECM-Receptor
ECM-Receptor	Col6a2^Itga9_Itgb1	0.000930083	0.00773805	0.0595705	0.041458	0.048684	0.0136169	0.0156073								Col6a5^Itga11_Itgb1	ECM-Receptor
Secreted Signaling	Cxcl12^Cxcr4	0.00608742	0.0725009	0.072062	0.00719378	0.0521569	0.0944858	0.136738								Col1a1^Cd44	ECM-Receptor
Secreted Signaling	Spp1^Itga9_Itgb1	1.16258e-06	5.40918e-15	0.0310457	3.84753e-07	0.00379109	0.0905586	5.03393e-13								Col1a2^Cd44	ECM-Receptor
Secreted Signaling	Pdgfa^Pdgfrb	0.0415161	0.0365609	0.0460585	0.0396437	0.0414946	0.0847575	0.00731111								Col4a1^Cd44	ECM-Receptor
ECM-Receptor	Tnn^Sdc1	0.326605	0.132636	0.0210497	0.038216	0.00671147	0.019061	0.00109343								Col4a2^Cd44	ECM-Receptor
ECM-Receptor	Lamb2^Cd44	0.000163268	0.0336922	0.00256936	0.0380671	0.0644929	0.0287531	0.0689857								Col6a1^Cd44	ECM-Receptor
Secreted Signaling	Ereg^Egfr	0.00112273	0.00396369	0.00307092	0.0163657	0.00932591	0.0757351	0.045173								Col6a2^Cd44	ECM-Receptor
Secreted Signaling	Angptl4^Itga5_Itgb1	0.00253617	0.0436384	2.29747e-06	0.037567	0.0453703	0.0679139	0.0428257								Col6a3^Cd44	ECM-Receptor
Cell-Cell Contact	Jag1^Notch1	0.000188226	0.0138787	0.00859114	0.0361908	0.0140819	0.00541981	5.92673e-05								Col6a5^Cd44	ECM-Receptor
ECM-Receptor	Lama4^Dag1	0.00269919	0.0245573	0.0561407	0.0361105	0.0816339	0.033291	0.00259569								Col1a1^Sdc1	ECM-Receptor
ECM-Receptor	Lamc3^Itga7_Itgb1	0.00954869	0.0035206	0.00706319	0.0360477	0.00180302	0.0232148	0.00452464								Col1a2^Sdc1	ECM-Receptor
Secreted Signaling	Mif^Cd74_Cxcr2	0.0104891	0.0351495	0.01864	0.0296733	0.0207623	0.0592616	0.0348724								Col4a1^Sdc1	ECM-Receptor
Cell-Cell Contact	Efna2^Epha3	0.00317404	0.0269251	0.0182733	0.0356415	2.6444e-07	3.15023e-08	0.000637445								Col4a2^Sdc1	ECM-Receptor
ECM-Receptor	Thbs1^Sdc1	0.0999755	0.0919314	0.0123252	0.0355551	0.00167339	0.0940761	0.0183923								Col6a1^Sdc1	ECM-Receptor
Secreted Signaling	Osm^Lifr_Il6st	0.00675824	0.0276731	0.0563003	0.0166361	0.0421713	0.0566857	0.0130329								Col6a2^Sdc1	ECM-Receptor
Secreted Signaling	Ptn^Ncl	0.000334163	0.0675721	0.0643587	0.0583595	0.000132259	0.0560785	0.0734506								Col6a3^Sdc1	ECM-Receptor
ECM-Receptor	Tnn^Sdc4	0.305923	0.0193717	0.116098	0.0340352	0.0635249	0.0146946	0.00248235								Col6a5^Sdc1	ECM-Receptor
Cell-Cell Contact	Nectin3^Pvr	0.000596365	0.00607609	0.00437946	0.0338655	0.015651	0.0195997	0.0204774								Col1a1^Sdc4	ECM-Receptor
Secreted Signaling	Mif^Cd74_Cxcr4	0.0108688	0.024876	0.0403072	0.0324881	0.0244018	0.0545213	0.0259301								Col1a2^Sdc4	ECM-Receptor
Secreted Signaling	Angptl2^Itga5_Itgb1	0.0800448	0.0451334	2.93188e-05	0.0397074	0.0608046	0.0504649	1.20816e-08								Col4a1^Sdc4	ECM-Receptor
Secreted Signaling	Hbegf^Egfr	0.0318795	0.0102885	0.0050038	0.0103607	0.0223233	0.0497223	0.0216333								Col4a2^Sdc4	ECM-Receptor
ECM-Receptor	Thbs1^Sdc4	0.0917596	0.00230215	0.0900135	0.0323587	0.0475143	0.0874597	0.0138022								Col6a1^Sdc4	ECM-Receptor
Secreted Signaling	Ccl3^Ccr1	0.0618859	0.0432353	0.00713675	0.0529572	0.0703936	0.0479988	0.035546								Col6a2^Sdc4	ECM-Receptor
ECM-Receptor	Lamb1^Itga7_Itgb1	0.00255239	0.0130992	0.0207101	0.032235	0.0121754	0.00410766	0.0111444								Col6a3^Sdc4	ECM-Receptor
Secreted Signaling	Angptl4^Sdc3	0.00152172	0.0076466	0.0285646	0.0113021	0.0355158	0.0472308	0.0266446								Col6a5^Sdc4	ECM-Receptor
Cell-Cell Contact	Efna4^Epha3	0.00295602	0.0190433	0.0147375	0.0316996	3.6584e-06	2.10754e-06	0.00176816								Fn1^Itga5_Itgb1	ECM-Receptor
Secreted Signaling	Il11^Il11ra1_Il6st	3.22673e-05	0.00154424	0.0166752	0.0491535	3.62539e-05	0.0439367	0.00660501								Fn1^Itga8_Itgb1	ECM-Receptor
Secreted Signaling	Lgals9^Cd44	9.2785e-05	0.0185028	0.00236709	6.86804e-07	0.0544265	0.0437889	0.0607164								Fn1^Itgav_Itgb1	ECM-Receptor
Secreted Signaling	Angptl4^Itgav_Itgb3	0.0010692	0.0286701	0.018052	0.00602327	0.0100351	0.0417436	0.0247934								Fn1^Itgav_Itgb3	ECM-Receptor
ECM-Receptor	Col4a1^Itga9_Itgb1	0.00059705	0.00149474	0.0353115	0.0295209	0.0182273	0.0158212	0.0384351								Fn1^Cd44	ECM-Receptor
Secreted Signaling	Angptl2^Pirb	0.0346227	0.00322676	0.0619305	0.0327926	0.0265745	0.041291	0.00804245								Fn1^Sdc1	ECM-Receptor
Cell-Cell Contact	Sema7a^Itgb1_Itga1	0.000378559	8.73558e-06	0.0122892	0.0294326	0.0113642	0.0215209	0.000600727								Fn1^Sdc4	ECM-Receptor
ECM-Receptor	Col4a2^Itga9_Itgb1	0.000569018	0.00101717	0.0286604	0.0289393	0.00964691	0.0136312	0.0371737								Hspg2^Dag1	ECM-Receptor
Cell-Cell Contact	Jam3^Jam3	0.000908776	0.0164368	0.0170429	0.0282346	0.00148582	0.00441599	0.0168597								Lama2^Itga1_Itgb1	ECM-Receptor
Secreted Signaling	Tnfsf12^Tnfrsf12a	0.0400642	0.0252902	0.00238012	0.0555414	0.0231061	0.0404391	0.0963328								Lama4^Itga1_Itgb1	ECM-Receptor
ECM-Receptor	Thbs3^Sdc1	0.00195026	0.072553	0.0124514	0.0279913	0.0252524	0.0363466	0.0524484								Lamb1^Itga1_Itgb1	ECM-Receptor
ECM-Receptor	Fn1^Itgav_Itgb3	0.00222464	0.0764221	0.0462725	0.0274692	0.053834	0.0326621	0.0297255								Lamb2^Itga1_Itgb1	ECM-Receptor
ECM-Receptor	Lamb1^Itga9_Itgb1	0.00584454	0.0024121	0.0344267	0.02702	0.0232694	0.0133297	0.014531								Lamc1^Itga1_Itgb1	ECM-Receptor
ECM-Receptor	Lamb2^Itga1_Itgb1	0.000131628	1.06345e-05	0.0158516	0.0268688	0.0337326	0.00872784	0.0321608								Lamc3^Itga1_Itgb1	ECM-Receptor
ECM-Receptor	Agrn^Dag1	3.30239e-05	0.0109258	0.020889	0.0265496	0.0224988	0.000103312	0.0218289								Lama2^Itga7_Itgb1	ECM-Receptor
Cell-Cell Contact	Thy1^Itgam_Itgb2	0.0114825	0.000473672	0.00749399	0.026516	0.0259713	0.0114871	0.0379641								Lama4^Itga7_Itgb1	ECM-Receptor
ECM-Receptor	Tnc^Itga8_Itgb1	0.147335	0.00709982	0.0601054	0.0248002	9.40224e-06	0.0446576	0.000228343								Lamb1^Itga7_Itgb1	ECM-Receptor
Cell-Cell Contact	Cadm3^Cadm3	0.038768	0.00171064	0.0093829	0.0240952	0.00721659	0.0174328	0.00991072								Lamb2^Itga7_Itgb1	ECM-Receptor
ECM-Receptor	Thbs3^Sdc4	0.000400814	0.0117808	0.0666183	0.0240478	0.0550968	0.0304502	0.0493334								Lamc1^Itga7_Itgb1	ECM-Receptor
Secreted Signaling	Ptn^Sdc2	0.00797672	0.068303	0.0389136	0.0498607	0.0230073	0.03667	0.0495861								Lamc3^Itga7_Itgb1	ECM-Receptor
ECM-Receptor	Col6a5^Itga9_Itgb1	7.75466e-05	0.00353106	0.0145188	0.0237089	0.0016092	0.000318218	0.00039872								Lama2^Itga9_Itgb1	ECM-Receptor
Secreted Signaling	Il1a^Il1r1_Il1rap	0.0127533	0.033221	0.036443	0.0346026	0.032339	0.0340995	0.0316321								Lama4^Itga9_Itgb1	ECM-Receptor
Cell-Cell Contact	Efna5^Epha3	0.032299	0.0304925	0.0187923	0.0228308	3.17392e-06	8.86148e-13	0.0379817								Lamb1^Itga9_Itgb1	ECM-Receptor
Secreted Signaling	Il1f9^Il1rl2_Il1rap	0.0206546	0.0364122	0.0294267	0.0679673	0.0282224	0.0333338	0.0188047								Lamb2^Itga9_Itgb1	ECM-Receptor
ECM-Receptor	Col6a5^Itga11_Itgb1	1.50379e-05	0.0297889	0.0243465	0.0221512	1.22494e-08	2.47108e-05	1.64932e-07								Lamc1^Itga9_Itgb1	ECM-Receptor
ECM-Receptor	Thbs1^Cd47	0.0748833	0.0328373	0.0952456	0.0221108	0.000332844	0.115682	0.0298187								Lamc3^Itga9_Itgb1	ECM-Receptor
ECM-Receptor	Thbs2^Itgav_Itgb3	0.0175071	0.0651924	0.0399522	0.0219782	0.0505814	0.00195246	1.66606e-06								Lama2^Cd44	ECM-Receptor
Secreted Signaling	Pdgfc^Pdgfra	0.131154	0.0213906	0.0553904	0.0111849	0.0476695	0.0330844	0.000191189								Lama4^Cd44	ECM-Receptor
Secreted Signaling	Ptn^Sdc1	0.004219	0.10148	0.0190274	0.0581678	0.0100006	0.0306686	0.0485148								Lamb1^Cd44	ECM-Receptor
Cell-Cell Contact	Efna1^Epha3	0.00112732	0.0210642	0.0138556	0.0215494	2.0298e-06	5.8697e-06	0.0248678								Lamb2^Cd44	ECM-Receptor
Cell-Cell Contact	Efna2^Epha4	0.00506597	0.00390319	0.0194614	0.021267	5.02381e-06	5.31856e-10	0.00132325								Lamc1^Cd44	ECM-Receptor
ECM-Receptor	Col6a3^Itga11_Itgb1	0.000303484	0.107202	0.125698	0.0212649	6.40918e-06	0.00427069	0.000271048								Lamc3^Cd44	ECM-Receptor
ECM-Receptor	Lamc1^Itga9_Itgb1	1.54769e-05	0.00119093	0.0298818	0.0211631	0.0211794	0.0177179	0.0122445								Lama2^Dag1	ECM-Receptor
Cell-Cell Contact	Mpzl1^Mpzl1	0.0297723	0.0122921	0.0226321	0.0211489	0.00225709	0.0259081	0.0350541								Lama4^Dag1	ECM-Receptor
Cell-Cell Contact	Nectin1^Nectin3	0.00073028	0.009136	0.0086142	0.0209926	0.00865138	0.0116307	0.00747978								Lamb1^Dag1	ECM-Receptor
Cell-Cell Contact	Thy1^Itgax_Itgb2	0.00944172	0.0299119	0.0137012	0.0204766	0.00407393	0.0142523	0.0398823								Lamb2^Dag1	ECM-Receptor
Secreted Signaling	Ptn^Sdc4	0.00209307	0.022877	0.0870226	0.0538891	0.0429275	0.0278038	0.0445213								Lamc1^Dag1	ECM-Receptor
Cell-Cell Contact	Ncam1^Ncam1	0.0297996	0.0838172	0.0484345	0.0200161	0.0437186	0.0225734	0.000246962								Lamc3^Dag1	ECM-Receptor
Cell-Cell Contact	Jam3^Itgam_Itgb2	0.0160379	0.0409453	0.000546304	0.020013	0.0213993	0.0169043	0.0260531								Tnc^Itga8_Itgb1	ECM-Receptor
ECM-Receptor	Thbs3^Cd47	4.87409e-05	0.029864	0.0660286	0.0198588	0.0274848	0.0448717	0.0630881								Tnn^Itga8_Itgb1	ECM-Receptor
ECM-Receptor	Lama4^Itga7_Itgb1	0.00558324	0.0119441	0.0217376	0.0196396	0.00121027	0.012726	0.006614								Tnxb^Itga8_Itgb1	ECM-Receptor
Cell-Cell Contact	Jag1^Notch3	0.00187243	0.00169301	0.0113906	0.0194058	0.0213661	0.00214467	0.00115179								Tnc^Itga9_Itgb1	ECM-Receptor
Cell-Cell Contact	Efna4^Epha4	0.00143544	0.00293491	0.0146731	0.0191134	5.24529e-05	2.49799e-07	0.00221263								Tnn^Itga9_Itgb1	ECM-Receptor
ECM-Receptor	Tnc^Itga9_Itgb1	0.0851669	1.29058e-05	0.0317367	0.0183443	0.00706843	0.0327403	0.000453742								Tnxb^Itga9_Itgb1	ECM-Receptor
ECM-Receptor	Lama4^Itga9_Itgb1	0.000966903	0.00216931	0.0319892	0.0183163	0.0295549	0.0133534	0.00299889								Tnc^Itgav_Itgb3	ECM-Receptor
Cell-Cell Contact	Nectin3^Nectin1	0.00197408	0.00857364	0.00254513	0.0181441	0.0130936	0.0148135	0.0145069								Tnn^Itgav_Itgb3	ECM-Receptor
ECM-Receptor	Lamc1^Itga7_Itgb1	0.00228863	0.0194264	0.0206675	0.0180018	0.00201815	0.00493487	0.00420008								Tnxb^Itgav_Itgb3	ECM-Receptor
Secreted Signaling	Il33^Il1rl1_Il1rap	6.82623e-07	3.65338e-05	2.74764e-05	0.00470191	0.00250977	0.026925	0.0618675								Tnc^Sdc1	ECM-Receptor
Cell-Cell Contact	Jam3^Jam2	0.00028157	1.19987e-11	0.0185455	0.017759	0.0159119	1.12251e-08	0.00855948								Tnn^Sdc1	ECM-Receptor
Secreted Signaling	Ccl8^Ccr1	0.00134691	0.0388945	0.0428736	0.0515938	0.0686692	0.0243644	0.0831011								Tnxb^Sdc1	ECM-Receptor
Secreted Signaling	Ereg^Egfr_Erbb2	0.00298786	0.00168548	0.00788764	0.00926853	0.0038089	0.0234426	0.0161769								Tnc^Sdc4	ECM-Receptor
Secreted Signaling	Ccl8^Ackr4	0.00239199	0.00849235	0.021822	0.011253	0.0663679	0.0232359	0.0367986								Tnn^Sdc4	ECM-Receptor
Secreted Signaling	Postn^Itgav_Itgb5	0.0127435	0.105004	0.102923	0.0903878	0.170984	0.0222344	0.0385287								Tnxb^Sdc4	ECM-Receptor
Cell-Cell Contact	Nectin3^Nectin2	0.00100402	0.00325042	0.0136985	0.0172361	0.0353329	0.0227967	0.017878								Thbs1^Itgav_Itgb3	ECM-Receptor
Secreted Signaling	Wnt5b^Fzd2	0.0359119	0.0107712	0.0188218	0.00377085	0.0138219	0.0221381	0.00467657								Thbs2^Itgav_Itgb3	ECM-Receptor
Secreted Signaling	Wnt5b^Fzd1	0.0267116	0.00768265	0.0283891	0.00698024	0.00600705	0.0214306	0.00492382								Thbs3^Itgav_Itgb3	ECM-Receptor
Secreted Signaling	Mif^Cd74_Cd44	0.0116677	0.00301739	5.62351e-12	0.0347434	0.040149	0.021258	4.24504e-08								Thbs4^Itgav_Itgb3	ECM-Receptor
Secreted Signaling	Fgf7^Fgfr2	2.57071e-05	0.0122223	0.0453054	9.85832e-05	6.65844e-06	0.0208191	0.033414								Thbs1^Sdc1	ECM-Receptor
ECM-Receptor	Tnn^Itga9_Itgb1	0.0862134	0.00184696	0.0369185	0.0162809	0.0256707	0.00300156	0.000495882								Thbs2^Sdc1	ECM-Receptor
ECM-Receptor	Tnn^Itga8_Itgb1	0.151874	0.0185216	0.0716463	0.0157375	0.000140346	5.62363e-05	0.00346949								Thbs3^Sdc1	ECM-Receptor
ECM-Receptor	Col4a2^Itga11_Itgb1	2.62479e-06	0.0558997	0.0599784	0.0156897	6.97957e-09	4.83889e-06	0.0449096								Thbs4^Sdc1	ECM-Receptor
Cell-Cell Contact	Efnb1^Epha4	0.00331533	0.00616739	0.0317977	0.0155975	0.00236945	0.00521433	0.0090887								Thbs1^Sdc4	ECM-Receptor
Secreted Signaling	Tnfsf11^Tnfrsf11b	0.00492209	0.014433	0.00254407	0.0144669	0.00199007	0.020018	0.00138371								Thbs2^Sdc4	ECM-Receptor
Secreted Signaling	Pros1^Axl	0.0138052	0.0110483	0.0454294	0.0296945	0.0885221	0.0189835	0.0553839								Thbs3^Sdc4	ECM-Receptor
Secreted Signaling	Il6^Il6ra_Il6st	1.7707e-05	4.21677e-06	0.0215885	0.00205323	4.34277e-06	0.0167813	0.0226723								Thbs4^Sdc4	ECM-Receptor
ECM-Receptor	Lamc3^Cd44	0.105728	0.00880869	1.40214e-06	0.0146354	0.0221852	0.000963857	0.0686474								Thbs1^Cd47	ECM-Receptor
Cell-Cell Contact	Efna5^Epha4	0.019252	0.00305086	0.0227704	0.0145015	7.13842e-06	2.57203e-14	0.0234266								Thbs2^Cd47	ECM-Receptor
Secreted Signaling	Tgfb2^Acvr1_Tgfbr1_Tgfbr2	0.0414466	0.014856	0.040232	0.0416964	0.00790721	0.0167481	0.00161224								Thbs3^Cd47	ECM-Receptor
Cell-Cell Contact	Thy1^Itgav_Itgb3	0.0137225	0.0167401	0.00837986	0.0140783	0.00624774	0.00797133	0.0192797								Thbs4^Cd47	ECM-Receptor
Cell-Cell Contact	Efna4^Epha2	0.000850439	0.00234196	0.00420139	0.0135015	0.0256365	1.17874e-05	0.00332575								Angptl1^Itga1_Itgb1	Secreted Signaling
Secreted Signaling	Lif^Lifr_Il6st	3.24143e-09	0.0132053	0.00732929	0.0134576	1.84443e-07	0.016413	0.0138142								Angptl2^Itga5_Itgb1	Secreted Signaling
Cell-Cell Contact	Efna1^Epha4	0.00142757	0.00212385	0.0160177	0.0133984	6.74973e-06	7.95445e-08	0.0151696								Angptl2^Pirb	Secreted Signaling
Secreted Signaling	Hbegf^Egfr_Erbb2	0.00982661	0.00238348	0.00865966	0.00880838	0.00694061	0.0159438	0.00760717								Angptl1^Pirb	Secreted Signaling
ECM-Receptor	Lamc3^Itga1_Itgb1	0.00317646	1.57052e-05	0.000872955	0.0131031	0.0066149	0.00135451	0.053508								Angptl4^Itga5_Itgb1	Secreted Signaling
Cell-Cell Contact	Jag1^Notch2	0.00057798	0.027118	0.0227846	0.0126341	0.0311664	0.0177699	0.000846865								Angptl4^Itgav_Itgb3	Secreted Signaling
ECM-Receptor	Col6a1^Itga11_Itgb1	0.00820276	0.114803	0.133509	0.0123241	5.34734e-05	0.000164262	0.0148711								Angptl4^Cdh11	Secreted Signaling
ECM-Receptor	Thbs4^Sdc1	0.235788	0.0893786	4.6154e-05	0.0121648	6.51903e-05	0.0118927	0.163437								Angptl4^Sdc1	Secreted Signaling
Cell-Cell Contact	Efnb2^Epha4	0.00210917	0.0040091	0.0202257	0.0121214	0.000662967	0.00131336	0.00802607								Angptl4^Sdc2	Secreted Signaling
Secreted Signaling	Ccl25^Ackr4	0.0020507	0.00256707	0.00100649	0.015418	0.0255728	0.0159052	0.00407186								Angptl4^Sdc3	Secreted Signaling
ECM-Receptor	Lamb2^Dag1	0.00117437	0.00994029	0.0310867	0.0120579	0.0510435	0.0214419	0.0477702								Angptl4^Sdc4	Secreted Signaling
ECM-Receptor	Thbs4^Sdc4	0.229532	0.00314245	0.079221	0.0119493	0.0248831	0.00326284	0.160246								Anxa1^Fpr2	Secreted Signaling
ECM-Receptor	Tnc^Itgav_Itgb3	0.143165	0.0280014	0.0154852	0.0117803	0.000499433	0.053875	6.93268e-05								Anxa1^Fpr1	Secreted Signaling
Cell-Cell Contact	Efnb1^Ephb2	0.00591761	0.0159389	0.014154	0.0116897	0.023837	0.0147258	0.00999696								Bmp2^Bmpr1a_Acvr2a	Secreted Signaling
ECM-Receptor	Col6a2^Itga11_Itgb1	0.00513867	0.107551	0.125745	0.011492	3.47106e-05	0.00128811	0.00932245								Bmp2^Bmpr1a_Bmpr2	Secreted Signaling
Secreted Signaling	Nampt^Itga5_Itgb1	0.0333399	0.0221822	1.12041e-09	0.0172616	0.0271235	0.0157641	0.0276061								Bmp2^Bmpr1b_Bmpr2	Secreted Signaling
Secreted Signaling	Tgfb2^Tgfbr1_Tgfbr2	0.0370704	0.0133757	0.0411756	0.0464487	0.00919429	0.0154495	0.00160616								Bmp4^Bmpr1a_Acvr2a	Secreted Signaling
Secreted Signaling	Ptn^Sdc3	0.00134459	0.0145637	0.0299997	0.0217355	0.0390846	0.0144884	0.0174123								Bmp4^Bmpr1a_Bmpr2	Secreted Signaling
Secreted Signaling	Edn3^Ednra	0.00523179	5.48945e-05	0.00811057	0.00288245	0.0415592	0.0129341	0.0446659								Bmp4^Bmpr1b_Bmpr2	Secreted Signaling
Secreted Signaling	Ptn^Itgav_Itgb3	0.00119997	0.0345859	0.0194069	0.0152541	0.0143156	0.0124956	0.0161592								Bmp7^Acvr1_Acvr2a	Secreted Signaling
Secreted Signaling	Wnt5b^Fzd7	0.0124816	0.00137878	0.0161355	0.00202278	0.00739501	0.0104878	0.00145329								Bmp7^Acvr1_Bmpr2	Secreted Signaling
ECM-Receptor	Col4a1^Itga11_Itgb1	1.20637e-05	0.0669621	0.0759008	0.0106495	4.13942e-07	0.000218869	0.0462689								Bmp7^Bmpr1a_Acvr2a	Secreted Signaling
Cell-Cell Contact	Efna5^Ephb2	0.0329495	0.0136091	0.00897528	0.0105525	0.0121378	8.79554e-07	0.0263791								Bmp7^Bmpr1a_Bmpr2	Secreted Signaling
Secreted Signaling	Nrg1^Itgav_Itgb3	0.00709044	0.0188988	0.00852173	0.0177805	0.000790067	0.00830132	5.68272e-09								Bmp7^Bmpr1b_Bmpr2	Secreted Signaling
Secreted Signaling	Nampt^Insr	0.0169837	0.00144802	0.0107741	0.00188504	0.0171352	0.00798065	0.013362								Ccl3^Ccr1	Secreted Signaling
Secreted Signaling	Fgf18^Fgfr1	0.0214806	0.0165957	0.0169554	0.0280877	0.00600428	0.0079787	0.0599755								Ccl8^Ccr1	Secreted Signaling
Secreted Signaling	Sema3c^Nrp2_Plxna2	0.0169566	0.000456816	0.00550464	0.00946486	0.0054037	0.00791319	0.0317353								Ccl6^Ccr1	Secreted Signaling
Secreted Signaling	Wnt5b^Fzd8	0.00307425	4.83312e-05	0.0179972	0.00224769	0.00734684	0.00785126	0.000514352								Ccl7^Ccr1	Secreted Signaling
ECM-Receptor	Lama2^Itga1_Itgb1	0.0194528	1.54419e-09	0.00237912	0.00985356	0.0165728	1.3249e-07	0.0717009								Ccl25^Ackr4	Secreted Signaling
Secreted Signaling	Sema3a^Nrp1_Plxna1	0.0313291	0.000802477	0.00463315	0.000974258	0.00527667	0.00767421	0.0241291								Ccl8^Ackr4	Secreted Signaling
Secreted Signaling	Tgfb1^Acvr1_Tgfbr1_Tgfbr2	0.0150801	0.0187293	0.0455484	0.0296299	0.0286503	0.00751495	0.00130997								Rarres2^Cmklr1	Secreted Signaling
Secreted Signaling	Tgfb1^Tgfbr1_Tgfbr2	0.015447	0.0167658	0.0460782	0.0335349	0.0283146	0.00724713	0.00178092								C3^Itgam_Itgb2	Secreted Signaling
Secreted Signaling	Postn^Itgav_Itgb3	0.00675594	0.09266	0.0535665	0.0357722	0.0647468	0.00723698	0.0173897								C3^Itgax_Itgb2	Secreted Signaling
Cell-Cell Contact	Efnb2^Ephb2	0.00561276	0.0100472	0.00825153	0.00912154	0.0125218	0.00855773	0.010524								Cxcl1^Cxcr2	Secreted Signaling
Cell-Cell Contact	Efna5^Epha2	0.0107617	0.00580491	0.00324347	0.00898586	0.0532795	0.000982067	0.00553225								Cxcl5^Cxcr2	Secreted Signaling
Secreted Signaling	Wnt11^Fzd2	0.0258132	0.0120274	0.0157186	0.0132826	0.00139667	0.00639134	0.0174834								Cxcl2^Cxcr2	Secreted Signaling
Secreted Signaling	Fgf18^Fgfr2	0.0046341	0.00367966	0.0184667	0.00362599	0.000143251	0.00552288	0.0152014								Cxcl3^Cxcr2	Secreted Signaling
Secreted Signaling	Sema3b^Nrp1_Plxna2	0.0106169	0.000789789	0.00299121	0.00964945	0.0130048	0.00536717	0.00787364								Cxcl12^Cxcr4	Secreted Signaling
Secreted Signaling	Sema3c^Nrp2_Plxna1	0.0472935	0.0084005	0.00901133	2.85813e-06	0.0158014	0.00405765	0.032782								Cxcl12^Ackr3	Secreted Signaling
Secreted Signaling	Bmp7^Acvr1_Bmpr2	0.00121313	0.00623262	0.00419646	0.00324242	0.012557	0.00396276	0.0416239								Edn3^Ednra	Secreted Signaling
Secreted Signaling	Sema3c^Nrp1_Plxna1	0.0468264	0.00853998	0.00908813	2.98875e-06	0.0161551	0.00377858	0.0325897								Hbegf^Egfr	Secreted Signaling
Secreted Signaling	Bmp2^Bmpr1a_Bmpr2	0.0722222	0.00884675	0.0146192	0.0152768	0.0152476	0.00366854	0.0439719								Hbegf^Egfr_Erbb2	Secreted Signaling
Cell-Cell Contact	Sema4c^Plxnb2	0.00777592	0.0156743	0.0080929	0.00826178	0.0182456	0.0125571	0.0200551								Ereg^Egfr	Secreted Signaling
Secreted Signaling	Gdf11^Tgfbr1_Acvr2a	0.00243451	3.98734e-05	0.00541741	0.0165156	0.0162125	0.0033805	0.00125585								Ereg^Egfr_Erbb2	Secreted Signaling
ECM-Receptor	Lamb2^Itga7_Itgb1	0.00287538	0.0104302	0.000604794	0.00788234	0.0146315	0.00403769	0.0149202								Fgf2^Fgfr1	Secreted Signaling
Secreted Signaling	Rarres2^Cmklr1	0.000475619	0.00195298	0.0249172	0.00833186	0.0112035	0.0030862	0.0465525								Fgf2^Fgfr2	Secreted Signaling
Cell-Cell Contact	Bst2^Pira2	0.00294708	0.048877	0.0231743	0.00771892	0.0281	0.0134743	0.0224321								Fgf7^Fgfr1	Secreted Signaling
Secreted Signaling	Sema3a^Nrp1_Plxna2	0.0213224	0.0084778	0.000686944	0.00345752	0.0213384	0.00303165	0.00337453								Fgf7^Fgfr2	Secreted Signaling
Cell-Cell Contact	Nectin1^Cadm3	0.00110911	0.00671863	0.0175312	0.00764039	0.000228942	0.000948809	0.00383355								Fgf10^Fgfr1	Secreted Signaling
Cell-Cell Contact	Itga9_Itgb1^Vcam1	0.0167272	0.0146798	0.00345893	0.0072599	0.0166763	0.0257277	0.0479								Fgf10^Fgfr2	Secreted Signaling
Secreted Signaling	Ctf1^Lifr_Il6st	0.00257339	0.00959273	0.00913515	0.00303977	0.00107292	0.0023328	0.00495276								Fgf18^Fgfr1	Secreted Signaling
Secreted Signaling	Wnt5a^Fzd2	0.19272	0.038249	0.0521681	0.0174971	0.031832	0.0023111	0.0363177								Fgf18^Fgfr2	Secreted Signaling
Secreted Signaling	Sema3b^Nrp2_Plxna2	0.00809003	0.012746	0.000826631	0.0103717	0.00649075	0.00197278	0.00423924								Lgals9^Ptprc	Secreted Signaling
Secreted Signaling	Igf2^Igf2r	0.00266217	0.0205242	0.0162979	1.53905e-06	0.081722	0.00190484	0.0351196								Lgals9^Cd44	Secreted Signaling
Secreted Signaling	Wnt11^Fzd7	0.00617345	0.0015032	0.0117332	0.00829388	0.00575584	0.00179432	0.0101574								Gas6^Axl	Secreted Signaling
ECM-Receptor	Lamb2^Itga9_Itgb1	2.18229e-05	0.00035764	0.0187905	0.00653147	0.0182466	0.00730076	0.0208306								Gdf11^Tgfbr1_Acvr2a	Secreted Signaling
ECM-Receptor	Tnxb^Itga8_Itgb1	0.0258707	0.00641751	0.0587843	0.00646281	0.0332026	0.00976984	0.00601416								Igf1^Igf1r	Secreted Signaling
Secreted Signaling	Wnt11^Fzd8	0.00627212	0.000323738	0.0125429	0.00604	0.00358576	0.00178645	0.00785043								Igf2^Igf1r	Secreted Signaling
Secreted Signaling	Igf2^Igf1r	0.000127591	0.0182893	0.0283184	2.2078e-05	0.0359892	0.00156275	0.0392478								Igf2^Igf2r	Secreted Signaling
Secreted Signaling	Fgf10^Fgfr1	0.0397305	0.00421645	0.00617063	0.00132949	0.0062391	0.00148905	0.0955163								Igf1^Itgav_Itgb3	Secreted Signaling
Secreted Signaling	Tgfb3^Acvr1_Tgfbr1_Tgfbr2	0.0025642	0.0149276	0.0386163	0.00892999	0.0356164	0.0013846	0.0247442								Igf2^Itgav_Itgb3	Secreted Signaling
ECM-Receptor	Thbs1^Itgav_Itgb3	0.03993	0.029822	0.0195299	0.005907	0.0152366	0.0360729	0.000595566								Il1a^Il1r1_Il1rap	Secreted Signaling
Secreted Signaling	Wnt11^Fzd1	0.0202908	0.00859087	0.0238021	0.0165148	0.0038084	0.00104909	0.0147757								Il1b^Il1r1_Il1rap	Secreted Signaling
Cell-Cell Contact	Efnb1^Ephb4	0.00105927	0.0091926	0.0172473	0.00573104	0.0104471	0.00811446	0.00667746								Il1a^Il1r2	Secreted Signaling
ECM-Receptor	Tnxb^Sdc4	0.0656674	0.00616448	0.092514	0.00548043	0.123729	0.0217465	0.0137751								Il1b^Il1r2	Secreted Signaling
Secreted Signaling	Sema3b^Nrp2_Plxna1	0.00822326	0.0100507	0.00796872	0.00324691	0.0116073	0.000973888	0.0126932								Il1f9^Il1rl2_Il1rap	Secreted Signaling
Cell-Cell Contact	Efna2^Epha2	0.00691341	0.00451052	0.00849643	0.00512886	0.0135471	0.00272376	0.00437035								Il33^Il1rl1_Il1rap	Secreted Signaling
ECM-Receptor	Tnxb^Sdc1	0.116777	0.0800687	0.0138186	0.00510447	0.076066	0.0566214	0.0117611								Il6^Il6ra_Il6st	Secreted Signaling
ECM-Receptor	Tnn^Itgav_Itgb3	0.127879	0.0428223	0.0245474	0.00485524	0.0179333	0.00886544	1.28056e-05								Il11^Il11ra1_Il6st	Secreted Signaling
Secreted Signaling	Bmp7^Bmpr1a_Bmpr2	0.00858196	0.00423362	0.00900884	4.84477e-05	0.0158833	0.000963254	0.0467652								Ctf1^Lifr_Il6st	Secreted Signaling
Cell-Cell Contact	Efnb2^Ephb4	0.00330332	0.00573789	0.0106333	0.00462641	0.00441313	0.00461667	0.00644041								Lif^Lifr_Il6st	Secreted Signaling
ECM-Receptor	Col1a2^Itga11_Itgb1	0.00926551	0.150851	0.181539	0.00448221	0.00016433	0.00525031	0.0327791								Mif^Cd74_Cxcr4	Secreted Signaling
ECM-Receptor	Thbs4^Cd47	0.187682	0.0286088	0.0781988	0.00434786	0.000275922	0.0295671	0.188245								Mif^Cd74_Cd44	Secreted Signaling
ECM-Receptor	Thbs3^Itgav_Itgb3	0.000511289	0.0237554	0.0148641	0.00429955	0.0186444	0.0143208	0.0203369								Mif^Cd74_Cxcr2	Secreted Signaling
Secreted Signaling	Sema3c^Nrp1_Nrp2_Plxnd1	0.0518048	0.0112648	0.0119022	8.91869e-05	0.0146706	0.000887757	0.0352525								Mif^Ackr3	Secreted Signaling
Secreted Signaling	Bmp7^Bmpr1b_Bmpr2	0.00814042	0.00339733	0.00145001	0.0041633	0.00283315	0.000861839	0.0161586								Mdk^Sdc1	Secreted Signaling
Secreted Signaling	C3^Itgam_Itgb2	0.0190694	0.00812456	0.0110304	0.000382484	0.0433326	0.000852506	0.115537								Mdk^Sdc2	Secreted Signaling
Cell-Cell Contact	Efna1^Epha2	0.00396375	0.00351626	0.00281613	0.00405144	0.0299017	0.00252709	0.00830291								Mdk^Sdc4	Secreted Signaling
ECM-Receptor	Col1a1^Itga11_Itgb1	0.0075334	0.153646	0.186598	0.00387393	0.000240271	0.00694922	0.0272379								Mdk^Lrp1	Secreted Signaling
Secreted Signaling	Sema3c^Plxnd1	0.051611	0.0112958	0.0119278	9.2965e-05	0.0147356	0.00085023	0.035227								Mdk^Ncl	Secreted Signaling
ECM-Receptor	Tnxb^Itga9_Itgb1	0.00998947	0.00115466	0.0321711	0.00364033	0.0371502	0.00204492	0.0077085								Nrg1^Itgav_Itgb3	Secreted Signaling
Secreted Signaling	Bmp7^Bmpr1a_Acvr2a	8.59455e-05	6.91323e-05	0.000838996	0.00547981	0.0129142	0.000808895	0.0218234								Bdnf^Ntrk2	Secreted Signaling
Secreted Signaling	Lgals9^Ptprc	1.07511e-05	4.77781e-10	1.41254e-11	2.69198e-06	0.076853	0.000757693	1.02247e-07								Osm^Lifr_Il6st	Secreted Signaling
Secreted Signaling	Tnf^Tnfrsf1b	0.0413113	0.0228462	0.00354245	0.0102578	0.0703787	0.000704746	0.0171459								Osm^Osmr_Il6st	Secreted Signaling
Secreted Signaling	Tgfb3^Tgfbr1_Tgfbr2	0.000718463	0.013581	0.0391851	0.012118	0.0359386	0.00069774	0.0254578								Pdgfa^Pdgfra	Secreted Signaling
Secreted Signaling	C3^Itgax_Itgb2	0.012938	0.00452274	0.0243194	0.00176674	0.0222926	0.000599625	0.08596								Pdgfa^Pdgfrb	Secreted Signaling
Secreted Signaling	Wnt5a^Mcam	0.0208946	0.0211883	0.0196782	0.022615	0.0196921	0.000547147	0.0176472								Pdgfc^Pdgfra	Secreted Signaling
ECM-Receptor	Tnxb^Itgav_Itgb3	0.0658351	0.00597349	0.0282694	0.00316679	0.0138967	0.040025	0.0118878								Postn^Itgav_Itgb3	Secreted Signaling
ECM-Receptor	Lama2^Itga7_Itgb1	0.00471397	0.00386272	0.000123639	0.00304493	0.00401646	0.000193601	0.0385577								Postn^Itgav_Itgb5	Secreted Signaling
Secreted Signaling	Bmp2^Bmpr1b_Bmpr2	0.0171718	0.0122039	0.00262785	0.000473387	0.00294647	0.00053648	0.0187638								Pros1^Axl	Secreted Signaling
Secreted Signaling	Fgf2^Fgfr1	0.0189467	0.014071	0.0222741	0.00151794	0.0194585	0.000524658	0.0742075								Pthlh^Pth1r	Secreted Signaling
Cell-Cell Contact	Ptprm^Ptprm	0.00406101	0.00665557	0.0073939	0.00285727	0.0126258	0.00723335	0.00356845								Ptn^Sdc1	Secreted Signaling
ECM-Receptor	Lamc3^Dag1	0.0114121	0.000985848	0.00523151	0.00272123	0.0200567	0.00223127	0.0773127								Ptn^Sdc2	Secreted Signaling
ECM-Receptor	Ibsp^Itgav_Itgb5	0.022794	0.0131417	0.0219092	0.00263113	0.0605079	0.0715789	0.00560556								Ptn^Sdc3	Secreted Signaling
Cell-Cell Contact	Sema6d^Plxna1	0.00439863	0.00973216	0.00872344	0.00234222	0.0156862	0.0014285	0.0103403								Ptn^Sdc4	Secreted Signaling
Secreted Signaling	Sema3c^Nrp1_Plxna2	0.0183286	0.0185181	0.000269446	0.00608203	0.0148654	0.000481893	0.024219								Ptn^Itgav_Itgb3	Secreted Signaling
Secreted Signaling	Wnt9a^Fzd1_Lrp6	0.00365283	0.00540263	0.0258604	0.0068887	0.0385661	0.000410282	0.00534405								Ptn^Ncl	Secreted Signaling
Cell-Cell Contact	Icam1^Itgax_Itgb2	0.0259397	0.0235574	0.0461482	0.00214755	0.00353391	0.000395744	0.10477								Tnfsf11^Tnfrsf11b	Secreted Signaling
Secreted Signaling	Sema3b^Nrp1_Plxna1	0.0078502	0.0102515	0.00808221	0.003257	0.0121277	0.000376532	0.0123399								Sema3a^Nrp1_Plxna1	Secreted Signaling
Secreted Signaling	Wnt5a^Fzd1	0.193577	0.0246247	0.076801	0.0238231	0.00910443	0.000343301	0.0412867								Sema3a^Nrp1_Plxna2	Secreted Signaling
Secreted Signaling	Wnt9a^Fzd2_Lrp6	0.00114809	0.00749144	0.025264	0.006015	0.0389666	0.000278764	0.00395926								Sema3b^Nrp1_Plxna1	Secreted Signaling
Secreted Signaling	Bmp7^Acvr1_Acvr2a	0.00157938	6.31916e-05	0.000701074	0.0108899	0.0101563	0.000217956	0.0217215								Sema3b^Nrp1_Plxna2	Secreted Signaling
Cell-Cell Contact	Jam2^Jam2	4.89396e-05	1.16085e-11	0.0109608	0.00188369	0.00960163	5.58631e-07	0.0232066								Sema3c^Nrp1_Plxna1	Secreted Signaling
Secreted Signaling	Wnt5a^Fzd7	0.0922534	0.00480737	0.041101	0.00765291	0.0199765	0.000189414	0.020711								Sema3c^Nrp1_Plxna2	Secreted Signaling
Secreted Signaling	Wnt9a^Fzd7_Lrp6	0.00401622	0.00399843	0.0179709	0.00232134	0.0168248	0.000179589	0.00467673								Sema3b^Nrp2_Plxna1	Secreted Signaling
Cell-Cell Contact	Efnb2^Ephb3	0.00242611	0.00226397	0.0143705	0.00144586	0.0143886	0.00670053	0.00659281								Sema3b^Nrp2_Plxna2	Secreted Signaling
Secreted Signaling	Il1a^Il1r2	0.0363641	0.00488735	0.000159856	0.0478661	0.058238	0.000178277	0.00382617								Sema3c^Nrp2_Plxna1	Secreted Signaling
Secreted Signaling	Igf2^Itgav_Itgb3	0.00706748	0.0153473	0.0118497	8.14357e-06	0.0267429	0.000171484	0.0207964								Sema3c^Nrp2_Plxna2	Secreted Signaling
Cell-Cell Contact	Sema5a^Plxna1	0.021209	0.0116991	0.010544	0.00123788	0.021193	0.00049188	0.00195683								Sema3c^Nrp1_Nrp2_Plxnd1	Secreted Signaling
Cell-Cell Contact	Entpd1^Adora2b	0.0318488	0.000131606	0.0129262	0.00111998	0.000668704	0.000268813	0.0108444								Sema3c^Plxnd1	Secreted Signaling
Secreted Signaling	Wnt9a^Fzd8_Lrp6	0.00120695	0.000188057	0.020181	0.00198993	0.0151407	5.16148e-05	0.00324353								Spp1^Cd44	Secreted Signaling
Cell-Cell Contact	Jam2^Jam3	0.00544304	0.000591078	0.00462124	0.000937246	0.00103903	0.0156627	0.0428012								Spp1^Itgav_Itgb3	Secreted Signaling
ECM-Receptor	Lamc3^Itga9_Itgb1	0.000783011	0.000102341	0.00750484	0.000575645	0.00556451	0.000421338	0.0321877								Spp1^Itgav_Itgb1	Secreted Signaling
Secreted Signaling	Wnt5a^Fzd8	0.0657062	0.000106871	0.0456521	0.00663513	0.0178617	4.63819e-05	0.0154215								Spp1^Itgav_Itgb5	Secreted Signaling
Cell-Cell Contact	Efnb1^Ephb3	0.00123833	0.00437839	0.0229957	0.00046475	0.0249873	0.0112879	0.00720018								Spp1^Itga9_Itgb1	Secreted Signaling
Cell-Cell Contact	Jam2^Itgav_Itgb1	0.00688094	0.00136376	0.00622225	0.000398403	0.00947666	0.0274684	0.0650126								Spp1^Itga8_Itgb1	Secreted Signaling
Secreted Signaling	Bmp2^Bmpr1a_Acvr2a	0.00634135	4.8575e-06	0.00414201	0.0218539	0.0162452	3.5749e-05	0.0251409								Spp1^Itga5_Itgb1	Secreted Signaling
Cell-Cell Contact	Icam1^Itgam_Itgb2	0.0390702	0.00593095	0.0306262	0.000377734	0.0175127	0.000126519	0.141118								Tgfb1^Tgfbr1_Tgfbr2	Secreted Signaling
ECM-Receptor	Ibsp^Itgav_Itgb3	0.0184293	0.0152897	0.00919397	0.00028156	0.0183759	0.0400567	0.00445114								Tgfb2^Tgfbr1_Tgfbr2	Secreted Signaling
ECM-Receptor	Thbs4^Itgav_Itgb3	0.0997337	0.0253986	0.0097098	0.000137105	0.00319874	0.010337	0.0692201								Tgfb3^Tgfbr1_Tgfbr2	Secreted Signaling
Secreted Signaling	Wnt9a^Fzd8_Lrp5	0.00307112	0.000854475	0.0101435	0.00773967	0.0114533	1.82729e-05	0.00442872								Tgfb1^Acvr1_Tgfbr1_Tgfbr2	Secreted Signaling
Secreted Signaling	Bdnf^Ntrk2	0.000896816	1.52167e-09	0.024265	0.0100227	0.0072886	1.03059e-05	0.0139469								Tgfb2^Acvr1_Tgfbr1_Tgfbr2	Secreted Signaling
Secreted Signaling	Bmp4^Bmpr1a_Bmpr2	0.0745046	0.00101815	0.00934567	1.36891e-09	0.0422978	1.02695e-05	0.0522441								Tgfb3^Acvr1_Tgfbr1_Tgfbr2	Secreted Signaling
Secreted Signaling	Fgf10^Fgfr2	0.00913178	3.06906e-05	0.0136718	7.24999e-05	1.11098e-06	1.01325e-05	0.0276703								Tnf^Tnfrsf1a	Secreted Signaling
Secreted Signaling	Angptl1^Pirb	0.0185939	0.0379619	0.0175831	0.000104939	0.0293327	6.06894e-06	0.161134								Tnf^Tnfrsf1b	Secreted Signaling
Secreted Signaling	Bmp4^Bmpr1b_Bmpr2	0.0259067	0.000344124	0.00336401	5.54522e-05	0.0146357	3.81501e-06	0.0237342								Tnfsf12^Tnfrsf12a	Secreted Signaling
Secreted Signaling	Mdk^Ncl	0.00103359	0.0772691	0.0610098	0.096614	0.00119955	3.93335e-07	0.186299								Nampt^Insr	Secreted Signaling
ECM-Receptor	Lama2^Cd44	0.0434746	0.0112074	8.95794e-18	2.5914e-05	0.0435918	1.51102e-13	0.148266								Nampt^Itga5_Itgb1	Secreted Signaling
Secreted Signaling	Mdk^Sdc2	0.00963705	0.080474	0.0315515	0.0798708	0.00925916	1.73003e-07	0.152142								Wnt9a^Fzd1_Lrp5	Secreted Signaling
Cell-Cell Contact	Icam1^Itgal_Itgb2	0.0372761	0.000840642	0.00677394	1.36581e-05	0.0210525	0.000199724	0.126483								Wnt9a^Fzd2_Lrp5	Secreted Signaling
Secreted Signaling	Igf1^Itgav_Itgb3	0.000558774	0.0414682	0.0194561	0.008129	0.0243898	9.60716e-08	0.0754465								Wnt9a^Fzd7_Lrp5	Secreted Signaling
Cell-Cell Contact	Icam1^Itgal	0.0387756	0.00511529	0.0117807	7.9251e-06	0.0240405	0.000316087	0.124579								Wnt9a^Fzd8_Lrp5	Secreted Signaling
Secreted Signaling	Angptl1^Itga1_Itgb1	0.0259199	1.32186e-07	0.0168644	0.0173635	0.0417528	9.60088e-08	0.107381								Wnt9a^Fzd1_Lrp6	Secreted Signaling
Secreted Signaling	Fgf2^Fgfr2	0.00205902	0.00124759	0.016979	6.94134e-06	7.17437e-06	9.3974e-08	0.0260576								Wnt9a^Fzd2_Lrp6	Secreted Signaling
Secreted Signaling	Bmp4^Bmpr1a_Acvr2a	0.0333452	5.53719e-08	0.000355263	0.00143757	0.0238225	7.3506e-08	0.0311161								Wnt9a^Fzd7_Lrp6	Secreted Signaling
Secreted Signaling	Gas6^Axl	0.000189703	0.00901941	0.0386356	0.0444803	0.0739965	3.95989e-08	0.125759								Wnt9a^Fzd8_Lrp6	Secreted Signaling
Secreted Signaling	Mdk^Lrp1	0.00807487	0.0502914	0.0883553	0.10576	0.0524119	3.15323e-08	0.204478								Wnt5a^Fzd1	Secreted Signaling
Secreted Signaling	Wnt9a^Fzd7_Lrp5	0.00149149	0.00014254	0.011447	0.0058631	0.0176527	2.04385e-08	0.00284514								Wnt5a^Fzd2	Secreted Signaling
ECM-Receptor	Lama2^Dag1	0.0219313	0.00037446	0.013337	2.04731e-06	0.0295156	0.00171076	0.106711								Wnt5a^Fzd7	Secreted Signaling
Secreted Signaling	Pthlh^Pth1r	0.0168319	0.0168782	0.0181479	0.0094117	1.97555e-05	1.35051e-08	0.0193228								Wnt5a^Fzd8	Secreted Signaling
ECM-Receptor	Lama2^Itga9_Itgb1	0.00302356	3.18639e-07	0.0104933	8.20164e-07	0.00834281	3.48469e-06	0.0454436								Wnt5a^Mcam	Secreted Signaling
Secreted Signaling	Mdk^Sdc4	0.00616279	0.0179563	0.0914184	0.0849942	0.0170785	4.42229e-09	0.159734								Wnt5b^Fzd1	Secreted Signaling
Secreted Signaling	Mdk^Sdc1	0.00314591	0.117589	0.000346123	0.0921006	0.000210484	3.99003e-09	0.158146								Wnt5b^Fzd2	Secreted Signaling
Secreted Signaling	Il1b^Il1r1_Il1rap	0.0732488	2.23887e-13	0.0188335	0.00674333	5.56852e-07	2.8264e-09	3.4594e-10								Wnt5b^Fzd7	Secreted Signaling
Secreted Signaling	Wnt9a^Fzd2_Lrp5	0.000737939	8.45834e-08	0.0131017	0.00827081	0.0138994	2.74765e-09	0.00302164								Wnt5b^Fzd8	Secreted Signaling
Secreted Signaling	Wnt9a^Fzd1_Lrp5	0.000548648	1.60212e-07	0.0131209	0.00830312	0.0139496	2.71402e-09	0.00296659								Wnt11^Fzd1	Secreted Signaling
Cell-Cell Contact	Cdh2^Cdh2	0.00397373	0.00739759	0.0205606	3.72631e-08	0.0356452	0.0110992	0.00536316								Wnt11^Fzd2	Secreted Signaling
Secreted Signaling	Igf1^Igf1r	1.87487e-05	0.0372288	0.0432224	0.0322776	0.0504472	1.07032e-09	0.125932								Wnt11^Fzd7	Secreted Signaling
Secreted Signaling	Il1b^Il1r2	0.117186	5.05139e-25	1.01438e-32	2.48625e-06	0.0328748	1.89278e-10	2.40783e-27								Wnt11^Fzd8	Secreted Signaling
